# Supplementary material for: Whole genome sequencing reveals hidden transmission of carbapenemase-producing Enterobacterales
Source: Nat Commun. 2022 Jun 1;13:3052. doi: 10.1038/s41467-022-30637-5 (PMC9160272; doi:10.1038/s41467-022-30637-5)
Supplement: Supplementary file 4 — Supplementary Data 1 [file 41467_2022_30637_MOESM4_ESM.xlsx]

## Sheet: Sheet1
Supplementary Data: Detailed listing of the isolates analysed
Isolate	Patient ID	Isolate included in analysis (Y/N) (N=1215)	Incident subject (Y/N) (N=779)	Species	ST	CP gene	Sample type	Assigned plasmid 1
E1	PID1	Y	Y	Enterobacter cloacae	66	blaIMP-1	Clinical culture	No plasmid assigned
E2	PID2	Y	Y	Klebsiella pneumoniae	-	blaIMP-1	Clinical culture	No plasmid assigned
E3	PID3	Y	Y	Citrobacter freundii	22	blaNDM-1	Clinical culture	No plasmid assigned
E4	PID4	Y	Y	Klebsiella pneumoniae	16	blaNDM-4	Clinical culture	No plasmid assigned
E5	PID5	Y	Y	Klebsiella pneumoniae	147	blaNDM-1	Clinical culture	pNDM1-10
E6	PID6	Y	Y	Klebsiella pneumoniae	147	blaNDM-1	Surveillance culture	pNDM1-10
E7	PID7	Y	Y	Klebsiella pneumoniae	11	blaNDM-1	Clinical culture	pNDM1-1 (pNDM-ECS01)
E8	PID8	Y	Y	Klebsiella pneumoniae	147	blaOXA-181	Surveillance culture	pOXA181-2
E9	PID8	Y	Y	Klebsiella pneumoniae	14	blaNDM-1,blaOXA-232	Surveillance culture	pNDM1-2,pOXA232-2
E10	PID9	Y	Y	Klebsiella pneumoniae	17	blaKPC-2	Surveillance culture	pKPC2-9
E11	PID9	Y	N	Escherichia coli	69	blaKPC-2	Surveillance culture	pKPC2-9
E12	PID10	Y	Y	Enterobacter cloacae	93	blaKPC-2	Clinical culture	pKPC2-9
E13	PID10	Y	N	Enterobacter cloacae	93	blaKPC-2	Clinical culture	pKPC2-9
E14	PID10	Y	N	Enterobacter cloacae	93	blaKPC-2	Clinical culture	pKPC2-9
E15	PID10	Y	N	Enterobacter cloacae	93	blaKPC-2	Clinical culture	pKPC2-9
E16	PID10	Y	N	Enterobacter cloacae	93	blaKPC-2	Surveillance culture	pKPC2-13
E17	PID10	Y	N	Enterobacter cloacae	93	blaKPC-2	Clinical culture	pKPC2-8
E18	PID10	Y	N	Klebsiella pneumoniae	356	blaKPC-2	Surveillance culture	No plasmid assigned
E19	PID10	Y	N	Enterobacter cloacae	93	blaKPC-2	Surveillance culture	pKPC2-8
E20	PID11	Y	Y	Klebsiella pneumoniae	14	blaNDM-1	Surveillance culture	pNDM1-52
E21	PID11	Y	N	Escherichia coli	101	blaNDM-1	Surveillance culture	pNDM1-59
E22	PID12	Y	Y	Klebsiella pneumoniae	14	blaNDM-1	Surveillance culture	pNDM1-75
E23	PID13	Y	Y	Klebsiella pneumoniae	841	blaKPC-2	Surveillance culture	pKPC2-1
E24	PID13	Y	N	Escherichia coli	410	blaKPC-2	Surveillance culture	pKPC2-1
E25	PID14	Y	Y	Citrobacter freundii	-	blaKPC-2	Surveillance culture	pKPC2-9
E26	PID14	Y	N	Escherichia coli	117	blaKPC-2	Surveillance culture	pKPC2-3
E27	PID15	Y	Y	Klebsiella pneumoniae	34	blaNDM-1	Surveillance culture	pNDM1-36
E28	PID16	Y	Y	Klebsiella pneumoniae	34	blaNDM-1	Surveillance culture	pNDM1-145
E29	PID17	Y	Y	Klebsiella pneumoniae	34	blaNDM-1	Surveillance culture	pNDM1-30
E30	PID18	Y	Y	Klebsiella pneumoniae	48	blaKPC-2	Surveillance culture	pKPC2-9
E31	PID18	Y	N	Klebsiella pneumoniae	2144	blaKPC-2	Clinical culture	pKPC2-4
E32	PID18	Y	N	Klebsiella pneumoniae	792	blaKPC-2	Clinical culture	pKPC2-9
E33	PID19	Y	Y	Klebsiella pneumoniae	-	blaKPC-2	Clinical culture	pKPC2-13
E34	PID20	Y	Y	Klebsiella pneumoniae	147	blaNDM-5,blaOXA-181	Surveillance culture	pNDM5-1
E35	PID20	Y	Y	Klebsiella pneumoniae	-	blaOXA-232	Clinical culture	No plasmid assigned
E36	PID21	Y	Y	Enterobacter cloacae	78	blaKPC-2	Clinical culture	pKPC2-1
E37	PID22	Y	Y	Escherichia coli	-	blaNDM-1	Clinical culture	pNDM1-1 (pNDM-ECS01)
E38	PID23	Y	Y	Escherichia coli	10	blaKPC-2	Surveillance culture	pKPC2-2
E39	PID24	Y	Y	Enterobacter cloacae	54	blaKPC-2	Surveillance culture	pKPC2-4
E40	PID24	Y	N	Klebsiella pneumoniae	258	blaKPC-2	Surveillance culture	pKPC2-29
E41	PID25	Y	Y	Enterobacter cloacae	54	blaKPC-2	Surveillance culture	pKPC2-5
E42	PID26	Y	Y	Klebsiella pneumoniae	-	blaIMP-1	Clinical culture	No plasmid assigned
E43	PID27	Y	Y	Klebsiella pneumoniae	147	blaNDM-1	Clinical culture	pNDM1-10
E44	PID28	Y	Y	Klebsiella pneumoniae	86	blaOXA-48	Clinical culture	pOXA48-1
E45	PID29	Y	Y	Klebsiella pneumoniae	23	blaKPC-2	Clinical culture	pKPC2-9
E46	PID29	Y	N	Klebsiella pneumoniae	23	blaKPC-2	Clinical culture	pKPC2-8
E47	PID29	Y	N	Escherichia coli	1193	blaKPC-2	Clinical culture	pKPC2-8
E48	PID29	Y	N	Escherichia coli	1193	blaKPC-2	Clinical culture	No plasmid assigned
E49	PID29	Y	N	Escherichia coli	1193	blaKPC-2	Surveillance culture	pKPC2-9
E50	PID29	Y	N	Klebsiella pneumoniae	23	blaKPC-2	Surveillance culture	pKPC2-9
E51	PID30	Y	Y	Escherichia coli	1196	blaKPC-2	Clinical culture	pKPC2-6
E52	PID30	Y	N	Klebsiella pneumoniae	1876	blaKPC-2	Clinical culture	pKPC2-6
E53	PID30	Y	N	Escherichia coli	354	blaKPC-2	Clinical culture	pKPC2-6
E54	PID31	Y	Y	Enterobacter cloacae	127	blaNDM-1	Surveillance culture	pNDM1-8
E55	PID31	Y	N	Escherichia coli	69	blaNDM-1	Surveillance culture	pNDM1-1 (pNDM-ECS01)
E56	PID32	Y	Y	Escherichia coli	1193	blaNDM-1	Surveillance culture	pNDM1-9
E57	PID33	Y	Y	Klebsiella pneumoniae	540	blaKPC-2	Surveillance culture	pKPC2-4
E58	PID34	Y	Y	Enterobacter cloacae	252	blaKPC-2	Surveillance culture	pKPC2-11
E59	PID35	Y	Y	Citrobacter amalonaticus	-	blaKPC-2	Surveillance culture	pKPC2-9
E60	PID36	Y	Y	Klebsiella pneumoniae	273	blaOXA-48	Clinical culture	pOXA48-1
E61	PID37	Y	Y	Klebsiella pneumoniae	14	blaOXA-232	Surveillance culture	pOXA232-1
E62	PID37	Y	N	Escherichia coli	167	blaOXA-232	Clinical culture	No plasmid assigned
E63	PID37	Y	N	Klebsiella pneumoniae	14	blaOXA-232	Clinical culture	No plasmid assigned
E64	PID37	Y	N	Escherichia coli	167	blaOXA-232	Clinical culture	No plasmid assigned
E65	PID38	Y	Y	Escherichia coli	131	blaKPC-2	Surveillance culture	pKPC2-13
E66	PID39	Y	Y	Escherichia coli	38	blaKPC-2	Surveillance culture	pKPC2-9
E67	PID39	Y	N	Klebsiella pneumoniae	12	blaKPC-2	Surveillance culture	pKPC2-4
E68	PID40	Y	Y	Klebsiella pneumoniae	477	blaKPC-2	Surveillance culture	pKPC2-8
E69	PID41	Y	Y	Klebsiella pneumoniae	526	blaKPC-2	Surveillance culture	pKPC2-9
E70	PID41	Y	N	Klebsiella pneumoniae	526	blaKPC-2	Surveillance culture	pKPC2-9
E71	PID41	Y	N	Escherichia coli	1011	blaKPC-2	Surveillance culture	pKPC2-3
E72	PID41	Y	N	Klebsiella pneumoniae	307	blaKPC-2	Surveillance culture	pKPC2-4
E73	PID41	Y	N	Klebsiella pneumoniae	307	blaKPC-2	Surveillance culture	pKPC2-13
E74	PID42	Y	Y	Klebsiella pneumoniae	11	blaNDM-1	Clinical culture	pNDM1-30
E75	PID42	Y	N	Klebsiella pneumoniae	20	blaNDM-1	Surveillance culture	pNDM1-1 (pNDM-ECS01)
E76	PID43	Y	Y	Klebsiella pneumoniae	526	blaKPC-2	Surveillance culture	pKPC2-9
E77	PID44	Y	Y	Citrobacter freundii	98	blaIMP-1	Surveillance culture	No plasmid assigned
E78	PID44	Y	Y	Citrobacter freundii	-	blaKPC-2	Surveillance culture	pKPC2-10
E79	PID45	Y	Y	Klebsiella pneumoniae	147	blaNDM-1	Surveillance culture	pNDM1-25
E80	PID46	Y	Y	Escherichia coli	131	blaKPC-2	Clinical culture	pKPC2-8
E81	PID46	Y	Y	Escherichia coli	-	blaOXA-48	Clinical culture	pOXA48-7
E82	PID47	Y	Y	Klebsiella pneumoniae	11	blaKPC-2	Surveillance culture	pKPC2-19
E83	PID47	Y	N	Klebsiella pneumoniae	11	blaKPC-2	Surveillance culture	pKPC2-20
E84	PID47	Y	N	Klebsiella pneumoniae	11	blaKPC-2	Surveillance culture	pKPC2-20
E85	PID48	Y	Y	Klebsiella pneumoniae	14	blaOXA-181	Clinical culture	pOXA181-3
E86	PID49	Y	Y	Klebsiella pneumoniae	841	blaKPC-2	Surveillance culture	pKPC2-8
E87	PID49	Y	N	Klebsiella pneumoniae	841	blaKPC-2	Clinical culture	pKPC2-17
E88	PID50	Y	Y	Enterobacter cloacae	-	blaNDM-1	Surveillance culture	pNDM1-29
E89	PID51	Y	N	Escherichia coli	-	blaKPC-2	Surveillance culture	pKPC2-4
E90	PID51	Y	Y	Klebsiella pneumoniae	281	blaKPC-2	Surveillance culture	pKPC2-13
E91	PID52	Y	Y	Klebsiella pneumoniae	86	blaKPC-2	Surveillance culture	pKPC2-9
E92	PID52	Y	N	Klebsiella pneumoniae	86	blaKPC-2	Surveillance culture	pKPC2-8
E93	PID52	Y	N	Escherichia coli	127	blaKPC-2	Surveillance culture	pKPC2-9
E94	PID53	Y	Y	Citrobacter freundii	107	blaNDM-1	Clinical culture	pNDM1-34
E95	PID53	Y	N	Citrobacter freundii	107	blaNDM-1	Clinical culture	pNDM1-34
E96	PID54	Y	Y	Enterobacter cloacae	-	blaKPC-2	Surveillance culture	pKPC2-9
E97	PID54	Y	N	Klebsiella pneumoniae	1626	blaKPC-2	Clinical culture	pKPC2-4
E98	PID54	Y	N	Escherichia coli	216	blaKPC-2	Surveillance culture	pKPC2-9
E99	PID54	Y	N	Klebsiella pneumoniae	2355	blaKPC-2	Surveillance culture	pKPC2-9
E100	PID54	Y	N	Klebsiella pneumoniae	281	blaKPC-2	Clinical culture	No plasmid assigned
E101	PID54	Y	N	Klebsiella pneumoniae	281	blaKPC-2	Clinical culture	No plasmid assigned
E102	PID54	Y	N	Klebsiella pneumoniae	281	blaKPC-2	Clinical culture	pKPC2-13
E103	PID54	Y	N	Klebsiella pneumoniae	281	blaKPC-2	Clinical culture	No plasmid assigned
E104	PID55	Y	Y	Enterobacter cloacae	125	blaNDM-1	Surveillance culture	pNDM1-17
E105	PID56	Y	Y	Escherichia coli	2280	blaNDM-1	Surveillance culture	pNDM1-1 (pNDM-ECS01)
E106	PID57	Y	Y	Enterobacter cloacae	1	blaNDM-1	Surveillance culture	pNDM1-31
E107	PID58	Y	Y	Enterobacter cloacae	79	blaNDM-1	Surveillance culture	No plasmid assigned
E108	PID59	Y	Y	Escherichia coli	410	blaNDM-1	Surveillance culture	pNDM1-1 (pNDM-ECS01)
E109	PID59	Y	N	Citrobacter freundii	22	blaNDM-1	Surveillance culture	pNDM1-1 (pNDM-ECS01)
E110	PID59	Y	N	Citrobacter freundii	22	blaNDM-1	Surveillance culture	pNDM1-30
E111	PID60	Y	Y	Klebsiella pneumoniae	14	blaKPC-2	Clinical culture	pKPC2-9
E112	PID61	Y	N	Klebsiella pneumoniae	-	blaOXA-181	Surveillance culture	pOXA181-29
E113	PID61	Y	Y	Escherichia coli	448	blaOXA-181	Surveillance culture	pOXA181-5
E114	PID62	Y	Y	Klebsiella pneumoniae	273	blaOXA-48	Clinical culture	pOXA48-5
E115	PID63	Y	Y	Enterobacter cloacae	133	blaKPC-2	Clinical culture	pKPC2-9
E116	PID63	Y	N	Klebsiella pneumoniae	526	blaKPC-2	Clinical culture	pKPC2-9
E117	PID63	Y	N	Citrobacter freundii	-	blaKPC-2	Surveillance culture	pKPC2-3
E118	PID63	Y	N	Klebsiella pneumoniae	1308	blaKPC-2	Surveillance culture	pKPC2-13
E119	PID63	Y	N	Klebsiella pneumoniae	1308	blaKPC-2	Clinical culture	pKPC2-13
E120	PID63	Y	N	Klebsiella pneumoniae	1308	blaKPC-2	Surveillance culture	pKPC2-8
E121	PID63	Y	N	Citrobacter freundii	-	blaKPC-2	Clinical culture	pKPC2-3
E122	PID63	Y	N	Klebsiella pneumoniae	1308	blaKPC-2	Clinical culture	pKPC2-25
E123	PID64	Y	Y	Klebsiella pneumoniae	273	blaOXA-48	Clinical culture	pOXA48-6
E124	PID65	Y	Y	Klebsiella pneumoniae	1547	blaIMP-4	Clinical culture	pIMP4-1
E125	PID66	Y	Y	Enterobacter cloacae	1	blaNDM-1,blaOXA-48	Surveillance culture	pNDM1-31,pOXA48-4
E126	PID66	Y	N	Enterobacter cloacae	738	blaNDM-1,blaOXA-48	Surveillance culture	pNDM1-36,pOXA48-4
E127	PID67	Y	Y	Escherichia coli	38	blaKPC-2	Surveillance culture	pKPC2-9
E128	PID67	Y	N	Citrobacter freundii	-	blaKPC-2	Surveillance culture	pKPC2-1
E129	PID68	Y	Y	Escherichia coli	877	blaKPC-2	Surveillance culture	pKPC2-22
E130	PID69	N	N	Escherichia coli	648	blaNDM-7	Surveillance culture	pNDM7-2
E131	PID70	Y	Y	Escherichia coli	167	blaOXA-23	Clinical culture	No plasmid assigned
E132	PID70	Y	N	Escherichia coli	167	blaOXA-23	Clinical culture	No plasmid assigned
E133	PID71	Y	Y	Klebsiella pneumoniae	147	blaNDM-1	Surveillance culture	pNDM1-10
E134	PID71	Y	N	Klebsiella pneumoniae	147	blaNDM-1	Clinical culture	pNDM1-39
E135	PID71	Y	N	Klebsiella pneumoniae	147	blaNDM-1	Surveillance culture	pNDM1-39
E136	PID72	Y	Y	Klebsiella pneumoniae	11	blaKPC-2	Clinical culture	pKPC2-20
E137	PID72	Y	N	Klebsiella pneumoniae	11	blaKPC-2	Clinical culture	pKPC2-20
E138	PID73	Y	Y	Klebsiella pneumoniae	133	blaNDM-1	Surveillance culture	pNDM1-43
E139	PID74	Y	Y	Klebsiella pneumoniae	20	blaKPC-2	Surveillance culture	pKPC2-14
E140	PID75	Y	Y	Escherichia coli	448	blaNDM-1	Surveillance culture	pNDM1-28
E141	PID75	Y	N	Escherichia coli	448	blaNDM-1	Surveillance culture	pNDM1-28
E142	PID75	Y	N	Klebsiella pneumoniae	399	blaNDM-1	Surveillance culture	pNDM1-28
E143	PID76	Y	Y	Enterobacter cloacae	418	blaOXA-181	Clinical culture	No plasmid assigned
E144	PID77	Y	Y	Escherichia coli	6756	blaKPC-2	Surveillance culture	pKPC2-3
E145	PID78	Y	Y	Escherichia coli	162	blaKPC-2,blaNDM-1	Surveillance culture	pKPC2-9,pNDM1-44
E146	PID78	Y	N	Escherichia coli	162	blaNDM-1	Surveillance culture	pNDM1-28
E147	PID79	Y	Y	Klebsiella pneumoniae	496	blaNDM-1	Surveillance culture	pNDM1-46
E148	PID80	Y	Y	Klebsiella pneumoniae	496	blaNDM-1	Clinical culture	pNDM1-46
E149	PID80	Y	N	Klebsiella pneumoniae	496	blaNDM-1	Clinical culture	pNDM1-1 (pNDM-ECS01)
E150	PID80	Y	N	Escherichia coli	48	blaNDM-1	Surveillance culture	pNDM1-1 (pNDM-ECS01)
E151	PID80	Y	N	Klebsiella pneumoniae	496	blaNDM-1	Surveillance culture	pNDM1-1 (pNDM-ECS01)
E152	PID81	Y	Y	Klebsiella pneumoniae	978	blaKPC-2	Surveillance culture	pKPC2-9
E153	PID82	Y	Y	Klebsiella pneumoniae	15	blaKPC-2	Surveillance culture	pKPC2-5
E154	PID82	Y	N	Escherichia coli	38	blaKPC-2	Surveillance culture	pKPC2-13
E155	PID82	Y	N	Escherichia coli	38	blaKPC-2	Surveillance culture	pKPC2-9
E156	PID82	Y	N	Klebsiella pneumoniae	15	blaKPC-2	Surveillance culture	pKPC2-13
E157	PID83	Y	Y	Enterobacter cloacae	719	blaNDM-1	Surveillance culture	pNDM1-28
E158	PID84	Y	Y	Citrobacter freundii	108	blaNDM-1,blaOXA-181	Surveillance culture	pNDM1-63
E159	PID85	Y	Y	Klebsiella pneumoniae	147	blaNDM-1	Clinical culture	pNDM1-39
E160	PID86	Y	Y	Enterobacter cloacae	850	blaKPC-2	Surveillance culture	pKPC2-8
E161	PID86	Y	N	Klebsiella pneumoniae	15	blaKPC-2	Surveillance culture	pKPC2-4
E162	PID87	Y	Y	Klebsiella pneumoniae	792	blaKPC-2	Surveillance culture	pKPC2-22
E163	PID88	Y	Y	Enterobacter cloacae	145	blaIMP-1	Clinical culture	No plasmid assigned
E164	PID89	Y	Y	Morganella morganii	-	blaNDM-1	Clinical culture	pNDM1-41
E165	PID90	Y	Y	Enterobacter cloacae	93	blaKPC-2	Clinical culture	pKPC2-9
E166	PID90	Y	N	Klebsiella pneumoniae	978	blaKPC-2	Surveillance culture	pKPC2-9
E167	PID90	Y	N	Escherichia coli	131	blaKPC-2	Surveillance culture	pKPC2-9
E168	PID91	Y	Y	Escherichia coli	83	blaKPC-2	Surveillance culture	pKPC2-1
E169	PID91	Y	N	Klebsiella pneumoniae	1584	blaKPC-2	Surveillance culture	pKPC2-1
E170	PID91	Y	N	Klebsiella pneumoniae	-	blaKPC-2	Surveillance culture	pKPC2-1
E171	PID91	Y	N	Escherichia coli	83	blaKPC-2	Surveillance culture	pKPC2-1
E172	PID91	Y	N	Escherichia coli	1300	blaKPC-2	Surveillance culture	pKPC2-1
E173	PID92	Y	Y	Escherichia coli	361	blaNDM-1	Surveillance culture	pNDM1-1 (pNDM-ECS01)
E174	PID93	Y	Y	Klebsiella pneumoniae	15	blaNDM-1	Clinical culture	pNDM1-1 (pNDM-ECS01)
E175	PID94	Y	Y	Citrobacter freundii	-	blaNDM-1	Clinical culture	pNDM1-73
E176	PID95	Y	Y	Escherichia coli	101	blaNDM-9	Clinical culture	pNDM9-1
E177	PID95	Y	N	Escherichia coli	101	blaNDM-9	Clinical culture	pNDM9-1
E178	PID96	Y	Y	Citrobacter freundii	22	blaNDM-1,blaOXA-48	Clinical culture	pOXA48-2
E179	PID96	Y	N	Citrobacter freundii	22	blaOXA-48	Clinical culture	pOXA48-2
E180	PID96	Y	N	Citrobacter freundii	22	blaOXA-48	Clinical culture	pOXA48-2
E181	PID96	Y	N	Citrobacter freundii	22	blaOXA-48	Clinical culture	pOXA48-2
E182	PID96	Y	N	Citrobacter freundii	22	blaOXA-48	Clinical culture	pOXA48-2
E183	PID96	Y	N	Klebsiella pneumoniae	273	blaOXA-48	Clinical culture	pOXA48-1
E184	PID96	Y	N	Escherichia coli	1286	blaOXA-48	Clinical culture	pOXA48-8
E185	PID97	Y	Y	Escherichia coli	224	blaKPC-2	Surveillance culture	pKPC2-9
E186	PID97	Y	N	Klebsiella pneumoniae	20	blaKPC-2	Surveillance culture	No plasmid assigned
E187	PID97	Y	N	Escherichia coli	-	blaKPC-2	Surveillance culture	No plasmid assigned
E188	PID97	Y	N	Klebsiella pneumoniae	323	blaKPC-2	Surveillance culture	pKPC2-9
E189	PID97	Y	N	Escherichia coli	224	blaKPC-2	Surveillance culture	pKPC2-9
E190	PID97	Y	N	Escherichia coli	224	blaKPC-2	Clinical culture	pKPC2-9
E191	PID97	Y	N	Escherichia coli	-	blaKPC-2	Surveillance culture	pKPC2-5
E192	PID97	Y	N	Escherichia coli	224	blaKPC-2	Clinical culture	pKPC2-4
E193	PID98	Y	Y	Klebsiella pneumoniae	340	blaNDM-7	Clinical culture	pNDM7-1
E194	PID99	Y	Y	Citrobacter freundii	-	blaKPC-6	Clinical culture	No plasmid assigned
E195	PID100	Y	Y	Enterobacter cloacae	719	blaNDM-1	Clinical culture	pNDM1-75
E196	PID101	Y	Y	Enterobacter cloacae	127	blaNDM-1	Surveillance culture	pNDM1-1 (pNDM-ECS01)
E197	PID101	Y	N	Enterobacter cloacae	127	blaNDM-1	Surveillance culture	pNDM1-1 (pNDM-ECS01)
E198	PID101	Y	N	Escherichia coli	162	blaNDM-1	Surveillance culture	pNDM1-30
E199	PID102	Y	Y	Klebsiella pneumoniae	231	blaKPC-2	Clinical culture	pKPC2-9
E200	PID103	Y	Y	Enterobacter cloacae	742	blaKPC-2	Surveillance culture	pKPC2-13
E201	PID103	Y	N	Enterobacter cloacae	93	blaKPC-2	Clinical culture	No plasmid assigned
E202	PID104	Y	Y	Enterobacter cloacae	1	blaNDM-1	Surveillance culture	No plasmid assigned
E203	PID105	Y	Y	Enterobacter cloacae	99	blaNDM-1	Surveillance culture	pNDM1-30
E204	PID106	Y	Y	Escherichia coli	101	blaOXA-232	Surveillance culture	pOXA232-3
E205	PID106	Y	N	Klebsiella pneumoniae	-	blaOXA-232	Surveillance culture	pOXA232-2
E206	PID107	Y	Y	Escherichia coli	405	blaKPC-2	Surveillance culture	pKPC2-20
E207	PID108	Y	Y	Klebsiella pneumoniae	-	blaNDM-1	Surveillance culture	pNDM1-6
E208	PID109	Y	Y	Klebsiella pneumoniae	133	blaNDM-1	Surveillance culture	pNDM1-43
E209	PID110	Y	Y	Citrobacter freundii	-	blaNDM-1	Surveillance culture	pNDM1-28
E210	PID111	Y	Y	Enterobacter cloacae	-	blaIMI-1	Surveillance culture	No plasmid assigned
E211	PID112	Y	Y	Enterobacter cloacae	832	blaNDM-1	Surveillance culture	pNDM1-66
E212	PID113	Y	Y	Escherichia coli	131	blaNDM-1	Surveillance culture	pNDM1-77
E213	PID114	Y	Y	Citrobacter freundii	-	blaNDM-5	Clinical culture	pNDM5-8
E214	PID115	Y	Y	Escherichia coli	410	blaOXA-181	Clinical culture	No plasmid assigned
E215	PID115	Y	N	Escherichia coli	410	blaOXA-181	Clinical culture	pOXA181-7
E216	PID116	Y	Y	Enterobacter cloacae	511	blaNDM-1	Clinical culture	pNDM1-23
E217	PID116	Y	N	Enterobacter cloacae	511	blaNDM-1	Clinical culture	pNDM1-83
E218	PID116	Y	N	Enterobacter cloacae	511	blaNDM-1	Clinical culture	pNDM1-83
E219	PID117	Y	Y	Klebsiella pneumoniae	273	blaOXA-48	Clinical culture	pOXA48-6
E220	PID118	Y	Y	Klebsiella pneumoniae	15	blaIMP-4	Clinical culture	pIMP4-2
E221	PID119	Y	Y	Enterobacter cloacae	-	blaKPC-2	Surveillance culture	pKPC2-33
E222	PID119	Y	N	Enterobacter cloacae	-	blaKPC-2	Clinical culture	pKPC2-5
E223	PID120	Y	Y	Escherichia coli	405	blaKPC-2	Surveillance culture	pKPC2-20
E224	PID121	Y	Y	Enterobacter cloacae	600	blaNDM-1	Clinical culture	pNDM1-1 (pNDM-ECS01)
E225	PID122	Y	Y	Escherichia coli	226	blaNDM-5	Surveillance culture	pNDM5-10
E226	PID123	Y	Y	Escherichia coli	354	blaNDM-1	Surveillance culture	pNDM1-28
E227	PID123	Y	N	Citrobacter koseri	-	blaNDM-1	Surveillance culture	pNDM1-28
E228	PID124	Y	Y	Escherichia coli	940	blaNDM-5	Surveillance culture	pNDM5-11
E229	PID125	Y	Y	Escherichia coli	10	blaKPC-2	Surveillance culture	pKPC2-13
E230	PID125	Y	N	Enterobacter cloacae	832	blaKPC-2	Surveillance culture	pKPC2-9
E231	PID126	Y	Y	Enterobacter cloacae	599	blaKPC-2	Surveillance culture	pKPC2-9
E232	PID127	Y	Y	Enterobacter cloacae	614	blaKPC-2	Surveillance culture	pKPC2-33
E233	PID127	Y	N	Enterobacter cloacae	614	blaKPC-2	Surveillance culture	pKPC2-13
E234	PID128	Y	Y	Klebsiella oxytoca	135	blaKPC-2	Surveillance culture	pKPC2-12
E235	PID129	Y	N	Klebsiella pneumoniae	526	blaKPC-2	Surveillance culture	No plasmid assigned
E236	PID129	Y	Y	Escherichia coli	1722	blaKPC-2	Surveillance culture	pKPC2-9
E237	PID130	Y	Y	Citrobacter amalonaticus	-	blaKPC-2	Surveillance culture	pKPC2-35
E238	PID130	Y	N	Citrobacter freundii	-	blaKPC-2	Surveillance culture	pKPC2-35
E239	PID131	Y	Y	Klebsiella pneumoniae	231	blaNDM-1	Surveillance culture	pNDM1-1 (pNDM-ECS01)
E240	PID131	Y	N	Escherichia coli	1193	blaNDM-1	Surveillance culture	pNDM1-1 (pNDM-ECS01)
E241	PID132	Y	Y	Klebsiella pneumoniae	147	blaNDM-1	Clinical culture	pNDM1-10
E242	PID133	Y	Y	Citrobacter freundii	63	blaNDM-1	Clinical culture	pNDM1-91
E243	PID133	Y	N	Citrobacter koseri	-	blaNDM-1	Clinical culture	pNDM1-3
E244	PID134	Y	Y	Escherichia coli	-	blaKPC-2	Surveillance culture	pKPC2-9
E245	PID135	Y	Y	Escherichia coli	1193	blaKPC-2	Clinical culture	pKPC2-25
E246	PID135	Y	N	Escherichia coli	1193	blaKPC-2	Clinical culture	pKPC2-9
E247	PID135	Y	N	Escherichia coli	1193	blaKPC-2	Clinical culture	pKPC2-21
E248	PID136	Y	Y	Escherichia coli	7090	blaKPC-2	Surveillance culture	pKPC2-9
E249	PID136	Y	N	Klebsiella pneumoniae	526	blaKPC-2	Surveillance culture	pKPC2-9
E250	PID136	Y	N	Klebsiella pneumoniae	526	blaKPC-2	Surveillance culture	pKPC2-13
E251	PID136	Y	N	Escherichia coli	7090	blaKPC-2	Surveillance culture	pKPC2-13
E252	PID136	Y	N	Klebsiella pneumoniae	323	blaKPC-2	Surveillance culture	pKPC2-13
E253	PID136	Y	N	Escherichia coli	7090	blaKPC-2	Surveillance culture	pKPC2-17
E254	PID136	Y	N	Klebsiella pneumoniae	323	blaKPC-2	Clinical culture	pKPC2-4
E255	PID137	Y	Y	Klebsiella pneumoniae	133	blaNDM-1	Surveillance culture	pNDM1-43
E256	PID138	Y	Y	Escherichia coli	-	blaKPC-2	Surveillance culture	pKPC2-9
E257	PID138	Y	N	Klebsiella pneumoniae	20	blaKPC-2	Surveillance culture	pKPC2-9
E258	PID139	Y	Y	Enterobacter aerogenes	-	blaKPC-2	Surveillance culture	pKPC2-9
E259	PID139	Y	N	Escherichia coli	191	blaKPC-2	Surveillance culture	pKPC2-9
E260	PID139	Y	N	Klebsiella pneumoniae	526	blaKPC-2	Surveillance culture	pKPC2-23
E261	PID139	Y	N	Escherichia coli	-	blaKPC-2	Clinical culture	pKPC2-13
E262	PID139	Y	N	Escherichia coli	191	blaKPC-2	Clinical culture	pKPC2-18
E263	PID139	Y	N	Escherichia coli	191	blaKPC-2	Clinical culture	No plasmid assigned
E264	PID139	Y	N	Escherichia coli	-	blaKPC-2	Surveillance culture	pKPC2-9
E265	PID139	Y	N	Escherichia coli	101	blaKPC-2	Surveillance culture	pKPC2-5
E266	PID140	Y	Y	Klebsiella pneumoniae	-	blaKPC-2	Surveillance culture	pKPC2-9
E267	PID141	Y	Y	Klebsiella pneumoniae	20	blaKPC-2	Surveillance culture	No plasmid assigned
E268	PID141	Y	Y	Escherichia coli	69	blaNDM-1	Surveillance culture	pNDM1-135
E269	PID142	Y	Y	Escherichia coli	167	blaNDM-1	Surveillance culture	pNDM1-94
E270	PID143	Y	Y	Klebsiella pneumoniae	488	blaKPC-2	Surveillance culture	pKPC2-6
E271	PID143	Y	N	Klebsiella pneumoniae	488	blaKPC-2	Clinical culture	pKPC2-5
E272	PID143	Y	N	Klebsiella pneumoniae	488	blaKPC-2	Surveillance culture	pKPC2-8
E273	PID144	Y	Y	Escherichia coli	68	blaKPC-2	Surveillance culture	pKPC2-9
E274	PID145	Y	Y	Escherichia coli	212	blaNDM-1	Surveillance culture	pNDM1-28
E275	PID145	Y	N	Klebsiella pneumoniae	-	blaNDM-1	Surveillance culture	No plasmid assigned
E276	PID145	Y	N	Escherichia coli	101	blaNDM-1	Clinical culture	pNDM1-97
E277	PID145	Y	N	Escherichia coli	101	blaNDM-1	Clinical culture	pNDM1-100
E278	PID145	Y	N	Klebsiella pneumoniae	307	blaNDM-1	Clinical culture	pNDM1-62
E279	PID146	Y	N	Escherichia coli	-	blaKPC-2	Surveillance culture	pKPC2-9
E280	PID146	Y	Y	Klebsiella pneumoniae	323	blaKPC-2	Surveillance culture	pKPC2-4
E281	PID147	Y	Y	Citrobacter freundii	22	blaNDM-1	Surveillance culture	pNDM1-1 (pNDM-ECS01)
E282	PID148	Y	Y	Escherichia coli	224	blaKPC-2	Surveillance culture	pKPC2-8
E283	PID148	Y	N	Enterobacter cloacae	418	blaKPC-2	Surveillance culture	pKPC2-8
E284	PID149	Y	Y	Enterobacter cloacae	373	blaIMI-1	Surveillance culture	No plasmid assigned
E285	PID150	Y	Y	Escherichia coli	167	blaKPC-2	Surveillance culture	pKPC2-3
E286	PID150	Y	N	Escherichia coli	167	blaKPC-2	Surveillance culture	pKPC2-3
E287	PID150	Y	N	Escherichia coli	167	blaKPC-2	Surveillance culture	pKPC2-26
E288	PID150	Y	N	Escherichia coli	167	blaKPC-2	Surveillance culture	pKPC2-26
E289	PID150	Y	N	Klebsiella pneumoniae	37	blaKPC-2	Surveillance culture	pKPC2-9
E290	PID150	Y	N	Escherichia coli	167	blaKPC-2	Surveillance culture	pKPC2-5
E291	PID150	Y	N	Klebsiella pneumoniae	37	blaKPC-2	Surveillance culture	pKPC2-13
E292	PID151	Y	Y	Klebsiella pneumoniae	14	blaOXA-232	Clinical culture	No plasmid assigned
E293	PID151	Y	N	Klebsiella pneumoniae	14	blaOXA-232	Surveillance culture	No plasmid assigned
E294	PID151	Y	N	Klebsiella pneumoniae	14	blaOXA-232	Surveillance culture	No plasmid assigned
E295	PID152	Y	Y	Klebsiella pneumoniae	273	blaNDM-1	Surveillance culture	pNDM1-103
E296	PID153	Y	Y	Enterobacter cloacae	99	blaNDM-1	Surveillance culture	pNDM1-18
E297	PID154	Y	Y	Escherichia coli	155	blaNDM-1	Surveillance culture	pNDM1-36
E298	PID155	Y	Y	Escherichia coli	131	blaNDM-1	Clinical culture	No plasmid assigned
E299	PID156	Y	Y	Escherichia coli	354	blaOXA-48	Clinical culture	pOXA48-2
E300	PID157	Y	Y	Escherichia coli	410	blaOXA-23	Clinical culture	No plasmid assigned
E301	PID158	Y	Y	Klebsiella pneumoniae	-	blaNDM-1	Surveillance culture	pNDM1-61
E302	PID159	Y	Y	Enterobacter cloacae	93	blaKPC-2	Surveillance culture	pKPC2-5
E303	PID159	Y	N	Klebsiella pneumoniae	-	blaKPC-2	Surveillance culture	pKPC2-22
E304	PID159	Y	N	Enterobacter cloacae	93	blaKPC-2	Surveillance culture	pKPC2-8
E305	PID159	Y	N	Klebsiella pneumoniae	-	blaKPC-2	Surveillance culture	pKPC2-22
E306	PID160	N	N	Klebsiella pneumoniae	14	blaOXA-181	Clinical culture	pOXA181-3
E307	PID160	N	N	Klebsiella pneumoniae	14	blaOXA-181	Clinical culture	pOXA181-3
E308	PID161	N	N	Escherichia coli	-	blaKPC-2	Surveillance culture	pKPC2-9
E309	PID161	N	N	Klebsiella pneumoniae	-	blaKPC-2	Surveillance culture	pKPC2-9
E310	PID162	Y	Y	Klebsiella pneumoniae	17	blaNDM-1	Surveillance culture	pNDM1-1 (pNDM-ECS01)
E311	PID163	Y	Y	Klebsiella pneumoniae	231	blaOXA-232	Clinical culture	No plasmid assigned
E312	PID163	Y	N	Klebsiella pneumoniae	231	blaOXA-232	Clinical culture	No plasmid assigned
E313	PID164	Y	Y	Escherichia coli	68	blaKPC-2	Surveillance culture	pKPC2-13
E314	PID165	Y	Y	Klebsiella pneumoniae	14	blaNDM-1	Surveillance culture	pNDM1-1 (pNDM-ECS01)
E315	PID166	Y	Y	Escherichia coli	4532	blaNDM-1	Surveillance culture	pNDM1-1 (pNDM-ECS01)
E316	PID166	Y	N	Citrobacter koseri	-	blaNDM-1	Surveillance culture	pNDM1-1 (pNDM-ECS01)
E317	PID167	N	N	Klebsiella pneumoniae	11	blaNDM-1	Clinical culture	pNDM1-107
E318	PID168	Y	Y	Escherichia coli	-	blaNDM-1	Surveillance culture	pNDM1-84
E319	PID169	Y	Y	Klebsiella pneumoniae	14	blaNDM-1	Surveillance culture	pNDM1-81
E320	PID170	Y	Y	Klebsiella pneumoniae	14	blaOXA-181	Surveillance culture	pOXA181-3
E321	PID171	N	N	Escherichia coli	205	blaNDM-7	Clinical culture	pNDM7-1
E322	PID172	Y	Y	Escherichia coli	405	blaNDM-5	Clinical culture	pNDM5-6
E323	PID173	Y	Y	Escherichia coli	131	blaNDM-1	Surveillance culture	pNDM1-41
E324	PID174	Y	Y	Klebsiella pneumoniae	45	blaOXA-232	Surveillance culture	No plasmid assigned
E325	PID174	Y	N	Klebsiella pneumoniae	45	blaOXA-232	Clinical culture	No plasmid assigned
E326	PID175	Y	Y	Citrobacter freundii	22	blaNDM-1	Surveillance culture	pNDM1-1 (pNDM-ECS01)
E327	PID176	Y	Y	Enterobacter aerogenes	-	blaKPC-2	Clinical culture	pKPC2-5
E328	PID176	Y	N	Klebsiella pneumoniae	17	blaKPC-2	Clinical culture	pKPC2-4
E329	PID176	Y	N	Enterobacter aerogenes	-	blaKPC-2	Clinical culture	pKPC2-43
E330	PID177	Y	Y	Klebsiella pneumoniae	14	blaOXA-232	Surveillance culture	No plasmid assigned
E331	PID178	Y	Y	Enterobacter cloacae	-	blaIMP-34	Surveillance culture	No plasmid assigned
E332	PID179	Y	Y	Citrobacter freundii	96	blaNDM-1	Surveillance culture	pNDM1-1 (pNDM-ECS01)
E333	PID180	Y	Y	Escherichia coli	4532	blaNDM-1	Surveillance culture	pNDM1-1 (pNDM-ECS01)
E334	PID180	Y	N	Klebsiella pneumoniae	2028	blaNDM-1	Surveillance culture	pNDM1-68
E335	PID181	Y	Y	Klebsiella pneumoniae	12	blaKPC-2	Surveillance culture	pKPC2-4
E336	PID181	Y	Y	Klebsiella pneumoniae	12	blaIMP-1	Clinical culture	No plasmid assigned
E337	PID182	Y	Y	Enterobacter aerogenes	-	blaKPC-2	Clinical culture	pKPC2-5
E338	PID182	Y	N	Citrobacter freundii	64	blaKPC-2	Clinical culture	pKPC2-5
E339	PID183	Y	Y	Klebsiella pneumoniae	20	blaKPC-2	Clinical culture	pKPC2-14
E340	PID183	Y	N	Klebsiella pneumoniae	20	blaKPC-2	Surveillance culture	pKPC2-42
E341	PID184	Y	Y	Escherichia coli	4450	blaKPC-2	Surveillance culture	pKPC2-3
E342	PID185	Y	Y	Klebsiella pneumoniae	147	blaNDM-1	Surveillance culture	pNDM1-45
E343	PID186	Y	N	Escherichia coli	746	blaNDM-7	Surveillance culture	pNDM7-1
E344	PID186	Y	Y	Enterobacter cloacae	171	blaNDM-7	Surveillance culture	No plasmid assigned
E345	PID187	Y	Y	Enterobacter aerogenes	-	blaNDM-1	Surveillance culture	pNDM1-28
E346	PID188	Y	Y	Enterobacter cloacae	592	blaNDM-1	Clinical culture	pNDM1-1 (pNDM-ECS01)
E347	PID189	Y	Y	Escherichia coli	69	blaKPC-2	Surveillance culture	pKPC2-3
E348	PID190	Y	Y	Enterobacter cloacae	252	blaKPC-2	Clinical culture	pKPC2-12
E349	PID191	Y	Y	Citrobacter freundii	22	blaNDM-1	Clinical culture	pNDM1-38
E350	PID192	Y	Y	Citrobacter freundii	-	blaNDM-1	Clinical culture	pNDM1-32
E351	PID193	Y	Y	Klebsiella pneumoniae	841	blaKPC-2	Surveillance culture	pKPC2-11
E352	PID194	Y	Y	Klebsiella pneumoniae	11	blaKPC-2	Clinical culture	pKPC2-43
E353	PID195	Y	Y	Klebsiella pneumoniae	16	blaNDM-1	Surveillance culture	pNDM1-15
E354	PID196	Y	Y	Escherichia coli	68	blaKPC-2	Surveillance culture	pKPC2-8
E355	PID197	Y	Y	Klebsiella pneumoniae	147	blaNDM-1	Surveillance culture	pNDM1-5
E356	PID198	Y	Y	Klebsiella pneumoniae	841	blaKPC-2	Clinical culture	pKPC2-1
E357	PID198	Y	N	Klebsiella pneumoniae	841	blaKPC-2	Clinical culture	pKPC2-1
E358	PID198	Y	N	Escherichia coli	3054	blaKPC-2	Clinical culture	No plasmid assigned
E359	PID199	Y	Y	Enterobacter cloacae	418	blaNDM-1	Clinical culture	pNDM1-1 (pNDM-ECS01)
E360	PID200	Y	Y	Citrobacter rodentium	-	blaNDM-1	Clinical culture	pNDM1-24
E361	PID201	Y	Y	Klebsiella pneumoniae	133	blaNDM-1	Surveillance culture	pNDM1-78
E362	PID202	Y	Y	Citrobacter freundii	22	blaNDM-1	Clinical culture	pNDM1-27
E363	PID203	Y	Y	Klebsiella pneumoniae	20	blaKPC-2	Surveillance culture	pKPC2-14
E364	PID203	Y	N	Klebsiella pneumoniae	20	blaKPC-2	Surveillance culture	pKPC2-14
E365	PID203	Y	N	Klebsiella pneumoniae	20	blaKPC-2	Surveillance culture	pKPC2-14
E366	PID204	Y	Y	Klebsiella pneumoniae	14	blaOXA-232	Surveillance culture	No plasmid assigned
E367	PID205	Y	Y	Escherichia coli	-	blaKPC-2	Surveillance culture	pKPC2-5
E368	PID206	Y	Y	Escherichia coli	372	blaNDM-1	Surveillance culture	pNDM1-58
E369	PID207	Y	Y	Klebsiella pneumoniae	147	blaIMP-26,blaVIM-4	Clinical culture	pVIM4/IMP26-1
E370	PID208	Y	Y	Enterobacter cloacae	373	blaIMI-1	Clinical culture	No plasmid assigned
E371	PID209	Y	Y	Klebsiella pneumoniae	14	blaOXA-181	Surveillance culture	pOXA181-14
E372	PID210	Y	Y	Citrobacter freundii	-	blaNDM-1	Surveillance culture	No plasmid assigned
E373	PID211	Y	Y	Escherichia coli	1284	blaNDM-5	Surveillance culture	pNDM5-5
E374	PID212	Y	Y	Klebsiella pneumoniae	323	blaKPC-2	Surveillance culture	pKPC2-13
E375	PID212	Y	N	Klebsiella pneumoniae	323	blaKPC-2	Clinical culture	pKPC2-4
E376	PID213	Y	Y	Klebsiella pneumoniae	14	blaNDM-1	Clinical culture	pNDM1-123
E377	PID213	Y	N	Klebsiella pneumoniae	14	blaNDM-1	Clinical culture	pNDM1-123
E378	PID214	Y	Y	Klebsiella pneumoniae	307	blaNDM-1	Clinical culture	pNDM1-12
E379	PID215	Y	Y	Klebsiella pneumoniae	1626	blaKPC-2	Surveillance culture	pKPC2-51
E380	PID216	Y	Y	Klebsiella pneumoniae	11	blaNDM-1	Clinical culture	pNDM1-25
E381	PID217	Y	Y	Escherichia coli	4532	blaNDM-1	Surveillance culture	pNDM1-1 (pNDM-ECS01)
E382	PID218	Y	Y	Klebsiella pneumoniae	1106	blaNDM-1	Clinical culture	pNDM1-1 (pNDM-ECS01)
E383	PID219	Y	Y	Klebsiella pneumoniae	1998	blaNDM-1	Surveillance culture	pNDM1-140
E384	PID219	Y	N	Escherichia coli	10	blaNDM-1	Surveillance culture	pNDM1-140
E385	PID219	Y	N	Escherichia coli	58	blaNDM-1	Clinical culture	pNDM1-20
E386	PID219	Y	N	Escherichia coli	58	blaNDM-1	Clinical culture	pNDM1-21
E387	PID219	Y	N	Escherichia coli	58	blaNDM-1	Clinical culture	pNDM1-20
E388	PID220	Y	Y	Citrobacter freundii	107	blaNDM-1	Clinical culture	pNDM1-34
E389	PID221	Y	Y	Escherichia coli	3570	blaNDM-1	Surveillance culture	No plasmid assigned
E390	PID222	Y	Y	Klebsiella pneumoniae	11	blaKPC-2	Clinical culture	pKPC2-27
E391	PID223	Y	Y	Enterobacter cloacae	592	blaNDM-1	Clinical culture	pNDM1-110
E392	PID224	Y	Y	Klebsiella pneumoniae	258	blaKPC-2	Clinical culture	pKPC2-46
E393	PID224	Y	N	Escherichia coli	69	blaKPC-2	Clinical culture	pKPC2-5
E394	PID224	Y	N	Klebsiella pneumoniae	258	blaKPC-2	Clinical culture	pKPC2-46
E395	PID224	Y	N	Escherichia coli	224	blaKPC-2	Clinical culture	pKPC2-7
E396	PID224	Y	N	Klebsiella pneumoniae	258	blaKPC-2	Clinical culture	pKPC2-3
E397	PID225	Y	Y	Escherichia coli	226	blaNDM-1	Surveillance culture	pNDM1-28
E398	PID226	Y	Y	Escherichia coli	2003	blaOXA-48	Clinical culture	pOXA48-2
E399	PID227	Y	Y	Klebsiella pneumoniae	526	blaKPC-2	Surveillance culture	pKPC2-9
E400	PID228	Y	Y	Enterobacter cloacae	-	blaNDM-1	Surveillance culture	pNDM1-4
E401	PID229	Y	Y	Escherichia coli	156	blaOXA-181	Surveillance culture	pOXA181-15
E402	PID230	Y	Y	Enterobacter aerogenes	-	blaKPC-2	Clinical culture	pKPC2-4
E403	PID231	Y	Y	Enterobacter cloacae	93	blaKPC-2	Surveillance culture	pKPC2-25
E404	PID232	Y	Y	Escherichia coli	131	blaNDM-1	Clinical culture	pNDM1-41
E405	PID232	Y	N	Escherichia coli	131	blaNDM-1	Clinical culture	pNDM1-1 (pNDM-ECS01)
E406	PID232	Y	N	Escherichia coli	131	blaNDM-1	Surveillance culture	pNDM1-1 (pNDM-ECS01)
E407	PID232	Y	N	Klebsiella pneumoniae	101	blaNDM-1	Surveillance culture	pNDM1-68
E408	PID232	Y	N	Escherichia coli	131	blaNDM-1	Surveillance culture	pNDM1-36
E409	PID232	Y	N	Escherichia coli	131	blaNDM-1	Surveillance culture	pNDM1-41
E410	PID232	Y	N	Klebsiella pneumoniae	45	blaNDM-1	Surveillance culture	pNDM1-1 (pNDM-ECS01)
E411	PID233	Y	Y	Escherichia coli	-	blaKPC-2	Surveillance culture	pKPC2-13
E412	PID234	Y	Y	Klebsiella pneumoniae	1304	blaKPC-2	Surveillance culture	pKPC2-1
E413	PID235	Y	Y	Klebsiella pneumoniae	11	blaKPC-2	Clinical culture	pKPC2-5
E414	PID236	Y	Y	Klebsiella pneumoniae	147	blaNDM-1	Clinical culture	pNDM1-10
E415	PID237	Y	Y	Klebsiella pneumoniae	14	blaOXA-181	Clinical culture	pOXA181-3
E416	PID238	Y	Y	Klebsiella pneumoniae	323	blaKPC-2	Surveillance culture	pKPC2-4
E417	PID238	Y	N	Citrobacter amalonaticus	-	blaKPC-2	Surveillance culture	pKPC2-13
E418	PID238	Y	N	Escherichia coli	617	blaKPC-2	Surveillance culture	pKPC2-5
E419	PID238	Y	N	Escherichia coli	-	blaKPC-2	Surveillance culture	pKPC2-13
E420	PID238	Y	N	Klebsiella pneumoniae	-	blaKPC-2	Surveillance culture	No plasmid assigned
E421	PID239	Y	Y	Klebsiella pneumoniae	307	blaKPC-2	Surveillance culture	pKPC2-9
E422	PID239	Y	N	Escherichia coli	131	blaKPC-2	Surveillance culture	pKPC2-22
E423	PID240	Y	Y	Enterobacter cloacae	-	blaIMP-1	Surveillance culture	No plasmid assigned
E424	PID241	Y	Y	Citrobacter freundii	22	blaNDM-1	Surveillance culture	pNDM1-93
E425	PID241	Y	N	Escherichia coli	1193	blaNDM-1	Surveillance culture	pNDM1-42
E426	PID242	Y	Y	Enterobacter cloacae	418	blaOXA-181	Surveillance culture	pOXA181-28
E427	PID243	Y	Y	Enterobacter cloacae	-	blaKPC-2	Surveillance culture	pKPC2-13
E428	PID244	Y	Y	Klebsiella pneumoniae	20	blaKPC-2	Surveillance culture	pKPC2-36
E429	PID244	Y	N	Escherichia coli	115	blaKPC-2	Surveillance culture	pKPC2-37
E430	PID245	Y	Y	Escherichia coli	10	blaNDM-1-like	Surveillance culture	No plasmid assigned
E431	PID246	Y	Y	Klebsiella pneumoniae	258	blaKPC-2	Surveillance culture	pKPC2-29
E432	PID247	Y	Y	Citrobacter freundii	22	blaNDM-1	Surveillance culture	pNDM1-138
E433	PID248	Y	Y	Klebsiella pneumoniae	147	blaNDM-1	Clinical culture	pNDM1-6
E434	PID248	Y	N	Klebsiella pneumoniae	147	blaNDM-1	Clinical culture	pNDM1-6
E435	PID249	Y	Y	Escherichia coli	6316	blaKPC-2	Surveillance culture	pKPC2-9
E436	PID249	Y	N	Klebsiella pneumoniae	-	blaKPC-2	Surveillance culture	pKPC2-9
E437	PID250	Y	Y	Klebsiella pneumoniae	273	blaNDM-1	Clinical culture	pNDM1-36
E438	PID250	Y	N	Klebsiella pneumoniae	273	blaNDM-1	Clinical culture	pNDM1-105
E439	PID251	Y	Y	Enterobacter cloacae	93	blaKPC-2	Clinical culture	pKPC2-8
E440	PID252	Y	Y	Enterobacter cloacae	-	blaNDM-1	Surveillance culture	pNDM1-128
E441	PID253	Y	Y	Enterobacter cloacae	99	blaNDM-1	Surveillance culture	pNDM1-18
E442	PID254	Y	Y	Enterobacter cloacae	544	blaNDM-1	Clinical culture	pNDM1-6
E443	PID255	Y	Y	Klebsiella pneumoniae	16	blaOXA-48	Clinical culture	pOXA48-2
E444	PID256	Y	Y	Enterobacter cloacae	125	blaNDM-1	Clinical culture	pNDM1-1 (pNDM-ECS01)
E445	PID257	Y	Y	Enterobacter cloacae	93	blaKPC-2	Surveillance culture	pKPC2-9
E446	PID258	Y	Y	Escherichia coli	155	blaKPC-2	Surveillance culture	pKPC2-9
E447	PID258	Y	N	Escherichia coli	131	blaKPC-2	Surveillance culture	No plasmid assigned
E448	PID258	Y	N	Klebsiella oxytoca	-	blaKPC-2	Surveillance culture	pKPC2-13
E449	PID258	Y	N	Escherichia coli	131	blaKPC-2	Clinical culture	pKPC2-9
E450	PID258	Y	N	Escherichia coli	-	blaKPC-2	Clinical culture	pKPC2-13
E451	PID259	Y	Y	Klebsiella oxytoca	108	blaNDM-1	Surveillance culture	pNDM1-82
E452	PID259	Y	N	Klebsiella oxytoca	108	blaNDM-1	Surveillance culture	pNDM1-30
E453	PID260	Y	Y	Klebsiella oxytoca	135	blaKPC-2	Surveillance culture	pKPC2-13
E454	PID261	Y	Y	Klebsiella pneumoniae	-	blaKPC-2	Clinical culture	pKPC2-4
E455	PID261	Y	N	Escherichia coli	2186	blaKPC-2	Surveillance culture	pKPC2-5
E456	PID262	Y	Y	Enterobacter cloacae	-	blaNDM-1	Clinical culture	No plasmid assigned
E457	PID263	Y	Y	Klebsiella pneumoniae	14	blaOXA-181	Surveillance culture	pOXA181-3
E458	PID264	Y	Y	Escherichia coli	410	blaNDM-1	Clinical culture	No plasmid assigned
E459	PID265	Y	Y	Klebsiella pneumoniae	2441	blaNDM-1	Surveillance culture	pNDM1-140
E460	PID266	Y	Y	Enterobacter cloacae	54	blaKPC-2	Surveillance culture	pKPC2-5
E461	PID267	Y	Y	Escherichia coli	1193	blaKPC-2	Clinical culture	pKPC2-38
E462	PID268	Y	Y	Klebsiella pneumoniae	16	blaOXA-48	Clinical culture	pOXA48-2
E463	PID269	Y	Y	Escherichia coli	224	blaKPC-2	Surveillance culture	pKPC2-8
E464	PID270	Y	Y	Klebsiella pneumoniae	-	blaKPC-2	Surveillance culture	pKPC2-31
E465	PID270	Y	N	Klebsiella pneumoniae	-	blaKPC-2	Surveillance culture	pKPC2-31
E466	PID271	Y	Y	Klebsiella pneumoniae	1308	blaIMP-34	Clinical culture	No plasmid assigned
E467	PID272	Y	Y	Klebsiella pneumoniae	323	blaKPC-2	Surveillance culture	pKPC2-4
E468	PID273	Y	Y	Klebsiella oxytoca	108	blaNDM-1	Clinical culture	pNDM1-28
E469	PID274	Y	Y	Citrobacter freundii	-	blaNDM-1	Surveillance culture	pNDM1-3
E470	PID275	Y	N	Klebsiella pneumoniae	2028	blaNDM-1	Surveillance culture	pNDM1-1 (pNDM-ECS01)
E471	PID275	Y	Y	Escherichia coli	4532	blaNDM-1	Surveillance culture	pNDM1-1 (pNDM-ECS01)
E472	PID276	Y	Y	Enterobacter cloacae	182	blaNDM-1	Clinical culture	pNDM1-81
E473	PID277	Y	Y	Enterobacter cloacae	418	blaNDM-1	Surveillance culture	pNDM1-1 (pNDM-ECS01)
E474	PID278	Y	Y	Klebsiella oxytoca	108	blaNDM-1	Surveillance culture	pNDM1-52
E475	PID278	Y	N	Escherichia coli	354	blaNDM-1	Surveillance culture	pNDM1-28
E476	PID279	Y	Y	Enterobacter cloacae	592	blaNDM-1	Clinical culture	No plasmid assigned
E477	PID280	Y	Y	Escherichia coli	569	blaNDM-1	Surveillance culture	pNDM1-1 (pNDM-ECS01)
E478	PID281	Y	Y	Escherichia coli	162	blaKPC-2,blaNDM-1	Surveillance culture	pKPC2-9,pNDM1-71
E479	PID281	Y	N	Escherichia coli	162	blaKPC-2,blaNDM-1	Surveillance culture	pKPC2-9,pNDM1-4
E480	PID281	Y	N	Escherichia coli	162	blaKPC-2,blaNDM-1	Surveillance culture	pKPC2-9,pNDM1-80
E481	PID282	Y	Y	Enterobacter cloacae	592	blaNDM-1	Surveillance culture	pNDM1-1 (pNDM-ECS01)
E482	PID283	Y	Y	Citrobacter freundii	22	blaNDM-1,blaOXA-48	Surveillance culture	pNDM1-28,pOXA48-3
E483	PID284	Y	Y	Klebsiella pneumoniae	-	blaKPC-2	Surveillance culture	pKPC2-1
E484	PID285	Y	Y	Escherichia coli	-	blaKPC-2	Clinical culture	No plasmid assigned
E485	PID286	Y	Y	Escherichia coli	-	blaNDM-1	Clinical culture	pNDM1-1 (pNDM-ECS01)
E486	PID286	Y	N	Escherichia coli	131	blaNDM-1	Clinical culture	pNDM1-110
E487	PID287	Y	Y	Escherichia coli	95	blaNDM-1	Clinical culture	pNDM1-36
E488	PID288	Y	Y	Klebsiella pneumoniae	841	blaKPC-2	Surveillance culture	pKPC2-6
E489	PID288	Y	N	Klebsiella pneumoniae	-	blaKPC-2	Clinical culture	No plasmid assigned
E490	PID289	Y	Y	Enterobacter cloacae	592	blaNDM-1	Surveillance culture	pNDM1-81
E491	PID290	Y	Y	Klebsiella pneumoniae	11	blaNDM-1	Clinical culture	pNDM1-1 (pNDM-ECS01)
E492	PID290	Y	N	Escherichia coli	131	blaNDM-1	Clinical culture	pNDM1-44
E493	PID291	Y	Y	Enterobacter cloacae	54	blaKPC-2	Surveillance culture	pKPC2-13
E494	PID292	Y	Y	Citrobacter amalonaticus	-	blaNDM-1	Surveillance culture	pNDM1-1 (pNDM-ECS01)
E495	PID293	Y	Y	Klebsiella pneumoniae	70	blaKPC-2	Clinical culture	pKPC2-9
E496	PID293	Y	N	Escherichia coli	1193	blaKPC-2	Surveillance culture	pKPC2-13
E497	PID294	Y	Y	Klebsiella pneumoniae	1998	blaNDM-1	Surveillance culture	pNDM1-142
E498	PID294	Y	N	Enterobacter cloacae	-	blaNDM-1	Surveillance culture	pNDM1-143
E499	PID295	Y	Y	Klebsiella pneumoniae	11	blaKPC-2	Clinical culture	pKPC2-17
E500	PID296	Y	Y	Klebsiella pneumoniae	-	blaKPC-2	Surveillance culture	pKPC2-13
E501	PID296	Y	N	Citrobacter freundii	-	blaKPC-2	Surveillance culture	pKPC2-1
E502	PID297	Y	Y	Klebsiella pneumoniae	147	blaNDM-1	Clinical culture	pNDM1-6
E503	PID298	Y	Y	Escherichia coli	131	blaNDM-1	Clinical culture	pNDM1-1 (pNDM-ECS01)
E504	PID299	Y	Y	Klebsiella pneumoniae	273	blaOXA-48	Clinical culture	pOXA48-6
E505	PID300	N	N	Klebsiella oxytoca	108	blaNDM-1	Clinical culture	pNDM1-82
E506	PID301	N	N	Klebsiella pneumoniae	147	blaNDM-1	Surveillance culture	pNDM1-104
E507	PID302	Y	Y	Klebsiella pneumoniae	16	blaOXA-48	Surveillance culture	pOXA48-2
E508	PID303	Y	Y	Klebsiella pneumoniae	16	blaNDM-4	Surveillance culture	pNDM4-3
E509	PID304	Y	Y	Escherichia coli	410	blaOXA-23	Clinical culture	No plasmid assigned
E510	PID305	Y	Y	Klebsiella pneumoniae	11	blaNDM-1	Surveillance culture	pNDM1-87
E511	PID306	Y	Y	Escherichia coli	162	blaKPC-2,blaNDM-1	Clinical culture	pNDM1-28
E512	PID306	Y	N	Escherichia coli	162	blaKPC-2	Surveillance culture	pKPC2-9
E513	PID306	Y	N	Escherichia coli	131	blaNDM-1	Surveillance culture	pNDM1-4
E514	PID307	Y	Y	Escherichia coli	131	blaNDM-1	Clinical culture	pNDM1-1 (pNDM-ECS01)
E515	PID308	Y	Y	Klebsiella pneumoniae	231	blaKPC-2	Clinical culture	pKPC2-9
E516	PID308	Y	N	Klebsiella pneumoniae	-	blaKPC-2	Clinical culture	pKPC2-45
E517	PID309	Y	Y	Klebsiella pneumoniae	841	blaKPC-2	Surveillance culture	pKPC2-11
E518	PID310	Y	Y	Klebsiella pneumoniae	437	blaNDM-1	Clinical culture	No plasmid assigned
E519	PID311	Y	Y	Enterobacter cloacae	414	blaNDM-1	Surveillance culture	pNDM1-76
E520	PID311	Y	N	Escherichia coli	2852	blaNDM-1	Surveillance culture	pNDM1-74
E521	PID311	Y	N	Enterobacter cloacae	414	blaNDM-1	Surveillance culture	pNDM1-76
E522	PID311	Y	N	Escherichia coli	2852	blaNDM-1	Surveillance culture	No plasmid assigned
E523	PID312	Y	Y	Klebsiella oxytoca	78	blaNDM-1	Surveillance culture	pNDM1-3
E524	PID313	Y	Y	Klebsiella pneumoniae	14	blaOXA-181	Surveillance culture	pOXA181-3
E525	PID314	Y	Y	Escherichia coli	-	blaKPC-2	Surveillance culture	pKPC2-7
E526	PID315	Y	Y	Klebsiella pneumoniae	661	blaKPC-2	Surveillance culture	pKPC2-7
E527	PID315	Y	N	Escherichia coli	70	blaKPC-2	Surveillance culture	pKPC2-8
E528	PID315	Y	N	Klebsiella pneumoniae	661	blaKPC-2	Surveillance culture	pKPC2-5
E529	PID316	Y	Y	Klebsiella pneumoniae	-	blaKPC-2	Surveillance culture	pKPC2-8
E530	PID317	Y	Y	Klebsiella pneumoniae	30	blaKPC-2	Surveillance culture	pKPC2-1
E531	PID317	Y	N	Escherichia coli	1727	blaKPC-2	Surveillance culture	pKPC2-13
E532	PID318	Y	Y	Enterobacter cloacae	270	blaNDM-1	Surveillance culture	pNDM1-51
E533	PID318	Y	N	Enterobacter cloacae	270	blaNDM-1	Surveillance culture	pNDM1-36
E534	PID318	Y	N	Escherichia coli	-	blaNDM-1	Surveillance culture	pNDM1-1 (pNDM-ECS01)
E535	PID319	Y	Y	Enterobacter cloacae	412	blaIMI-1	Surveillance culture	No plasmid assigned
E536	PID320	Y	Y	Klebsiella pneumoniae	16	blaNDM-1	Surveillance culture	pNDM1-16
E537	PID321	Y	Y	Klebsiella pneumoniae	307	blaNDM-1	Surveillance culture	pNDM1-1 (pNDM-ECS01)
E538	PID322	Y	Y	Klebsiella pneumoniae	307	blaNDM-1	Surveillance culture	pNDM1-1 (pNDM-ECS01)
E539	PID323	Y	Y	Enterobacter cloacae	-	blaNDM-1	Clinical culture	pNDM1-76
E540	PID324	Y	Y	Enterobacter cloacae	171	blaNDM-7	Surveillance culture	No plasmid assigned
E541	PID324	Y	N	Klebsiella pneumoniae	29	blaNDM-7	Surveillance culture	pNDM7-3
E542	PID325	Y	Y	Klebsiella pneumoniae	17	blaNDM-1	Surveillance culture	pNDM1-120
E543	PID326	Y	Y	Klebsiella pneumoniae	334	blaNDM-1	Surveillance culture	pNDM1-1 (pNDM-ECS01)
E544	PID326	Y	N	Escherichia coli	191	blaNDM-1	Surveillance culture	pNDM1-1 (pNDM-ECS01)
E545	PID326	Y	N	Escherichia coli	1193	blaNDM-1	Surveillance culture	pNDM1-1 (pNDM-ECS01)
E546	PID327	Y	Y	Klebsiella pneumoniae	34	blaNDM-1	Surveillance culture	pNDM1-90
E547	PID328	Y	Y	Escherichia coli	410	blaNDM-1	Surveillance culture	pNDM1-62
E548	PID329	Y	Y	Klebsiella pneumoniae	16	blaNDM-1	Clinical culture	pNDM1-66
E549	PID329	Y	N	Klebsiella pneumoniae	16	blaNDM-1	Clinical culture	pNDM1-74
E550	PID329	Y	N	Klebsiella pneumoniae	16	blaNDM-1	Clinical culture	pNDM1-92
E551	PID330	Y	Y	Enterobacter cloacae	125	blaKPC-2	Clinical culture	pKPC2-13
E552	PID330	Y	N	Citrobacter freundii	112	blaKPC-2	Clinical culture	No plasmid assigned
E553	PID330	Y	N	Klebsiella pneumoniae	323	blaKPC-2	Surveillance culture	pKPC2-4
E554	PID330	Y	N	Escherichia coli	1572	blaKPC-2	Surveillance culture	pKPC2-1
E555	PID331	Y	Y	Enterobacter cloacae	-	blaNDM-1	Clinical culture	pNDM1-114
E556	PID331	Y	N	Enterobacter cloacae	-	blaNDM-1	Clinical culture	pNDM1-118
E557	PID332	Y	Y	Citrobacter freundii	18	blaNDM-1	Clinical culture	pNDM1-17
E558	PID333	Y	Y	Enterobacter cloacae	418	blaOXA-181	Surveillance culture	pOXA181-13
E559	PID334	Y	Y	Enterobacter cloacae	93	blaKPC-2	Surveillance culture	pKPC2-9
E560	PID335	Y	Y	Klebsiella pneumoniae	-	blaKPC-2	Clinical culture	pKPC2-1
E561	PID336	Y	Y	Klebsiella pneumoniae	20	blaKPC-2	Surveillance culture	pKPC2-14
E562	PID337	Y	Y	Klebsiella pneumoniae	11	blaKPC-2	Clinical culture	No plasmid assigned
E563	PID338	Y	Y	Klebsiella pneumoniae	147	blaNDM-1	Clinical culture	pNDM1-6
E564	PID339	Y	Y	Escherichia coli	38	blaOXA-23	Surveillance culture	No plasmid assigned
E565	PID340	Y	Y	Klebsiella pneumoniae	14	blaOXA-181	Surveillance culture	pOXA181-3
E566	PID340	Y	N	Klebsiella pneumoniae	14	blaOXA-181	Clinical culture	pOXA181-3
E567	PID341	Y	Y	Klebsiella pneumoniae	20	blaKPC-2	Clinical culture	pKPC2-42
E568	PID342	Y	Y	Escherichia coli	95	blaNDM-1	Surveillance culture	pNDM1-28
E569	PID343	Y	Y	Escherichia coli	2003	blaOXA-48	Clinical culture	pOXA48-9
E570	PID344	Y	Y	Escherichia coli	131	blaNDM-1	Clinical culture	pNDM1-1 (pNDM-ECS01)
E571	PID344	Y	N	Escherichia coli	131	blaNDM-1	Clinical culture	pNDM1-1 (pNDM-ECS01)
E572	PID345	Y	Y	Klebsiella pneumoniae	14	blaOXA-181	Surveillance culture	pOXA181-18
E573	PID346	Y	Y	Escherichia coli	540	blaIMP-1	Surveillance culture	No plasmid assigned
E574	PID347	Y	Y	Enterobacter cloacae	599	blaKPC-2	Clinical culture	pKPC2-5
E575	PID348	Y	N	Escherichia coli	6701	blaNDM-1	Surveillance culture	pNDM1-140
E576	PID348	Y	Y	Klebsiella pneumoniae	1998	blaNDM-1	Surveillance culture	pNDM1-140
E577	PID349	Y	Y	Enterobacter cloacae	93	blaKPC-2	Surveillance culture	pKPC2-9
E578	PID349	Y	N	Enterobacter cloacae	93	blaKPC-2	Clinical culture	pKPC2-9
E579	PID349	Y	N	Enterobacter cloacae	93	blaKPC-2	Clinical culture	pKPC2-9
E580	PID350	Y	Y	Escherichia coli	131	blaNDM-1	Clinical culture	pNDM1-81
E581	PID350	Y	N	Escherichia coli	131	blaNDM-1	Clinical culture	pNDM1-1 (pNDM-ECS01)
E582	PID350	Y	Y	Escherichia coli	131	blaNDM-9	Clinical culture	pNDM9-2
E583	PID351	Y	Y	Klebsiella pneumoniae	1998	blaNDM-1	Surveillance culture	pNDM1-26
E584	PID351	Y	N	Klebsiella pneumoniae	1998	blaNDM-1	Surveillance culture	pNDM1-26
E585	PID352	Y	Y	Klebsiella pneumoniae	34	blaNDM-1	Surveillance culture	pNDM1-12
E586	PID353	Y	Y	Enterobacter cloacae	93	blaKPC-2	Surveillance culture	pKPC2-9
E587	PID354	Y	Y	Klebsiella pneumoniae	14	blaOXA-181	Clinical culture	pOXA181-3
E588	PID354	Y	N	Klebsiella pneumoniae	14	blaOXA-181	Surveillance culture	pOXA181-3
E589	PID355	Y	Y	Klebsiella pneumoniae	15	blaNDM-1	Surveillance culture	pNDM1-1 (pNDM-ECS01)
E590	PID356	Y	Y	Klebsiella pneumoniae	147	blaNDM-1	Clinical culture	pNDM1-10
E591	PID357	Y	Y	Klebsiella pneumoniae	15	blaKPC-2	Surveillance culture	pKPC2-7
E592	PID357	Y	N	Escherichia coli	354	blaKPC-2	Clinical culture	pKPC2-32
E593	PID358	Y	Y	Klebsiella pneumoniae	101	blaKPC-2	Surveillance culture	pKPC2-9
E594	PID359	Y	Y	Klebsiella pneumoniae	231	blaKPC-2	Clinical culture	pKPC2-8
E595	PID360	Y	Y	Klebsiella pneumoniae	20	blaKPC-2	Clinical culture	pKPC2-13
E596	PID361	Y	Y	Enterobacter cloacae	93	blaKPC-2	Surveillance culture	pKPC2-9
E597	PID362	Y	Y	Klebsiella pneumoniae	133	blaNDM-1	Clinical culture	No plasmid assigned
E598	PID363	Y	Y	Enterobacter cloacae	-	blaIMI-1	Surveillance culture	No plasmid assigned
E599	PID364	Y	Y	Escherichia coli	1485	blaNDM-1	Surveillance culture	pNDM1-1 (pNDM-ECS01)
E600	PID364	Y	N	Enterobacter aerogenes	-	blaNDM-1	Surveillance culture	pNDM1-1 (pNDM-ECS01)
E601	PID365	Y	Y	Escherichia coli	1196	blaNDM-1	Surveillance culture	pNDM1-1 (pNDM-ECS01)
E602	PID366	Y	Y	Klebsiella pneumoniae	231	blaOXA-232	Clinical culture	pOXA232-2
E603	PID367	Y	Y	Klebsiella pneumoniae	11	blaNDM-1	Surveillance culture	pNDM1-30
E604	PID368	Y	Y	Klebsiella pneumoniae	133	blaNDM-1	Clinical culture	pNDM1-72
E605	PID368	Y	N	Klebsiella pneumoniae	133	blaNDM-1	Clinical culture	pNDM1-72
E606	PID368	Y	N	Klebsiella pneumoniae	-	blaNDM-1	Surveillance culture	No plasmid assigned
E607	PID368	Y	N	Klebsiella pneumoniae	-	blaNDM-1	Surveillance culture	pNDM1-78
E608	PID368	Y	N	Escherichia coli	5073	blaNDM-1	Surveillance culture	pNDM1-72
E609	PID369	Y	Y	Klebsiella pneumoniae	2543	blaIMP-1	Surveillance culture	No plasmid assigned
E610	PID370	Y	Y	Klebsiella pneumoniae	-	blaNDM-1	Surveillance culture	pNDM1-140
E611	PID370	Y	N	Escherichia coli	3168	blaNDM-1	Surveillance culture	pNDM1-140
E612	PID371	Y	Y	Klebsiella pneumoniae	-	blaKPC-2	Clinical culture	pKPC2-16
E613	PID372	Y	Y	Escherichia coli	-	blaNDM-1	Surveillance culture	pNDM1-41
E614	PID373	Y	Y	Escherichia coli	744	blaNDM-1	Surveillance culture	pNDM1-28
E615	PID374	Y	Y	Escherichia coli	-	blaKPC-2	Clinical culture	pKPC2-1
E616	PID375	Y	Y	Escherichia coli	131	blaNDM-1	Clinical culture	pNDM1-36
E617	PID375	Y	N	Escherichia coli	131	blaNDM-1	Clinical culture	pNDM1-36
E618	PID376	Y	Y	Enterobacter cloacae	-	blaNDM-1	Surveillance culture	pNDM1-129
E619	PID377	Y	Y	Klebsiella pneumoniae	16	blaNDM-1	Clinical culture	pNDM1-41
E620	PID378	Y	Y	Citrobacter freundii	18	blaNDM-1	Surveillance culture	pNDM1-53
E621	PID379	Y	Y	Klebsiella pneumoniae	281	blaNDM-1	Surveillance culture	pNDM1-147
E622	PID380	Y	Y	Klebsiella pneumoniae	283	blaNDM-1	Surveillance culture	pNDM1-6
E623	PID381	Y	Y	Escherichia coli	131	blaNDM-1	Clinical culture	pNDM1-30
E624	PID382	Y	Y	Klebsiella pneumoniae	-	blaKPC-2	Surveillance culture	pKPC2-13
E625	PID382	Y	N	Escherichia coli	48	blaKPC-2	Surveillance culture	pKPC2-5
E626	PID382	Y	N	Escherichia coli	871	blaKPC-2	Surveillance culture	pKPC2-39
E627	PID383	Y	Y	Klebsiella pneumoniae	307	blaKPC-2	Clinical culture	pKPC2-1
E628	PID383	Y	N	Klebsiella pneumoniae	307	blaKPC-2	Clinical culture	pKPC2-3
E629	PID384	N	N	Klebsiella pneumoniae	273	blaOXA-48	Clinical culture	pOXA48-6
E630	PID384	N	N	Klebsiella pneumoniae	273	blaOXA-48	Clinical culture	pOXA48-6
E631	PID384	N	N	Klebsiella pneumoniae	273	blaOXA-48	Clinical culture	pOXA48-6
E632	PID385	Y	Y	Klebsiella pneumoniae	231	blaKPC-2	Surveillance culture	pKPC2-9
E633	PID385	Y	N	Klebsiella pneumoniae	231	blaKPC-2	Clinical culture	pKPC2-9
E634	PID385	Y	N	Klebsiella pneumoniae	231	blaKPC-2	Clinical culture	pKPC2-9
E635	PID386	Y	Y	Escherichia coli	1125	blaNDM-1	Clinical culture	pNDM1-121
E636	PID387	Y	Y	Klebsiella pneumoniae	20	blaKPC-2	Surveillance culture	pKPC2-13
E637	PID387	Y	N	Escherichia coli	216	blaKPC-2	Surveillance culture	pKPC2-3
E638	PID388	Y	Y	Klebsiella pneumoniae	1902	blaKPC-2	Surveillance culture	pKPC2-1
E639	PID388	Y	N	Citrobacter amalonaticus	-	blaKPC-2	Surveillance culture	pKPC2-1
E640	PID389	Y	Y	Klebsiella pneumoniae	-	blaKPC-2	Clinical culture	pKPC2-1
E641	PID389	Y	N	Escherichia coli	-	blaKPC-2	Clinical culture	pKPC2-3
E642	PID389	Y	N	Klebsiella pneumoniae	-	blaKPC-2	Clinical culture	pKPC2-1
E643	PID389	Y	N	Escherichia coli	-	blaKPC-2	Clinical culture	pKPC2-5
E644	PID390	Y	Y	Citrobacter koseri	-	blaKPC-2	Surveillance culture	pKPC2-5
E645	PID391	Y	Y	Enterobacter cloacae	592	blaNDM-1	Clinical culture	pNDM1-41
E646	PID392	Y	Y	Citrobacter freundii	-	blaNDM-1	Surveillance culture	pNDM1-82
E647	PID393	Y	Y	Citrobacter freundii	18	blaNDM-1	Clinical culture	pNDM1-30
E648	PID394	Y	Y	Proteus mirabilis	-	blaOXA-23	Clinical culture	No plasmid assigned
E649	PID395	Y	Y	Klebsiella pneumoniae	70	blaNDM-1	Surveillance culture	pNDM1-52
E650	PID396	Y	Y	Klebsiella pneumoniae	273	blaOXA-48	Clinical culture	pOXA48-6
E651	PID397	Y	Y	Klebsiella pneumoniae	20	blaKPC-2	Surveillance culture	pKPC2-14
E652	PID398	Y	Y	Escherichia coli	131	blaKPC-2	Clinical culture	pKPC2-5
E653	PID399	Y	Y	Klebsiella pneumoniae	570	blaNDM-1	Clinical culture	pNDM1-134
E654	PID400	Y	Y	Citrobacter freundii	-	blaNDM-1	Surveillance culture	pNDM1-3
E655	PID400	Y	N	Klebsiella pneumoniae	14	blaNDM-1	Surveillance culture	pNDM1-3
E656	PID401	Y	Y	Citrobacter freundii	22	blaNDM-1	Clinical culture	pNDM1-3
E657	PID402	Y	Y	Escherichia coli	131	blaNDM-1	Clinical culture	pNDM1-112
E658	PID402	Y	N	Klebsiella pneumoniae	-	blaNDM-1	Surveillance culture	pNDM1-1 (pNDM-ECS01)
E659	PID403	Y	Y	Citrobacter freundii	-	blaNDM-1	Surveillance culture	pNDM1-82
E660	PID404	Y	Y	Escherichia coli	131	blaNDM-1	Clinical culture	pNDM1-1 (pNDM-ECS01)
E661	PID404	Y	N	Escherichia coli	131	blaNDM-1	Clinical culture	pNDM1-77
E662	PID405	Y	Y	Serratia marcescens	-	blaIMP-4	Clinical culture	pIMP4-1
E663	PID406	Y	Y	Klebsiella pneumoniae	11	blaNDM-1	Clinical culture	pNDM1-116
E664	PID407	Y	Y	Enterobacter aerogenes	-	blaKPC-2	Clinical culture	No plasmid assigned
E665	PID408	Y	Y	Enterobacter cloacae	1	blaNDM-1	Surveillance culture	pNDM1-31
E666	PID409	Y	Y	Enterobacter cloacae	171	blaNDM-7	Surveillance culture	pNDM7-3
E667	PID409	Y	N	Enterobacter cloacae	171	blaNDM-7	Surveillance culture	pNDM7-5
E668	PID409	Y	N	Escherichia coli	197	blaNDM-7	Surveillance culture	pNDM7-3
E669	PID410	Y	Y	Klebsiella pneumoniae	12	blaIMP-1	Surveillance culture	No plasmid assigned
E670	PID411	Y	Y	Klebsiella oxytoca	108	blaNDM-1	Surveillance culture	pNDM1-19
E671	PID412	Y	Y	Escherichia coli	46	blaNDM-1	Clinical culture	pNDM1-30
E672	PID413	Y	Y	Klebsiella pneumoniae	715	blaKPC-2	Clinical culture	pKPC2-9
E673	PID413	Y	N	Enterobacter cloacae	93	blaKPC-2	Clinical culture	No plasmid assigned
E674	PID413	Y	N	Enterobacter cloacae	93	blaKPC-2	Clinical culture	pKPC2-24
E675	PID414	Y	Y	Enterobacter cloacae	93	blaKPC-2	Surveillance culture	pKPC2-9
E676	PID415	Y	Y	Klebsiella pneumoniae	14	blaOXA-181	Clinical culture	pOXA181-13
E677	PID415	Y	N	Klebsiella pneumoniae	14	blaOXA-181	Clinical culture	pOXA181-3
E678	PID416	N	N	Escherichia coli	131	blaKPC-2	Surveillance culture	pKPC2-9
E679	PID417	Y	Y	Klebsiella pneumoniae	841	blaKPC-2	Clinical culture	pKPC2-11
E680	PID418	Y	Y	Klebsiella pneumoniae	231	blaNDM-1	Clinical culture	pNDM1-4
E681	PID419	Y	Y	Klebsiella pneumoniae	14	blaOXA-181	Surveillance culture	pOXA181-13
E682	PID420	Y	Y	Enterobacter cloacae	93	blaKPC-2	Clinical culture	pKPC2-8
E683	PID421	Y	Y	Escherichia coli	-	blaNDM-1	Surveillance culture	pNDM1-140
E684	PID422	Y	Y	Enterobacter cloacae	24	blaKPC-2	Clinical culture	pKPC2-13
E685	PID422	Y	N	Klebsiella pneumoniae	-	blaKPC-2	Clinical culture	pKPC2-9
E686	PID422	Y	N	Klebsiella pneumoniae	231	blaKPC-2	Surveillance culture	pKPC2-22
E687	PID422	Y	N	Escherichia coli	602	blaKPC-2	Surveillance culture	pKPC2-5
E688	PID422	Y	N	Klebsiella pneumoniae	231	blaKPC-2	Clinical culture	pKPC2-23
E689	PID422	Y	N	Klebsiella pneumoniae	231	blaKPC-2	Clinical culture	pKPC2-8
E690	PID422	Y	N	Klebsiella pneumoniae	231	blaKPC-2	Clinical culture	pKPC2-3
E691	PID422	Y	N	Klebsiella pneumoniae	-	blaKPC-2	Clinical culture	pKPC2-4
E692	PID422	Y	N	Klebsiella pneumoniae	-	blaKPC-2	Clinical culture	pKPC2-8
E693	PID422	Y	N	Klebsiella pneumoniae	-	blaKPC-2	Surveillance culture	No plasmid assigned
E694	PID422	Y	N	Morganella morganii	-	blaKPC-2	Surveillance culture	pKPC2-3
E695	PID422	Y	N	Klebsiella pneumoniae	-	blaKPC-2	Clinical culture	pKPC2-30
E696	PID423	Y	Y	Klebsiella pneumoniae	16	blaOXA-48	Clinical culture	pOXA48-2
E697	PID424	Y	Y	Escherichia coli	3076	blaNDM-1	Surveillance culture	pNDM1-1 (pNDM-ECS01)
E698	PID424	Y	N	Citrobacter amalonaticus	-	blaNDM-1	Surveillance culture	pNDM1-57
E699	PID425	Y	Y	Escherichia coli	4532	blaNDM-1	Clinical culture	pNDM1-44
E700	PID426	Y	Y	Escherichia coli	-	blaKPC-2	Surveillance culture	pKPC2-7
E701	PID427	Y	Y	Escherichia coli	410	blaNDM-1	Surveillance culture	pNDM1-3
E702	PID428	Y	Y	Escherichia coli	744	blaKPC-2	Surveillance culture	pKPC2-13
E703	PID429	Y	Y	Enterobacter cloacae	-	blaIMI-1	Surveillance culture	No plasmid assigned
E704	PID430	Y	Y	Klebsiella pneumoniae	14	blaOXA-181	Surveillance culture	pOXA181-26
E705	PID431	Y	Y	Enterobacter cloacae	93	blaKPC-2	Clinical culture	pKPC2-1
E706	PID432	N	N	Escherichia coli	131	blaNDM-1	Clinical culture	No plasmid assigned
E707	PID433	Y	Y	Escherichia coli	-	blaKPC-2	Surveillance culture	pKPC2-6
E708	PID433	Y	N	Klebsiella pneumoniae	841	blaKPC-2	Surveillance culture	pKPC2-11
E709	PID433	Y	N	Escherichia coli	-	blaKPC-2	Surveillance culture	pKPC2-13
E710	PID433	Y	N	Escherichia coli	-	blaKPC-2	Surveillance culture	pKPC2-13
E711	PID433	Y	N	Escherichia coli	-	blaKPC-2	Surveillance culture	pKPC2-7
E712	PID433	Y	N	Escherichia coli	-	blaKPC-2	Surveillance culture	pKPC2-7
E713	PID433	Y	N	Escherichia coli	-	blaKPC-2	Surveillance culture	pKPC2-7
E714	PID434	Y	Y	Citrobacter freundii	22	blaNDM-1	Surveillance culture	pNDM1-1 (pNDM-ECS01)
E715	PID435	Y	Y	Klebsiella pneumoniae	86	blaNDM-1	Surveillance culture	pNDM1-28
E716	PID435	Y	N	Escherichia coli	6272	blaNDM-1	Surveillance culture	pNDM1-62
E717	PID435	Y	N	Escherichia coli	6272	blaNDM-1	Surveillance culture	pNDM1-28
E718	PID435	Y	N	Klebsiella pneumoniae	86	blaNDM-1	Surveillance culture	pNDM1-64
E719	PID435	Y	N	Enterobacter cloacae	66	blaNDM-1	Surveillance culture	pNDM1-65
E720	PID435	Y	N	Escherichia coli	6272	blaNDM-1	Surveillance culture	pNDM1-28
E721	PID435	Y	N	Enterobacter cloacae	66	blaNDM-1	Surveillance culture	pNDM1-30
E722	PID436	Y	Y	Escherichia coli	101	blaKPC-2	Surveillance culture	pKPC2-3
E723	PID436	Y	N	Klebsiella pneumoniae	-	blaKPC-2	Surveillance culture	pKPC2-9
E724	PID437	Y	Y	Klebsiella pneumoniae	-	blaKPC-2	Surveillance culture	pKPC2-1
E725	PID438	Y	Y	Klebsiella pneumoniae	16	blaNDM-1	Clinical culture	pNDM1-11
E726	PID439	Y	Y	Escherichia coli	10	blaKPC-2	Surveillance culture	pKPC2-2
E727	PID440	Y	Y	Klebsiella pneumoniae	281	blaKPC-2	Surveillance culture	pKPC2-9
E728	PID440	Y	N	Klebsiella pneumoniae	23	blaKPC-2	Clinical culture	pKPC2-9
E729	PID441	Y	Y	Klebsiella pneumoniae	307	blaNDM-1	Surveillance culture	pNDM1-6
E730	PID442	Y	N	Escherichia coli	1884	blaKPC-2	Surveillance culture	pKPC2-1
E731	PID442	Y	N	Enterobacter cloacae	87	blaKPC-2	Surveillance culture	pKPC2-1
E732	PID442	Y	Y	Klebsiella pneumoniae	-	blaKPC-2	Surveillance culture	pKPC2-1
E733	PID443	Y	Y	Escherichia coli	165	blaNDM-1	Surveillance culture	pNDM1-28
E734	PID444	Y	Y	Klebsiella pneumoniae	14	blaNDM-1	Clinical culture	pNDM1-123
E735	PID445	Y	Y	Escherichia coli	38	blaNDM-1	Surveillance culture	pNDM1-140
E736	PID446	Y	Y	Klebsiella pneumoniae	14	blaOXA-181	Clinical culture	pOXA181-19
E737	PID447	Y	Y	Klebsiella pneumoniae	14	blaOXA-181	Clinical culture	pOXA181-13
E738	PID448	Y	Y	Escherichia coli	4682	blaKPC-2	Surveillance culture	pKPC2-13
E739	PID449	Y	Y	Escherichia coli	-	blaKPC-2	Surveillance culture	pKPC2-9
E740	PID449	Y	N	Klebsiella pneumoniae	327	blaKPC-2	Surveillance culture	pKPC2-4
E741	PID450	Y	Y	Klebsiella pneumoniae	12	blaIMP-1	Surveillance culture	No plasmid assigned
E742	PID451	Y	Y	Klebsiella pneumoniae	-	blaKPC-2	Surveillance culture	pKPC2-16
E743	PID452	Y	Y	Klebsiella oxytoca	108	blaNDM-1	Surveillance culture	pNDM1-4
E744	PID453	Y	Y	Enterobacter cloacae	87	blaKPC-2	Surveillance culture	pKPC2-9
E745	PID454	Y	Y	Enterobacter cloacae	93	blaKPC-2	Clinical culture	pKPC2-9
E746	PID455	Y	Y	Klebsiella pneumoniae	14	blaOXA-181	Surveillance culture	pOXA181-14
E747	PID456	Y	Y	Escherichia coli	6778	blaNDM-1	Clinical culture	pNDM1-111
E748	PID457	Y	Y	Klebsiella pneumoniae	1191	blaKPC-2	Surveillance culture	pKPC2-5
E749	PID458	Y	Y	Citrobacter freundii	22	blaNDM-1	Surveillance culture	pNDM1-28
E750	PID458	Y	Y	Klebsiella pneumoniae	2329	blaKPC-2	Surveillance culture	pKPC2-9
E751	PID459	Y	Y	Proteus mirabilis	-	blaOXA-23	Clinical culture	No plasmid assigned
E752	PID460	Y	Y	Klebsiella pneumoniae	133	blaNDM-1	Surveillance culture	pNDM1-43
E753	PID461	Y	Y	Enterobacter cloacae	93	blaKPC-2	Surveillance culture	No plasmid assigned
E754	PID461	Y	N	Escherichia coli	6025	blaKPC-2	Surveillance culture	pKPC2-9
E755	PID462	N	N	Klebsiella pneumoniae	37	blaNDM-1	Clinical culture	pNDM1-81
E756	PID463	Y	Y	Klebsiella pneumoniae	1228	blaKPC-2	Surveillance culture	pKPC2-13
E757	PID463	Y	N	Escherichia coli	218	blaKPC-2	Surveillance culture	pKPC2-13
E758	PID463	Y	N	Escherichia coli	218	blaKPC-2	Surveillance culture	pKPC2-13
E759	PID464	Y	Y	Klebsiella pneumoniae	14	blaOXA-181	Clinical culture	No plasmid assigned
E760	PID464	Y	Y	Klebsiella pneumoniae	231	blaNDM-1	Clinical culture	pNDM1-98
E761	PID465	Y	Y	Klebsiella pneumoniae	365	blaKPC-2	Surveillance culture	pKPC2-9
E762	PID466	Y	Y	Escherichia coli	410	blaOXA-181	Surveillance culture	pOXA181-7
E763	PID467	Y	Y	Escherichia coli	-	blaNDM-1	Surveillance culture	pNDM1-28
E764	PID468	Y	Y	Klebsiella pneumoniae	1117	blaKPC-2	Surveillance culture	pKPC2-4
E765	PID469	Y	Y	Klebsiella pneumoniae	20	blaKPC-2	Surveillance culture	pKPC2-14
E766	PID470	Y	Y	Escherichia coli	410	blaOXA-181	Surveillance culture	pOXA181-9
E767	PID471	Y	Y	Klebsiella pneumoniae	17	blaKPC-2	Clinical culture	pKPC2-1
E768	PID472	Y	Y	Escherichia coli	3570	blaNDM-1	Surveillance culture	No plasmid assigned
E769	PID473	Y	Y	Escherichia coli	205	blaNDM-7	Clinical culture	pNDM7-1
E770	PID474	Y	Y	Klebsiella pneumoniae	323	blaKPC-2	Surveillance culture	pKPC2-4
E771	PID475	Y	Y	Enterobacter cloacae	127	blaNDM-1	Surveillance culture	pNDM1-40
E772	PID476	Y	Y	Klebsiella pneumoniae	526	blaKPC-2	Surveillance culture	pKPC2-13
E773	PID476	Y	N	Citrobacter freundii	-	blaKPC-2	Surveillance culture	pKPC2-9
E774	PID477	Y	Y	Klebsiella pneumoniae	16	blaOXA-48	Surveillance culture	pOXA48-2
E775	PID478	Y	Y	Klebsiella pneumoniae	17	blaKPC-2	Surveillance culture	pKPC2-10
E776	PID478	Y	N	Escherichia coli	-	blaKPC-2	Surveillance culture	pKPC2-5
E777	PID479	Y	Y	Klebsiella pneumoniae	134	blaKPC-2	Clinical culture	pKPC2-9
E778	PID479	Y	N	Klebsiella pneumoniae	13	blaKPC-2	Clinical culture	pKPC2-4
E779	PID479	Y	N	Escherichia coli	58	blaKPC-2	Clinical culture	pKPC2-9
E780	PID479	Y	N	Escherichia coli	1485	blaKPC-2	Clinical culture	pKPC2-8
E781	PID479	Y	N	Escherichia coli	1485	blaKPC-2	Clinical culture	pKPC2-13
E782	PID479	Y	N	Escherichia coli	165	blaKPC-2	Clinical culture	pKPC2-7
E783	PID480	Y	Y	Klebsiella pneumoniae	-	blaNDM-1	Clinical culture	pNDM1-6
E784	PID480	Y	N	Klebsiella pneumoniae	147	blaNDM-1	Surveillance culture	pNDM1-6
E785	PID481	Y	Y	Klebsiella pneumoniae	2144	blaKPC-2	Clinical culture	pKPC2-8
E786	PID481	Y	N	Klebsiella pneumoniae	841	blaKPC-2	Clinical culture	pKPC2-12
E787	PID482	Y	Y	Escherichia coli	131	blaNDM-1	Clinical culture	pNDM1-36
E788	PID482	Y	N	Escherichia coli	131	blaNDM-1	Surveillance culture	pNDM1-1 (pNDM-ECS01)
E789	PID483	Y	Y	Enterobacter cloacae	144	blaNDM-1	Surveillance culture	pNDM1-99
E790	PID484	Y	Y	Klebsiella pneumoniae	-	blaKPC-2	Surveillance culture	pKPC2-1
E791	PID485	Y	Y	Citrobacter freundii	22	blaNDM-1	Surveillance culture	pNDM1-17
E792	PID485	Y	N	Klebsiella pneumoniae	34	blaNDM-1	Surveillance culture	pNDM1-90
E793	PID486	Y	Y	Citrobacter freundii	20	blaNDM-1,blaOXA-48	Surveillance culture	pNDM1-86,pOXA48-4
E794	PID487	Y	Y	Escherichia coli	410	blaNDM-1	Clinical culture	pNDM1-36
E795	PID488	N	N	Klebsiella pneumoniae	14	blaOXA-181	Unknown	pOXA181-3
E796	PID489	Y	Y	Klebsiella pneumoniae	11	blaNDM-1	Surveillance culture	pNDM1-108
E797	PID490	Y	N	Klebsiella pneumoniae	23	blaKPC-2	Surveillance culture	pKPC2-9
E798	PID490	Y	Y	Enterobacter cloacae	93	blaKPC-2	Surveillance culture	pKPC2-8
E799	PID490	Y	N	Escherichia coli	-	blaKPC-2	Surveillance culture	pKPC2-9
E800	PID491	Y	Y	Klebsiella pneumoniae	1304	blaKPC-2	Clinical culture	pKPC2-8
E801	PID492	Y	Y	Escherichia coli	607	blaKPC-2	Surveillance culture	pKPC2-9
E802	PID492	Y	N	Klebsiella pneumoniae	323	blaKPC-2	Surveillance culture	pKPC2-4
E803	PID493	Y	Y	Enterobacter cloacae	171	blaNDM-7	Surveillance culture	pNDM7-4
E804	PID494	Y	Y	Escherichia coli	131	blaNDM-1	Clinical culture	pNDM1-1 (pNDM-ECS01)
E805	PID495	Y	Y	Enterobacter cloacae	592	blaNDM-1	Surveillance culture	pNDM1-41
E806	PID496	Y	Y	Enterobacter cloacae	54	blaKPC-2	Surveillance culture	pKPC2-13
E807	PID497	Y	Y	Proteus mirabilis	-	blaOXA-23	Clinical culture	No plasmid assigned
E808	PID497	Y	N	Proteus mirabilis	-	blaOXA-23	Clinical culture	No plasmid assigned
E809	PID498	Y	Y	Klebsiella pneumoniae	11	blaKPC-2	Clinical culture	pKPC2-52
E810	PID499	Y	Y	Citrobacter freundii	22	blaNDM-1	Clinical culture	No plasmid assigned
E811	PID500	Y	Y	Enterobacter cloacae	144	blaNDM-1	Surveillance culture	pNDM1-99
E812	PID501	Y	Y	Klebsiella pneumoniae	14	blaOXA-181	Clinical culture	pOXA181-3
E813	PID502	Y	Y	Klebsiella pneumoniae	34	blaNDM-1	Clinical culture	pNDM1-1 (pNDM-ECS01)
E814	PID502	Y	N	Klebsiella pneumoniae	34	blaNDM-1	Clinical culture	pNDM1-90
E815	PID502	Y	N	Citrobacter freundii	-	blaNDM-1	Surveillance culture	pNDM1-1 (pNDM-ECS01)
E816	PID503	Y	N	Klebsiella pneumoniae	893	blaKPC-2	Surveillance culture	pKPC2-26
E817	PID503	Y	Y	Escherichia coli	131	blaKPC-2	Surveillance culture	pKPC2-9
E818	PID504	Y	Y	Morganella morganii	-	blaNDM-1	Clinical culture	pNDM1-41
E819	PID505	Y	N	Escherichia coli	1585	blaKPC-2	Surveillance culture	pKPC2-8
E820	PID505	Y	Y	Enterobacter cloacae	599	blaKPC-2	Surveillance culture	pKPC2-13
E821	PID505	Y	N	Klebsiella pneumoniae	-	blaKPC-2	Surveillance culture	pKPC2-13
E822	PID506	Y	Y	Klebsiella pneumoniae	15	blaNDM-1	Surveillance culture	pNDM1-1 (pNDM-ECS01)
E823	PID506	Y	N	Klebsiella pneumoniae	15	blaNDM-1	Surveillance culture	No plasmid assigned
E824	PID507	Y	Y	Klebsiella pneumoniae	841	blaKPC-2	Surveillance culture	pKPC2-1
E825	PID508	Y	Y	Klebsiella pneumoniae	48	blaNDM-1	Surveillance culture	No plasmid assigned
E826	PID508	Y	N	Escherichia coli	69	blaIMP-1,blaNDM-1	Surveillance culture	No plasmid assigned
E827	PID508	Y	N	Klebsiella pneumoniae	48	blaNDM-1	Clinical culture	No plasmid assigned
E828	PID509	Y	Y	Klebsiella pneumoniae	11	blaNDM-1	Clinical culture	pNDM1-54
E829	PID509	Y	N	Klebsiella pneumoniae	11	blaNDM-1	Clinical culture	pNDM1-54
E830	PID509	Y	N	Klebsiella pneumoniae	11	blaNDM-1	Clinical culture	No plasmid assigned
E831	PID510	Y	Y	Klebsiella pneumoniae	16	blaOXA-48	Clinical culture	pOXA48-2
E832	PID511	Y	Y	Klebsiella pneumoniae	-	blaNDM-1	Surveillance culture	pNDM1-96
E833	PID512	Y	Y	Klebsiella pneumoniae	133	blaNDM-1	Surveillance culture	pNDM1-43
E834	PID513	Y	Y	Enterobacter cloacae	820	blaIMI-1	Surveillance culture	No plasmid assigned
E835	PID514	Y	Y	Enterobacter cloacae	54	blaKPC-2	Surveillance culture	pKPC2-13
E836	PID515	Y	Y	Klebsiella pneumoniae	14	blaOXA-181	Clinical culture	pOXA181-14
E837	PID516	Y	Y	Klebsiella pneumoniae	231	blaNDM-1	Surveillance culture	pNDM1-61
E838	PID517	Y	Y	Klebsiella pneumoniae	1998	blaNDM-1	Surveillance culture	pNDM1-140
E839	PID518	Y	Y	Klebsiella pneumoniae	1998	blaNDM-1	Surveillance culture	pNDM1-140
E840	PID519	Y	Y	Klebsiella pneumoniae	234	blaKPC-2	Surveillance culture	pKPC2-13
E841	PID519	Y	N	Escherichia coli	354	blaKPC-2	Surveillance culture	pKPC2-13
E842	PID520	Y	Y	Enterobacter cloacae	93	blaKPC-2	Surveillance culture	pKPC2-9
E843	PID520	Y	N	Escherichia coli	5878	blaKPC-2	Surveillance culture	pKPC2-49
E844	PID521	Y	Y	Klebsiella pneumoniae	1191	blaKPC-2	Surveillance culture	pKPC2-5
E845	PID521	Y	N	Enterobacter aerogenes	-	blaKPC-2	Clinical culture	pKPC2-4
E846	PID522	Y	Y	Escherichia coli	3519	blaKPC-2	Surveillance culture	pKPC2-5
E847	PID523	Y	Y	Klebsiella pneumoniae	29	blaOXA-48	Clinical culture	pOXA48-1
E848	PID523	Y	N	Klebsiella pneumoniae	29	blaOXA-48	Clinical culture	pOXA48-1
E849	PID524	Y	Y	Enterobacter cloacae	373	blaIMI-1	Surveillance culture	No plasmid assigned
E850	PID525	Y	Y	Klebsiella pneumoniae	15	blaNDM-1	Clinical culture	pNDM1-139
E851	PID526	Y	Y	Escherichia coli	405	blaNDM-1	Clinical culture	No plasmid assigned
E852	PID526	Y	N	Escherichia coli	405	blaNDM-1	Clinical culture	pNDM1-23
E853	PID527	Y	Y	Klebsiella pneumoniae	29	blaIMP-1	Clinical culture	No plasmid assigned
E854	PID527	Y	N	Klebsiella pneumoniae	16	blaIMP-1	Surveillance culture	No plasmid assigned
E855	PID528	Y	Y	Klebsiella pneumoniae	580	blaOXA-181	Surveillance culture	pOXA181-27
E856	PID529	Y	Y	Klebsiella pneumoniae	-	blaNDM-1	Clinical culture	pNDM1-19
E857	PID530	Y	Y	Escherichia coli	131	blaNDM-1	Clinical culture	pNDM1-117
E858	PID531	Y	Y	Klebsiella pneumoniae	231	blaNDM-1	Surveillance culture	pNDM1-1 (pNDM-ECS01)
E859	PID532	Y	Y	Enterobacter cloacae	93	blaKPC-2	Surveillance culture	pKPC2-8
E860	PID533	Y	Y	Enterobacter aerogenes	-	blaKPC-2	Clinical culture	pKPC2-4
E861	PID533	Y	N	Escherichia coli	73	blaKPC-2	Surveillance culture	pKPC2-40
E862	PID533	Y	N	Escherichia coli	73	blaKPC-2	Surveillance culture	pKPC2-41
E863	PID534	Y	Y	Enterobacter cloacae	-	blaIMP-1	Surveillance culture	No plasmid assigned
E864	PID534	Y	N	Escherichia coli	156	blaIMP-1	Surveillance culture	No plasmid assigned
E865	PID535	Y	Y	Escherichia coli	617	blaOXA-181	Clinical culture	pOXA181-1
E866	PID536	Y	Y	Klebsiella pneumoniae	16	blaOXA-48	Clinical culture	pOXA48-2
E867	PID536	Y	N	Klebsiella pneumoniae	16	blaOXA-48	Clinical culture	pOXA48-2
E868	PID536	Y	N	Citrobacter freundii	-	blaOXA-48	Clinical culture	pOXA48-2
E869	PID536	Y	N	Klebsiella pneumoniae	-	blaOXA-48	Clinical culture	pOXA48-2
E870	PID537	Y	Y	Escherichia coli	-	blaNDM-1	Clinical culture	pNDM1-29
E871	PID537	Y	N	Klebsiella pneumoniae	-	blaNDM-1	Surveillance culture	pNDM1-29
E872	PID538	Y	Y	Klebsiella pneumoniae	147	blaNDM-1	Surveillance culture	pNDM1-126
E873	PID539	Y	Y	Escherichia coli	131	blaNDM-1	Clinical culture	pNDM1-1 (pNDM-ECS01)
E874	PID539	Y	N	Escherichia coli	131	blaNDM-1	Clinical culture	pNDM1-59
E875	PID540	Y	Y	Klebsiella pneumoniae	-	blaNDM-1	Surveillance culture	pNDM1-90
E876	PID541	Y	Y	Escherichia coli	-	blaKPC-2	Surveillance culture	pKPC2-9
E877	PID542	Y	Y	Enterobacter cloacae	820	blaIMI-1	Clinical culture	No plasmid assigned
E878	PID543	Y	Y	Klebsiella pneumoniae	133	blaNDM-1	Surveillance culture	pNDM1-43
E879	PID544	Y	Y	Klebsiella pneumoniae	420	blaKPC-2	Clinical culture	pKPC2-9
E880	PID545	Y	Y	Enterobacter cloacae	418	blaNDM-1	Clinical culture	pNDM1-130
E881	PID546	Y	Y	Klebsiella pneumoniae	16	blaOXA-48	Clinical culture	pOXA48-2
E882	PID547	Y	Y	Klebsiella pneumoniae	20	blaOXA-48	Clinical culture	pOXA48-1
E883	PID548	Y	Y	Escherichia coli	131	blaNDM-1	Clinical culture	pNDM1-36
E884	PID549	Y	Y	Escherichia coli	131	blaNDM-1	Clinical culture	pNDM1-36
E885	PID550	Y	Y	Escherichia coli	3580	blaKPC-2	Surveillance culture	pKPC2-9
E886	PID550	Y	N	Citrobacter amalonaticus	-	blaKPC-2	Surveillance culture	pKPC2-9
E887	PID550	Y	N	Klebsiella pneumoniae	138	blaKPC-2	Surveillance culture	pKPC2-9
E888	PID550	Y	N	Enterobacter cloacae	133	blaKPC-2	Surveillance culture	pKPC2-9
E889	PID551	Y	Y	Enterobacter cloacae	760	blaNDM-1	Surveillance culture	pNDM1-18
E890	PID552	Y	Y	Enterobacter cloacae	-	blaKPC-2	Surveillance culture	pKPC2-13
E891	PID553	Y	Y	Escherichia coli	448	blaNDM-1	Surveillance culture	pNDM1-33
E892	PID554	Y	Y	Enterobacter cloacae	407	blaNDM-1	Clinical culture	pNDM1-74
E893	PID555	Y	Y	Enterobacter cloacae	54	blaKPC-2	Surveillance culture	pKPC2-5
E894	PID556	Y	Y	Klebsiella pneumoniae	34	blaNDM-1	Surveillance culture	pNDM1-93
E895	PID557	Y	Y	Escherichia coli	569	blaNDM-1	Surveillance culture	pNDM1-1 (pNDM-ECS01)
E896	PID557	Y	Y	Klebsiella pneumoniae	-	blaKPC-2	Surveillance culture	pKPC2-16
E897	PID557	Y	N	Citrobacter freundii	18	blaNDM-1	Clinical culture	pNDM1-1 (pNDM-ECS01)
E898	PID558	Y	Y	Escherichia coli	38	blaKPC-2	Surveillance culture	pKPC2-16
E899	PID558	Y	N	Klebsiella pneumoniae	34	blaKPC-2	Surveillance culture	pKPC2-16
E900	PID558	Y	N	Klebsiella pneumoniae	151	blaKPC-2	Clinical culture	pKPC2-11
E901	PID558	Y	N	Klebsiella pneumoniae	151	blaKPC-2	Clinical culture	pKPC2-16
E902	PID559	Y	Y	Citrobacter freundii	11	blaNDM-1	Surveillance culture	pNDM1-27
E903	PID560	Y	Y	Escherichia coli	10	blaKPC-2	Surveillance culture	pKPC2-3
E904	PID560	Y	N	Klebsiella pneumoniae	273	blaKPC-2	Surveillance culture	No plasmid assigned
E905	PID561	Y	Y	Klebsiella pneumoniae	12	blaIMP-1	Surveillance culture	No plasmid assigned
E906	PID562	Y	Y	Escherichia coli	-	blaKPC-2	Surveillance culture	pKPC2-5
E907	PID562	Y	N	Escherichia coli	-	blaKPC-2	Surveillance culture	pKPC2-5
E908	PID562	Y	N	Escherichia coli	-	blaKPC-2	Surveillance culture	pKPC2-5
E909	PID563	Y	Y	Klebsiella pneumoniae	34	blaNDM-1	Surveillance culture	pNDM1-1 (pNDM-ECS01)
E910	PID564	Y	Y	Enterobacter aerogenes	-	blaKPC-2	Surveillance culture	pKPC2-9
E911	PID565	Y	Y	Klebsiella pneumoniae	231	blaNDM-1	Surveillance culture	pNDM1-12
E912	PID566	Y	Y	Escherichia coli	131	blaNDM-1	Surveillance culture	pNDM1-95
E913	PID567	Y	Y	Klebsiella pneumoniae	11	blaNDM-1	Clinical culture	pNDM1-23
E914	PID568	Y	Y	Enterobacter cloacae	93	blaKPC-2	Surveillance culture	pKPC2-5
E915	PID569	Y	Y	Citrobacter rodentium	-	blaNDM-1	Clinical culture	pNDM1-55
E916	PID569	Y	N	Enterobacter cloacae	231	blaNDM-1	Clinical culture	pNDM1-56
E917	PID569	Y	N	Klebsiella pneumoniae	43	blaNDM-1,blaOXA-181	Clinical culture	pNDM1-85
E918	PID570	Y	Y	Citrobacter freundii	18	blaNDM-1	Clinical culture	pNDM1-41
E919	PID571	Y	Y	Escherichia coli	131	blaKPC-2	Clinical culture	pKPC2-1
E920	PID571	Y	N	Escherichia coli	131	blaKPC-2	Surveillance culture	pKPC2-5
E921	PID572	Y	Y	Enterobacter cloacae	121	blaNDM-1	Clinical culture	pNDM1-55
E922	PID573	Y	Y	Citrobacter freundii	22	blaNDM-1	Surveillance culture	pNDM1-17
E923	PID574	Y	Y	Citrobacter koseri	-	blaNDM-1	Surveillance culture	pNDM1-1 (pNDM-ECS01)
E924	PID575	Y	Y	Enterobacter cloacae	93	blaKPC-2	Surveillance culture	pKPC2-9
E925	PID576	Y	Y	Enterobacter cloacae	125	blaNDM-1	Clinical culture	pNDM1-17
E926	PID577	Y	Y	Escherichia coli	224	blaKPC-2	Surveillance culture	pKPC2-25
E927	PID578	Y	Y	Escherichia coli	68	blaNDM-1	Surveillance culture	pNDM1-1 (pNDM-ECS01)
E928	PID579	Y	Y	Citrobacter freundii	22	blaKPC-2	Clinical culture	pKPC2-8
E929	PID579	Y	N	Enterobacter cloacae	182	blaKPC-2	Clinical culture	pKPC2-13
E930	PID580	Y	Y	Enterobacter cloacae	66	blaIMP-1	Clinical culture	No plasmid assigned
E931	PID581	Y	Y	Escherichia coli	-	blaOXA-23	Surveillance culture	No plasmid assigned
E932	PID582	Y	Y	Enterobacter cloacae	820	blaIMI-1	Surveillance culture	No plasmid assigned
E933	PID583	Y	Y	Citrobacter freundii	22	blaNDM-1	Clinical culture	pNDM1-1 (pNDM-ECS01)
E934	PID584	Y	Y	Citrobacter freundii	22	blaNDM-1	Surveillance culture	No plasmid assigned
E935	PID585	Y	Y	Morganella morganii	-	blaNDM-1	Clinical culture	pNDM1-36
E936	PID586	Y	Y	Klebsiella pneumoniae	17	blaKPC-2	Clinical culture	pKPC2-5
E937	PID586	Y	N	Klebsiella pneumoniae	17	blaKPC-2	Surveillance culture	pKPC2-9
E938	PID587	Y	Y	Escherichia coli	405	blaOXA-181	Surveillance culture	No plasmid assigned
E939	PID588	Y	Y	Klebsiella pneumoniae	147	blaNDM-1	Surveillance culture	pNDM1-10
E940	PID589	Y	Y	Enterobacter cloacae	-	blaIMI-1	Surveillance culture	No plasmid assigned
E941	PID590	Y	Y	Klebsiella pneumoniae	-	blaKPC-2	Surveillance culture	pKPC2-4
E942	PID590	Y	N	Citrobacter farmeri	-	blaKPC-2	Surveillance culture	pKPC2-25
E943	PID591	Y	Y	Klebsiella pneumoniae	16	blaOXA-48	Clinical culture	pOXA48-2
E944	PID591	Y	N	Escherichia coli	101	blaOXA-48	Clinical culture	pOXA48-2
E945	PID592	Y	Y	Klebsiella pneumoniae	-	blaNDM-5	Surveillance culture	pNDM5-5
E946	PID593	Y	Y	Klebsiella pneumoniae	147	blaNDM-1	Surveillance culture	pNDM1-10
E947	PID594	Y	Y	Klebsiella pneumoniae	147	blaNDM-1	Clinical culture	pNDM1-6
E948	PID595	Y	Y	Enterobacter aerogenes	-	blaNDM-1	Clinical culture	pNDM1-37
E949	PID596	Y	Y	Escherichia coli	131	blaNDM-1	Clinical culture	pNDM1-95
E950	PID597	Y	Y	Escherichia coli	3759	blaKPC-2	Surveillance culture	pKPC2-1
E951	PID597	Y	N	Klebsiella pneumoniae	-	blaKPC-2	Surveillance culture	pKPC2-1
E952	PID598	Y	Y	Enterobacter cloacae	114	blaNDM-1	Surveillance culture	pNDM1-102
E953	PID599	Y	Y	Klebsiella pneumoniae	70	blaKPC-2	Surveillance culture	pKPC2-9
E954	PID599	Y	N	Klebsiella pneumoniae	70	blaKPC-2	Clinical culture	pKPC2-4
E955	PID599	Y	N	Klebsiella pneumoniae	70	blaKPC-2	Clinical culture	pKPC2-4
E956	PID599	Y	N	Klebsiella pneumoniae	70	blaKPC-2	Clinical culture	pKPC2-4
E957	PID599	Y	N	Enterobacter cloacae	66	blaKPC-2	Clinical culture	pKPC2-13
E958	PID599	Y	N	Klebsiella pneumoniae	736	blaKPC-2	Clinical culture	pKPC2-8
E959	PID599	Y	N	Klebsiella pneumoniae	736	blaKPC-2	Clinical culture	No plasmid assigned
E960	PID599	Y	N	Klebsiella pneumoniae	70	blaKPC-2	Clinical culture	pKPC2-5
E961	PID599	Y	N	Enterobacter cloacae	66	blaKPC-2	Clinical culture	pKPC2-8
E962	PID599	Y	N	Klebsiella pneumoniae	-	blaKPC-2	Clinical culture	pKPC2-13
E963	PID600	Y	Y	Enterobacter cloacae	515	blaOXA-181	Surveillance culture	pOXA181-1
E964	PID601	Y	Y	Citrobacter koseri	-	blaOXA-48	Clinical culture	pOXA48-2
E965	PID602	Y	Y	Escherichia coli	216	blaKPC-2	Surveillance culture	pKPC2-13
E966	PID603	Y	Y	Enterobacter cloacae	592	blaNDM-1	Surveillance culture	pNDM1-1 (pNDM-ECS01)
E967	PID604	Y	Y	Escherichia coli	68	blaKPC-2	Surveillance culture	pKPC2-13
E968	PID605	Y	Y	Klebsiella pneumoniae	231	blaKPC-2	Clinical culture	pKPC2-9
E969	PID606	Y	Y	Klebsiella pneumoniae	-	blaNDM-1	Surveillance culture	pNDM1-90
E970	PID607	Y	Y	Klebsiella pneumoniae	16	blaOXA-48	Clinical culture	pOXA48-2
E971	PID608	Y	N	Klebsiella pneumoniae	356	blaKPC-2	Surveillance culture	No plasmid assigned
E972	PID608	Y	Y	Enterobacter cloacae	93	blaKPC-2	Surveillance culture	pKPC2-13
E973	PID609	Y	Y	Citrobacter farmeri	-	blaNDM-1	Surveillance culture	pNDM1-28
E974	PID610	Y	Y	Enterobacter cloacae	54	blaKPC-2	Surveillance culture	pKPC2-5
E975	PID611	Y	Y	Escherichia coli	-	blaKPC-2	Surveillance culture	pKPC2-1
E976	PID612	Y	Y	Citrobacter freundii	-	blaNDM-1	Surveillance culture	pNDM1-75
E977	PID613	Y	Y	Escherichia coli	131	blaNDM-1	Clinical culture	pNDM1-1 (pNDM-ECS01)
E978	PID613	Y	N	Escherichia coli	131	blaNDM-1	Clinical culture	pNDM1-1 (pNDM-ECS01)
E979	PID614	Y	Y	Enterobacter cloacae	252	blaKPC-2	Surveillance culture	pKPC2-1
E980	PID615	Y	Y	Klebsiella pneumoniae	17	blaKPC-2	Surveillance culture	pKPC2-1
E981	PID615	Y	N	Klebsiella pneumoniae	17	blaKPC-2	Surveillance culture	pKPC2-13
E982	PID615	Y	N	Escherichia coli	73	blaKPC-2	Surveillance culture	pKPC2-13
E983	PID616	Y	Y	Escherichia coli	127	blaNDM-1	Clinical culture	pNDM1-13
E984	PID617	Y	Y	Enterobacter cloacae	350	blaNDM-1	Clinical culture	pNDM1-119
E985	PID618	Y	Y	Klebsiella pneumoniae	34	blaNDM-1	Surveillance culture	pNDM1-90
E986	PID619	Y	Y	Citrobacter amalonaticus	-	blaNDM-1	Surveillance culture	pNDM1-1 (pNDM-ECS01)
E987	PID620	Y	Y	Escherichia coli	131	blaNDM-1	Clinical culture	pNDM1-125
E988	PID621	Y	Y	Citrobacter amalonaticus	-	blaNDM-1	Surveillance culture	pNDM1-36
E989	PID622	Y	Y	Escherichia coli	131	blaNDM-1	Clinical culture	pNDM1-1 (pNDM-ECS01)
E990	PID623	Y	N	Escherichia coli	1193	blaNDM-1	Surveillance culture	pNDM1-1 (pNDM-ECS01)
E991	PID623	Y	Y	Enterobacter cloacae	418	blaNDM-1	Surveillance culture	pNDM1-30
E992	PID624	Y	Y	Klebsiella pneumoniae	147	blaNDM-1	Clinical culture	pNDM1-74
E993	PID624	Y	N	Klebsiella pneumoniae	147	blaNDM-1	Clinical culture	pNDM1-66
E994	PID625	Y	Y	Citrobacter amalonaticus	-	blaNDM-1	Surveillance culture	pNDM1-86
E995	PID626	Y	Y	Enterobacter cloacae	32	blaNDM-1	Surveillance culture	pNDM1-132
E996	PID626	Y	N	Citrobacter freundii	22	blaNDM-1	Surveillance culture	pNDM1-133
E997	PID627	Y	Y	Escherichia coli	711	blaKPC-2	Surveillance culture	pKPC2-9
E998	PID628	Y	Y	Escherichia coli	2006	blaKPC-2	Surveillance culture	pKPC2-13
E999	PID628	Y	N	Klebsiella pneumoniae	327	blaKPC-2	Clinical culture	pKPC2-48
E1000	PID629	Y	Y	Escherichia coli	-	blaKPC-2	Clinical culture	pKPC2-50
E1001	PID629	Y	N	Escherichia coli	-	blaKPC-2	Clinical culture	pKPC2-13
E1002	PID629	Y	N	Klebsiella pneumoniae	327	blaKPC-2	Clinical culture	pKPC2-50
E1003	PID630	Y	Y	Klebsiella pneumoniae	14	blaOXA-181	Clinical culture	pOXA181-4
E1004	PID631	Y	Y	Citrobacter freundii	18	blaNDM-1	Clinical culture	pNDM1-6
E1005	PID632	Y	Y	Klebsiella pneumoniae	147	blaNDM-1	Clinical culture	pNDM1-6
E1006	PID633	Y	Y	Escherichia coli	410	blaNDM-5	Surveillance culture	pNDM5-12
E1007	PID634	Y	N	Escherichia coli	1011	blaNDM-1	Surveillance culture	pNDM1-14
E1008	PID634	Y	Y	Klebsiella pneumoniae	-	blaNDM-1	Surveillance culture	pNDM1-6
E1009	PID634	Y	N	Escherichia coli	1610	blaNDM-1	Surveillance culture	pNDM1-14
E1010	PID634	Y	N	Klebsiella pneumoniae	273	blaNDM-1	Surveillance culture	pNDM1-50
E1011	PID635	Y	Y	Klebsiella pneumoniae	273	blaNDM-1	Surveillance culture	pNDM1-6
E1012	PID636	Y	Y	Citrobacter freundii	22	blaNDM-1	Surveillance culture	pNDM1-122
E1013	PID637	Y	Y	Klebsiella oxytoca	108	blaNDM-1	Surveillance culture	pNDM1-28
E1014	PID638	Y	Y	Enterobacter cloacae	270	blaNDM-1	Surveillance culture	pNDM1-1 (pNDM-ECS01)
E1015	PID639	Y	Y	Klebsiella pneumoniae	48	blaKPC-2	Clinical culture	pKPC2-13
E1016	PID640	Y	Y	Escherichia coli	448	blaNDM-5	Surveillance culture	pNDM5-9
E1017	PID640	Y	Y	Klebsiella pneumoniae	231	blaOXA-232	Surveillance culture	No plasmid assigned
E1018	PID641	Y	Y	Escherichia coli	4532	blaNDM-1	Surveillance culture	pNDM1-1 (pNDM-ECS01)
E1019	PID641	Y	N	Klebsiella pneumoniae	2028	blaNDM-1	Surveillance culture	pNDM1-1 (pNDM-ECS01)
E1020	PID642	Y	Y	Klebsiella pneumoniae	841	blaKPC-2	Surveillance culture	pKPC2-6
E1021	PID642	Y	N	Klebsiella pneumoniae	841	blaKPC-2	Surveillance culture	pKPC2-6
E1022	PID643	Y	Y	Klebsiella pneumoniae	231	blaKPC-2	Surveillance culture	pKPC2-9
E1023	PID643	Y	N	Escherichia coli	410	blaKPC-2	Surveillance culture	pKPC2-9
E1024	PID644	Y	Y	Citrobacter freundii	91	blaIMP-1	Clinical culture	No plasmid assigned
E1025	PID645	Y	Y	Klebsiella pneumoniae	17	blaKPC-2	Surveillance culture	pKPC2-9
E1026	PID645	Y	N	Escherichia coli	2797	blaKPC-2	Surveillance culture	pKPC2-9
E1027	PID645	Y	N	Klebsiella pneumoniae	17	blaKPC-2	Surveillance culture	pKPC2-5
E1028	PID645	Y	N	Escherichia coli	2797	blaKPC-2	Surveillance culture	pKPC2-9
E1029	PID645	Y	N	Klebsiella pneumoniae	17	blaKPC-2	Surveillance culture	pKPC2-5
E1030	PID645	Y	N	Escherichia coli	2797	blaKPC-2	Surveillance culture	pKPC2-9
E1031	PID646	Y	Y	Escherichia coli	405	blaKPC-2	Surveillance culture	pKPC2-13
E1032	PID646	Y	N	Enterobacter cloacae	523	blaKPC-2	Surveillance culture	pKPC2-1
E1033	PID647	Y	Y	Escherichia coli	156	blaIMP-1	Surveillance culture	No plasmid assigned
E1034	PID648	Y	Y	Klebsiella pneumoniae	742	blaKPC-2	Clinical culture	pKPC2-1
E1035	PID648	Y	N	Klebsiella pneumoniae	742	blaKPC-2	Clinical culture	pKPC2-1
E1036	PID649	Y	Y	Escherichia coli	-	blaNDM-1	Surveillance culture	pNDM1-146
E1037	PID650	Y	Y	Escherichia coli	1675	blaNDM-1	Surveillance culture	pNDM1-113
E1038	PID651	Y	Y	Escherichia coli	2083	blaNDM-4	Surveillance culture	No plasmid assigned
E1039	PID652	N	N	Citrobacter freundii	22	blaNDM-1	Clinical culture	No plasmid assigned
E1040	PID653	Y	Y	Klebsiella pneumoniae	307	blaNDM-1	Surveillance culture	pNDM1-28
E1041	PID654	Y	Y	Citrobacter freundii	22	blaNDM-1	Surveillance culture	pNDM1-17
E1042	PID654	Y	N	Klebsiella pneumoniae	34	blaNDM-1	Surveillance culture	pNDM1-90
E1043	PID655	Y	Y	Enterobacter cloacae	171	blaNDM-7	Surveillance culture	pNDM7-1
E1044	PID656	Y	Y	Escherichia coli	448	blaNDM-7	Clinical culture	pNDM7-1
E1045	PID656	Y	Y	Klebsiella pneumoniae	16	blaNDM-5	Clinical culture	pNDM5-7
E1046	PID657	Y	Y	Klebsiella pneumoniae	11	blaKPC-2	Clinical culture	pKPC2-5
E1047	PID658	Y	Y	Escherichia coli	3268	blaOXA-48	Clinical culture	pOXA48-1
E1048	PID659	Y	Y	Escherichia coli	131	blaNDM-1	Clinical culture	pNDM1-1 (pNDM-ECS01)
E1049	PID660	Y	Y	Enterobacter cloacae	93	blaKPC-2	Clinical culture	pKPC2-9
E1050	PID661	Y	Y	Escherichia coli	10	blaKPC-2	Surveillance culture	pKPC2-13
E1051	PID661	Y	N	Klebsiella pneumoniae	16	blaKPC-2	Surveillance culture	pKPC2-9
E1052	PID662	Y	Y	Klebsiella pneumoniae	1998	blaNDM-1	Surveillance culture	pNDM1-141
E1053	PID663	Y	Y	Escherichia coli	-	blaKPC-2	Surveillance culture	pKPC2-16
E1054	PID663	Y	N	Klebsiella pneumoniae	-	blaKPC-2	Surveillance culture	pKPC2-11
E1055	PID664	Y	Y	Klebsiella pneumoniae	11	blaNDM-1	Surveillance culture	pNDM1-1 (pNDM-ECS01)
E1056	PID665	Y	Y	Enterobacter cloacae	850	blaKPC-2	Surveillance culture	pKPC2-13
E1057	PID665	Y	N	Enterobacter cloacae	850	blaKPC-2	Clinical culture	No plasmid assigned
E1058	PID666	Y	Y	Escherichia coli	131	blaNDM-1	Surveillance culture	pNDM1-30
E1059	PID667	Y	Y	Klebsiella pneumoniae	14	blaOXA-181	Clinical culture	pOXA181-3
E1060	PID668	Y	Y	Enterobacter cloacae	-	blaIMI-1	Surveillance culture	No plasmid assigned
E1061	PID669	Y	Y	Klebsiella pneumoniae	20	blaKPC-2	Surveillance culture	pKPC2-9
E1062	PID669	Y	N	Escherichia coli	162	blaKPC-2	Surveillance culture	pKPC2-3
E1063	PID670	Y	Y	Klebsiella pneumoniae	14	blaOXA-181	Surveillance culture	pOXA181-14
E1064	PID671	Y	Y	Escherichia coli	442	blaNDM-5	Surveillance culture	pNDM5-5
E1065	PID672	Y	Y	Klebsiella pneumoniae	14	blaNDM-1,blaOXA-232	Clinical culture	pNDM1-123
E1066	PID673	Y	Y	Enterobacter aerogenes	-	blaNDM-1	Clinical culture	pNDM1-28
E1067	PID674	Y	Y	Klebsiella pneumoniae	231	blaOXA-232	Clinical culture	pOXA232-2
E1068	PID675	Y	Y	Citrobacter koseri	-	blaNDM-1	Surveillance culture	pNDM1-62
E1069	PID676	Y	Y	Klebsiella pneumoniae	16	blaOXA-48	Surveillance culture	pOXA48-2
E1070	PID677	Y	Y	Klebsiella pneumoniae	147	blaNDM-1	Clinical culture	pNDM1-35
E1071	PID678	Y	Y	Enterobacter cloacae	742	blaKPC-2	Surveillance culture	pKPC2-13
E1072	PID679	Y	Y	Escherichia coli	167	blaNDM-5	Surveillance culture	pNDM5-15
E1073	PID680	Y	Y	Klebsiella pneumoniae	16	blaNDM-1	Clinical culture	pNDM1-15
E1074	PID681	Y	Y	Klebsiella pneumoniae	1296	blaNDM-1	Clinical culture	pNDM1-1 (pNDM-ECS01)
E1075	PID682	Y	Y	Klebsiella pneumoniae	273	blaNDM-1	Clinical culture	pNDM1-41
E1076	PID683	Y	Y	Enterobacter cloacae	78	blaKPC-2	Surveillance culture	pKPC2-1
E1077	PID684	Y	Y	Escherichia coli	-	blaNDM-1	Surveillance culture	pNDM1-1 (pNDM-ECS01)
E1078	PID685	Y	Y	Klebsiella pneumoniae	16	blaOXA-48	Surveillance culture	pOXA48-2
E1079	PID686	Y	Y	Enterobacter cloacae	171	blaNDM-7	Surveillance culture	pNDM7-1
E1080	PID687	Y	Y	Escherichia coli	131	blaNDM-1	Clinical culture	pNDM1-1 (pNDM-ECS01)
E1081	PID687	Y	N	Escherichia coli	131	blaNDM-1	Clinical culture	pNDM1-36
E1082	PID688	Y	Y	Escherichia coli	10	blaNDM-1	Surveillance culture	pNDM1-1 (pNDM-ECS01)
E1083	PID688	Y	N	Klebsiella pneumoniae	659	blaNDM-1	Surveillance culture	pNDM1-128
E1084	PID689	Y	Y	Enterobacter cloacae	-	blaNDM-1	Clinical culture	pNDM1-30
E1085	PID690	Y	Y	Klebsiella pneumoniae	147	blaNDM-1	Clinical culture	pNDM1-137
E1086	PID690	Y	N	Klebsiella pneumoniae	14	blaNDM-1,blaOXA-232	Surveillance culture	pNDM1-123,pOXA232-2
E1087	PID691	Y	Y	Escherichia coli	359	blaOXA-23	Clinical culture	No plasmid assigned
E1088	PID692	Y	Y	Escherichia coli	2006	blaKPC-2	Surveillance culture	pKPC2-13
E1089	PID693	Y	Y	Enterobacter cloacae	93	blaKPC-2	Clinical culture	pKPC2-1
E1090	PID694	Y	Y	Klebsiella pneumoniae	307	blaNDM-1	Surveillance culture	pNDM1-1 (pNDM-ECS01)
E1091	PID695	Y	Y	Klebsiella pneumoniae	340	blaNDM-7	Surveillance culture	pNDM7-1
E1092	PID696	Y	Y	Klebsiella oxytoca	108	blaNDM-1	Surveillance culture	pNDM1-82
E1093	PID697	Y	Y	Klebsiella pneumoniae	65	blaKPC-2	Clinical culture	pKPC2-13
E1094	PID697	Y	N	Klebsiella pneumoniae	65	blaKPC-2	Clinical culture	pKPC2-1
E1095	PID697	Y	N	Klebsiella pneumoniae	65	blaKPC-2	Clinical culture	pKPC2-1
E1096	PID697	Y	N	Klebsiella pneumoniae	65	blaKPC-2	Clinical culture	pKPC2-1
E1097	PID697	Y	N	Klebsiella pneumoniae	65	blaKPC-2	Clinical culture	pKPC2-1
E1098	PID697	Y	N	Klebsiella pneumoniae	65	blaKPC-2	Clinical culture	pKPC2-1
E1099	PID697	Y	N	Klebsiella pneumoniae	65	blaKPC-2	Clinical culture	pKPC2-1
E1100	PID697	Y	N	Escherichia coli	1684	blaKPC-2	Surveillance culture	pKPC2-5
E1101	PID697	Y	N	Klebsiella pneumoniae	65	blaKPC-2	Clinical culture	pKPC2-1
E1102	PID697	Y	N	Klebsiella pneumoniae	65	blaKPC-2	Clinical culture	pKPC2-54
E1103	PID697	Y	N	Klebsiella pneumoniae	65	blaKPC-2	Surveillance culture	pKPC2-12
E1104	PID698	Y	Y	Enterobacter cloacae	-	blaIMP-4	Surveillance culture	pIMP4-3
E1105	PID699	Y	Y	Klebsiella pneumoniae	34	blaNDM-1	Surveillance culture	pNDM1-90
E1106	PID700	Y	Y	Enterobacter cloacae	175	blaOXA-48	Clinical culture	pOXA48-2
E1107	PID701	Y	Y	Enterobacter cloacae	1	blaNDM-1	Clinical culture	pNDM1-31
E1108	PID702	Y	Y	Enterobacter cloacae	-	blaKPC-2	Surveillance culture	pKPC2-9
E1109	PID702	Y	N	Escherichia coli	-	blaKPC-2	Surveillance culture	pKPC2-9
E1110	PID702	Y	N	Klebsiella pneumoniae	24	blaKPC-2	Surveillance culture	pKPC2-9
E1111	PID702	Y	N	Klebsiella pneumoniae	-	blaKPC-2	Surveillance culture	pKPC2-13
E1112	PID703	Y	Y	Klebsiella pneumoniae	16	blaNDM-1	Surveillance culture	pNDM1-15
E1113	PID704	Y	Y	Escherichia coli	131	blaNDM-1	Clinical culture	pNDM1-1 (pNDM-ECS01)
E1114	PID704	Y	N	Enterobacter aerogenes	-	blaNDM-1	Surveillance culture	pNDM1-1 (pNDM-ECS01)
E1115	PID705	Y	Y	Escherichia coli	-	blaKPC-2	Surveillance culture	pKPC2-7
E1116	PID706	Y	Y	Escherichia coli	10	blaKPC-2	Surveillance culture	pKPC2-2
E1117	PID707	Y	Y	Klebsiella pneumoniae	147	blaNDM-1	Surveillance culture	pNDM1-39
E1118	PID708	Y	Y	Escherichia coli	205	blaNDM-7	Clinical culture	pNDM7-1
E1119	PID709	Y	Y	Klebsiella pneumoniae	-	blaKPC-2	Surveillance culture	pKPC2-49
E1120	PID710	Y	Y	Enterobacter cloacae	-	blaNDM-1	Clinical culture	pNDM1-30
E1121	PID711	Y	Y	Klebsiella oxytoca	108	blaNDM-1	Surveillance culture	pNDM1-28
E1122	PID711	Y	N	Citrobacter koseri	-	blaNDM-1	Surveillance culture	pNDM1-28
E1123	PID711	Y	N	Escherichia coli	3268	blaNDM-1	Surveillance culture	pNDM1-28
E1124	PID711	Y	N	Klebsiella oxytoca	108	blaNDM-1	Clinical culture	pNDM1-28
E1125	PID712	Y	Y	Klebsiella pneumoniae	14	blaNDM-1	Surveillance culture	pNDM1-1 (pNDM-ECS01)
E1126	PID712	Y	N	Escherichia coli	101	blaNDM-1	Surveillance culture	pNDM1-1 (pNDM-ECS01)
E1127	PID713	Y	Y	Escherichia coli	1193	blaKPC-2	Surveillance culture	pKPC2-9
E1128	PID714	Y	Y	Klebsiella pneumoniae	273	blaNDM-1	Clinical culture	pNDM1-6
E1129	PID714	Y	N	Klebsiella pneumoniae	273	blaNDM-1	Clinical culture	pNDM1-5
E1130	PID714	Y	N	Klebsiella pneumoniae	273	blaNDM-1	Clinical culture	pNDM1-6
E1131	PID715	Y	Y	Klebsiella pneumoniae	1665	blaKPC-2	Clinical culture	pKPC2-9
E1132	PID716	Y	Y	Escherichia coli	-	blaKPC-2	Surveillance culture	pKPC2-5
E1133	PID717	Y	Y	Klebsiella pneumoniae	1	blaNDM-1	Surveillance culture	pNDM1-38
E1134	PID718	Y	Y	Klebsiella pneumoniae	1998	blaNDM-1	Surveillance culture	pNDM1-140
E1135	PID719	Y	Y	Klebsiella pneumoniae	-	blaKPC-2	Surveillance culture	pKPC2-5
E1136	PID720	Y	Y	Escherichia coli	131	blaNDM-1	Surveillance culture	No plasmid assigned
E1137	PID721	N	N	Klebsiella pneumoniae	11	blaOXA-181	Clinical culture	pOXA181-16
E1138	PID722	Y	Y	Klebsiella pneumoniae	15	blaNDM-1	Surveillance culture	No plasmid assigned
E1139	PID723	Y	Y	Klebsiella pneumoniae	534	blaNDM-1	Surveillance culture	No plasmid assigned
E1140	PID724	Y	Y	Klebsiella pneumoniae	-	blaKPC-2	Surveillance culture	pKPC2-49
E1141	PID725	Y	Y	Escherichia coli	46	blaKPC-2	Surveillance culture	pKPC2-16
E1142	PID725	Y	N	Klebsiella pneumoniae	571	blaKPC-2	Surveillance culture	pKPC2-9
E1143	PID726	Y	Y	Klebsiella pneumoniae	395	blaNDM-1	Surveillance culture	pNDM1-47
E1144	PID726	Y	N	Escherichia coli	410	blaNDM-1	Surveillance culture	pNDM1-48
E1145	PID726	Y	N	Klebsiella pneumoniae	395	blaNDM-1	Clinical culture	pNDM1-49
E1146	PID726	Y	N	Klebsiella pneumoniae	395	blaNDM-1	Surveillance culture	pNDM1-47
E1147	PID727	Y	Y	Enterobacter cloacae	78	blaKPC-2	Surveillance culture	pKPC2-1
E1148	PID727	Y	Y	Klebsiella pneumoniae	14	blaNDM-1	Surveillance culture	pNDM1-1 (pNDM-ECS01)
E1149	PID727	Y	N	Escherichia coli	101	blaNDM-1	Surveillance culture	pNDM1-1 (pNDM-ECS01)
E1150	PID727	Y	N	Escherichia coli	10	blaKPC-2	Surveillance culture	pKPC2-53
E1151	PID727	Y	N	Escherichia coli	10	blaKPC-2	Surveillance culture	pKPC2-3
E1152	PID727	Y	N	Escherichia coli	10	blaKPC-2	Surveillance culture	pKPC2-2
E1153	PID728	Y	Y	Klebsiella pneumoniae	147	blaIMP-26	Surveillance culture	No plasmid assigned
E1154	PID729	Y	Y	Klebsiella pneumoniae	1584	blaKPC-2	Surveillance culture	pKPC2-1
E1155	PID730	Y	Y	Klebsiella pneumoniae	1161	blaOXA-181	Clinical culture	pOXA181-11
E1156	PID730	Y	N	Klebsiella pneumoniae	1161	blaNDM-1,blaOXA-181	Clinical culture	pNDM1-106,pOXA181-11
E1157	PID730	Y	N	Klebsiella pneumoniae	1161	blaNDM-1,blaOXA-181	Clinical culture	pNDM1-106,pOXA181-12
E1158	PID731	Y	Y	Klebsiella pneumoniae	307	blaNDM-1	Surveillance culture	pNDM1-6
E1159	PID732	N	N	Escherichia coli	3594	blaNDM-1	Unknown	pNDM1-1 (pNDM-ECS01)
E1160	PID733	N	N	Klebsiella pneumoniae	14	blaOXA-181	Surveillance culture	No plasmid assigned
E1161	PID734	N	N	Klebsiella pneumoniae	231	blaNDM-1,blaOXA-181	Clinical culture	pNDM1-61,pOXA181-8
E1162	PID735	N	N	Klebsiella pneumoniae	394	blaNDM-1	Clinical culture	pNDM1-88
E1163	PID736	N	N	Proteus mirabilis	-	blaOXA-181	Clinical culture	pOXA181-4
E1164	PID737	N	N	Klebsiella pneumoniae	231	blaOXA-181	Surveillance culture	pOXA181-8
E1165	PID737	N	N	Escherichia coli	224	blaNDM-1,blaOXA-181	Surveillance culture	pNDM1-89,pOXA181-10
E1166	PID738	N	N	Klebsiella pneumoniae	231	blaNDM-1	Surveillance culture	pNDM1-144
E1167	PID739	N	N	Klebsiella pneumoniae	11	blaKPC-2	Unknown	No plasmid assigned
E1168	PID740	N	N	Klebsiella pneumoniae	11	blaNDM-1	Clinical culture	pNDM1-61
E1169	PID741	N	N	Enterobacter aerogenes	-	blaOXA-181	Clinical culture	pOXA181-30
E1170	PID742	N	N	Klebsiella pneumoniae	11	blaNDM-1	Surveillance culture	pNDM1-79
E1171	PID743	N	N	Klebsiella pneumoniae	14	blaOXA-181	Clinical culture	No plasmid assigned
E1172	PID743	N	N	Klebsiella pneumoniae	14	blaOXA-181	Surveillance culture	No plasmid assigned
E1173	PID743	N	N	Klebsiella pneumoniae	14	blaOXA-181	Surveillance culture	No plasmid assigned
E1174	PID744	N	N	Escherichia coli	405	blaNDM-1	Clinical culture	pNDM1-136
E1175	PID745	Y	Y	Enterobacter cloacae	270	blaNDM-1	Clinical culture	pNDM1-22
E1176	PID746	Y	Y	Klebsiella pneumoniae	841	blaKPC-2	Clinical culture	pKPC2-12
E1177	PID746	Y	N	Escherichia coli	131	blaKPC-2	Surveillance culture	pKPC2-1
E1178	PID746	Y	N	Escherichia coli	131	blaKPC-2	Clinical culture	pKPC2-5
E1179	PID746	Y	N	Escherichia coli	131	blaKPC-2	Clinical culture	pKPC2-5
E1180	PID746	Y	N	Escherichia coli	131	blaKPC-2	Clinical culture	pKPC2-13
E1181	PID746	Y	N	Escherichia coli	131	blaKPC-2	Clinical culture	pKPC2-13
E1182	PID746	Y	N	Escherichia coli	131	blaKPC-2	Surveillance culture	pKPC2-13
E1183	PID747	Y	Y	Klebsiella pneumoniae	273	blaKPC-2	Clinical culture	pKPC2-44
E1184	PID747	Y	N	Klebsiella pneumoniae	273	blaKPC-2	Clinical culture	pKPC2-13
E1185	PID748	Y	Y	Enterobacter aerogenes	-	blaNDM-1	Surveillance culture	pNDM1-124
E1186	PID749	Y	Y	Klebsiella pneumoniae	11	blaOXA-181	Clinical culture	pOXA181-17
E1187	PID750	Y	Y	Klebsiella pneumoniae	-	blaOXA-181	Surveillance culture	No plasmid assigned
E1188	PID750	Y	N	Klebsiella pneumoniae	231	blaNDM-1,blaOXA-181	Clinical culture	pNDM1-61,pOXA181-10
E1189	PID750	Y	N	Klebsiella pneumoniae	231	blaOXA-181	Clinical culture	pOXA181-21
E1190	PID751	Y	Y	Klebsiella pneumoniae	2048	blaNDM-1	Surveillance culture	pNDM1-131
E1191	PID752	Y	Y	Escherichia coli	38	blaOXA-181	Clinical culture	pOXA181-8
E1192	PID752	Y	N	Escherichia coli	38	blaOXA-181	Clinical culture	pOXA181-22
E1193	PID752	Y	N	Escherichia coli	131	blaOXA-181	Clinical culture	pOXA181-23
E1194	PID752	Y	N	Escherichia coli	131	blaOXA-181	Clinical culture	pOXA181-24
E1195	PID752	Y	N	Klebsiella pneumoniae	16	blaOXA-181	Surveillance culture	pOXA181-8
E1196	PID752	Y	N	Escherichia coli	38	blaOXA-181	Surveillance culture	pOXA181-25
E1197	PID753	Y	Y	Klebsiella pneumoniae	11	blaNDM-1	Clinical culture	pNDM1-61
E1198	PID754	Y	Y	Escherichia coli	448	blaNDM-7	Surveillance culture	pNDM7-1
E1199	PID755	Y	Y	Klebsiella pneumoniae	231	blaOXA-181	Clinical culture	pOXA181-8
E1200	PID755	Y	Y	Escherichia coli	101	blaNDM-7	Clinical culture	pNDM7-3
E1201	PID756	Y	Y	Escherichia coli	405	blaNDM-5	Surveillance culture	pNDM5-6
E1202	PID757	Y	Y	Klebsiella pneumoniae	14	blaOXA-232	Surveillance culture	No plasmid assigned
E1203	PID757	Y	N	Klebsiella pneumoniae	14	blaOXA-232	Clinical culture	No plasmid assigned
E1204	PID757	Y	N	Klebsiella pneumoniae	14	blaOXA-232	Surveillance culture	pOXA232-2
E1205	PID758	Y	Y	Escherichia coli	405	blaNDM-5	Surveillance culture	pNDM5-13
E1206	PID759	Y	Y	Enterobacter cloacae	144	blaNDM-1	Surveillance culture	No plasmid assigned
E1207	PID760	Y	Y	Klebsiella pneumoniae	16	blaNDM-4	Surveillance culture	pNDM4-2
E1208	PID761	Y	Y	Klebsiella pneumoniae	526	blaKPC-2	Surveillance culture	pKPC2-5
E1209	PID762	Y	Y	Escherichia coli	68	blaKPC-2	Clinical culture	pKPC2-9
E1210	PID762	Y	N	Escherichia coli	68	blaKPC-2	Surveillance culture	pKPC2-3
E1211	PID762	Y	N	Escherichia coli	68	blaKPC-2	Clinical culture	pKPC2-9
E1212	PID762	Y	N	Klebsiella pneumoniae	70	blaKPC-2	Surveillance culture	pKPC2-13
E1213	PID762	Y	N	Escherichia coli	68	blaKPC-2	Surveillance culture	pKPC2-8
E1214	PID763	Y	Y	Enterobacter cloacae	-	blaKPC-2	Surveillance culture	pKPC2-13
E1215	PID764	Y	Y	Klebsiella pneumoniae	14	blaOXA-181	Clinical culture	pOXA181-20
E1216	PID765	Y	Y	Klebsiella pneumoniae	14	blaOXA-232	Surveillance culture	No plasmid assigned
E1217	PID765	Y	Y	Escherichia coli	205	blaNDM-5	Surveillance culture	pNDM5-2
E1218	PID766	N	N	Klebsiella pneumoniae	11	blaKPC-2	Clinical culture	No plasmid assigned
E1219	PID767	Y	Y	Escherichia coli	167	blaNDM-5	Clinical culture	pNDM5-14
E1220	PID768	Y	Y	Klebsiella pneumoniae	231	blaNDM-5,blaOXA-181	Clinical culture	pNDM5-5
E1221	PID769	Y	Y	Klebsiella pneumoniae	1306	blaNDM-9	Surveillance culture	pNDM9-3
E1222	PID769	Y	Y	Escherichia coli	3640	blaNDM-1	Surveillance culture	pNDM1-115
E1223	PID770	Y	Y	Escherichia coli	101	blaNDM-4	Clinical culture	pNDM4-4
E1224	PID771	Y	Y	Klebsiella pneumoniae	147	blaNDM-1	Clinical culture	pNDM1-7
E1225	PID772	Y	Y	Klebsiella pneumoniae	43	blaNDM-1	Clinical culture	pNDM1-7
E1226	PID773	Y	Y	Klebsiella pneumoniae	147	blaNDM-5,blaOXA-181	Clinical culture	pNDM5-12
E1227	PID773	Y	N	Escherichia coli	405	blaNDM-5	Clinical culture	pNDM5-16
E1228	PID774	Y	Y	Enterobacter cloacae	462	blaNDM-1	Surveillance culture	No plasmid assigned
E1229	PID775	Y	Y	Escherichia coli	131	blaNDM-1	Clinical culture	pNDM1-70
E1230	PID776	Y	Y	Escherichia coli	410	blaNDM-5,blaOXA-181	Surveillance culture	pNDM5-3,pOXA181-6
E1231	PID776	Y	N	Escherichia coli	410	blaNDM-5,blaOXA-181	Clinical culture	pNDM5-3,pOXA181-6
E1232	PID777	Y	Y	Escherichia coli	167	blaNDM-5	Surveillance culture	pNDM5-4
E1233	PID778	Y	Y	Escherichia coli	648	blaKPC-2	Surveillance culture	No plasmid assigned
E1234	PID778	Y	N	Escherichia coli	-	blaKPC-2	Clinical culture	No plasmid assigned
E1235	PID779	Y	Y	Klebsiella pneumoniae	14	blaOXA-232	Clinical culture	No plasmid assigned
E1236	PID779	Y	Y	Klebsiella pneumoniae	16	blaNDM-1,blaOXA-181	Surveillance culture	pNDM1-69,pOXA181-7
E1237	PID780	N	N	Klebsiella pneumoniae	-	blaNDM-1	Clinical culture	No plasmid assigned
E1238	PID781	Y	Y	Enterobacter cloacae	-	blaIMI-1	Surveillance culture	No plasmid assigned
E1239	PID782	Y	Y	Klebsiella pneumoniae	15	blaNDM-4	Surveillance culture	pNDM4-1
E1240	PID783	Y	Y	Escherichia coli	38	blaNDM-7	Clinical culture	pNDM7-6
E1241	PID784	Y	Y	Enterobacter cloacae	719	blaKPC-2	Clinical culture	pKPC2-6
E1242	PID785	Y	Y	Escherichia coli	101	blaNDM-1	Surveillance culture	pNDM1-109
E1243	PID785	Y	N	Escherichia coli	101	blaNDM-1	Surveillance culture	pNDM1-109
E1244	PID786	Y	Y	Enterobacter cloacae	171	blaNDM-1	Clinical culture	pNDM1-127
E1245	PID787	Y	Y	Klebsiella pneumoniae	14	blaNDM-1	Surveillance culture	pNDM1-1 (pNDM-ECS01)
E1246	PID787	Y	N	Escherichia coli	101	blaNDM-1	Surveillance culture	pNDM1-1 (pNDM-ECS01)
E1247	PID788	Y	Y	Klebsiella pneumoniae	14	blaOXA-181	Clinical culture	pOXA181-18
E1248	PID789	Y	Y	Klebsiella pneumoniae	37	blaNDM-1	Clinical culture	pNDM1-1 (pNDM-ECS01)
E1249	PID790	Y	Y	Klebsiella pneumoniae	133	blaNDM-1	Surveillance culture	pNDM1-43
E1250	PID791	Y	Y	Klebsiella pneumoniae	-	blaNDM-1	Clinical culture	pNDM1-101
E1251	PID791	Y	N	Klebsiella pneumoniae	-	blaNDM-1	Surveillance culture	pNDM1-101
1 The plasmid genome from pNDM1-1 ONT-based assembly showed a perfect BLAST-match with pNDM-ECS01
