# Supplementary material for: Whole genome sequencing reveals hidden transmission of carbapenemase-producing Enterobacterales
Source: Nat Commun. 2022 Jun 1;13:3052. doi: 10.1038/s41467-022-30637-5 (PMC9160272; doi:10.1038/s41467-022-30637-5)
Supplement: Supplementary file 5 — Supplementary Software 1 [file 41467_2022_30637_MOESM5_ESM.zip]

Archive with 13 entries (10 files):
- Statistical_programming_code/code/
- Statistical_programming_code/code/main.r
- Statistical_programming_code/code/step1_F2.r
- Statistical_programming_code/code/step2_bootstrap_timeseries.r
- Statistical_programming_code/code/step3_bootstraplevel_rate.r
- Statistical_programming_code/code/step4_ORs.r
- Statistical_programming_code/code/step5_cleanup.r
- Statistical_programming_code/data/
- Statistical_programming_code/data/Bacterial_OR_Dataset.csv
- Statistical_programming_code/data/codebook.docx
- Statistical_programming_code/data/data.csv
- Statistical_programming_code/data/Plasmid_OR_Dataset.csv
- Statistical_programming_code/output/
