# Supplementary material for: Whole genome sequencing reveals hidden transmission of carbapenemase-producing Enterobacterales
Source: Nat Commun. 2022 Jun 1;13:3052. doi: 10.1038/s41467-022-30637-5 (PMC9160272; doi:10.1038/s41467-022-30637-5)
Supplement: Supplementary file 5 — Supplementary Software 1 [file 41467_2022_30637_MOESM5_ESM.zip › Statistical_programming_code/code/main.r]

# This is the master file that loads libraries and data, sets a master colour
# scheme and sets the working directory


setwd("D:/Natascha Work/Transmission/Slides and MS/5-year_manuscript_(v49)_NatComms_Rebuttals/Statistical_programming_code") # set to location of master folder on your computer
b = read.csv('data/data.csv') # for main analyses

# Variables in the dataset are abbreviated as at the bottom of this file


library(ggsci)
library(grid)
library(mgcv)
library(scales)
library(survival)


COLOURS = ggsci::pal_nejm()(8) # NEJM has a pretty colour scheme
COLOURS2 = ggsci::pal_nejm(alpha=0.5)(8)
COLOURS3 = ggsci::pal_nejm(alpha=0.25)(8)
COLOURS[7] = '#10adba'
COLOURS2[7] = scales::alpha('#10adba',0.5)
COLOURS3[7] = scales::alpha('#10adba',0.25)


source('code/step1_F2.r')
source('code/step2_bootstrap_timeseries.r') # <--- slow, can take 10 mins
source('code/step3_bootstraplevel_rate.r')
source('code/step4_ORs.r') # prints to screen, some results will be hidden unless you open step4_ORs.r and manually run it
#source('code/step5_cleanup.r') # cleans everything AND DESTROYS THE OUTPUT OF STEP 2!! Run only if you're finished


# V01 Month
# V02 Total surviellance cultures	
# V03 Bacteria-linked transmission
# V04 Plasmid-linked transmission
# V05 Unlinked transmission	
# V06 Bacteria-linked CC
# V07 Plasmid-linked CC	
# V08 Unlinked CC	
# V09 Bacteria-linked SC	
# V10 Plasmid-linked SC	
# V11 Unlinked SC	
# V12 Hospital direct	<---- plasmid linked ---
# V13 Hospital indirect	
# V14 No geographical overlap	
# V15 Ward direct	
# V16 Ward indirect --->
# V17 Hospital direct	<---- bacteria linked ---
# V18 Hospital indirect	
# V19 No geographical overlap	
# V20 Ward direct	
# V21 Ward indirect --->
# V22 More than 3 days: no
# V23 More than 3 days: yes
# V24 More than 3 days yes: bacteria
# V25 More than 3 days yes: unlinked
# V26 More than 3 days yes: plasmid
# V27 Month
# V28 PD
# V29 Month as number (added by coder)
# V30 Year as number (added by coder)
# V31 Index (added by coder)
