# Supplementary material for: Whole genome sequencing reveals hidden transmission of carbapenemase-producing Enterobacterales
Source: Nat Commun. 2022 Jun 1;13:3052. doi: 10.1038/s41467-022-30637-5 (PMC9160272; doi:10.1038/s41467-022-30637-5)
Supplement: Supplementary file 5 — Supplementary Software 1 [file 41467_2022_30637_MOESM5_ESM.zip › Statistical_programming_code/code/step1_F2.r]

# This makes the time series plots


liner = function(x,y,n,c='black',sec=FALSE) # makes lines and points
{

  c2 = scales::alpha(c,0.5)
  

  
  SF = cbind(y,n-y)
  da = list(x=x,SF=SF)
  da2 = list(x=seq(min(x),max(x),length.out=1001))
  fit = gam(SF~s(x,k=4),family='binomial',data=da)
  pred = predict.gam(fit,newdata=da2,se.fit = TRUE)
  pci = matrix(0,length(pred$fit),3)
  pci[,1] = pred$fit
  pci[,2] = pred$fit-1.96*pred$se.fit
  pci[,3] = pred$fit+1.96*pred$se.fit
  pci = 10000*exp(pci)/(1+exp(pci))
  grid.polygon(c(da2$x,rev(da2$x)),c(pci[,2],rev(pci[,3])),default.units = 'native',gp=gpar(col=NA,fill=c2))
  grid.lines(da2$x,pci[,1],default.units = 'native',gp=gpar(col=c))
  
  
  
  phat = y/n
  sephat = sqrt(phat*(1-phat)/n)
  for(k in seq(phat))
  {
    grid.points(x[k],phat[k]*10000,default.units = 'native',gp=gpar(col=c2,cex=0.5),pch=16) 
  }
  
}

leger = function(y,l,c='black',sec=TRUE) # creates element in legend
{
  grid.lines(unit(c(1,2),'lines'),unit(1,'npc')-unit(c(y,y),'lines'),default.units = 'native',gp=gpar(col=c)) 
  grid.text(l,unit(2.5,'lines'),unit(1,'npc')-unit(y,'lines'),hjust=0,gp=gpar(col=c))
}

paneller = function(v=1,B=b)
{
  
  N=length(B$V01)
  MARG = c(2,5,1,5)
  xlm = c(1,N)
  ylm1 = c(0,2)
  ylm2 = c(0,160)
  if(v==2)ylm1 = c(0,2)
  if(v==3)ylm1 = c(0,0.6)
  if(v==4)ylm1 = c(0,0.6)
  
  
  pushViewport(plotViewport(MARG,xscale=xlm,yscale=ylm2)) # secondary axis
  grid.yaxis(main=FALSE,gp=gpar(col=COLOURS[6]))
  inc=10000*B$V02/B$V28
  grid.polygon(B$V31[c(1,1:N,N)],c(0,inc,0),default.units = 'native',
               gp=gpar(col=NA,fill=COLOURS2[6]))
  popViewport()
  pushViewport(plotViewport(MARG,xscale=xlm,yscale=ylm1,clip=TRUE)) # left axis, clipped
  
  if(v==1)
  {
    liner(B$V31,B$V03,B$V28,COLOURS[2])# bacteria linked # blue
    liner(B$V31,B$V04,B$V28,COLOURS[1])# plasmid linked  # red
    liner(B$V31,B$V05,B$V28,COLOURS[3])# un linked       # orange
    leger(1,'Bacteria',COLOURS[2])
    leger(2,'Plasmid',COLOURS[1])
    leger(3,'Unlinked',COLOURS[3])
  }
  
  
  
  if(v==2)
  {
    liner(B$V31,B$V09,B$V28,COLOURS[2])# bacteria linked # blue
    liner(B$V31,B$V10,B$V28,COLOURS[1])# plasmid linked  # red
    liner(B$V31,B$V11,B$V28,COLOURS[3])# un linked       # orange
    leger(1,'Bacteria (SC)',COLOURS[2])
    leger(2,'Plasmid (SC)',COLOURS[1])
    leger(3,'Unlinked (SC)',COLOURS[3])
  }
  
  if(v==3)
  {
    liner(B$V31,B$V06,B$V28,COLOURS[2])# bacteria linked # blue
    liner(B$V31,B$V07,B$V28,COLOURS[1])# plasmid linked  # red
    liner(B$V31,B$V08,B$V28,COLOURS[3])# un linked       # orange
    leger(1,'Bacteria (CC)',COLOURS[2])
    leger(2,'Plasmid (CC)',COLOURS[1])
    leger(3,'Unlinked (CC)',COLOURS[3])
  }
  
  if(v==4)
  {
    # bacterial:
    liner(B$V31,B$V18,B$V28,COLOURS[4],sec=TRUE) # hospital indirect # green
    liner(B$V31,B$V17,B$V28,COLOURS[7])          # hospital direct   # green
    liner(B$V31,B$V21,B$V28,COLOURS[5],sec=TRUE) # ward indirect     # purple
    liner(B$V31,B$V20,B$V28,COLOURS[6])          # ward direct       # purple
    liner(B$V31,B$V19,B$V28,COLOURS[8])          # no overlap        # steel
    leger(1,'Hosp / indirect',COLOURS[4],sec=TRUE)
    leger(2,'Hosp / direct',COLOURS[7])
    leger(3,'Ward / indirect',COLOURS[5],sec=TRUE)
    leger(4,'Ward / direct',COLOURS[6])
    leger(5,'No geo-contact',COLOURS[8])
  }
  
  
  if(v==5)
  {
    # plasmid:
    liner(B$V31,B$V13,B$V28,COLOURS[4],sec=TRUE) # hospital indirect # green
    liner(B$V31,B$V12,B$V28,COLOURS[7])          # hospital direct   # green
    liner(B$V31,B$V16,B$V28,COLOURS[5],sec=TRUE) # ward indirect     # purple
    liner(B$V31,B$V15,B$V28,COLOURS[6])          # ward direct       # purple
    liner(B$V31,B$V14,B$V28,COLOURS[8])          # no overlap        # steel
    leger(1,'Hosp / indirect',COLOURS[4],sec=TRUE)
    leger(2,'Hosp / direct',COLOURS[7])
    leger(3,'Ward / indirect',COLOURS[5],sec=TRUE)
    leger(4,'Ward / direct',COLOURS[6])
    leger(5,'No geo-contact',COLOURS[8])
  }
  
  
  popViewport()
  pushViewport(plotViewport(MARG,xscale=xlm,yscale=ylm1)) # left axis, whole
  grid.lines(c(0,1,1,0,0),c(0,0,1,1,0))
  
  xtk = B$V31[which(B$V29==1)]-0.5
  grid.xaxis(at=xtk,label=FALSE)
  
  i = which(B$V29==6)
  xtk = B$V31[i]+0.5
  grid.text(B$V30[i],unit(xtk,'native'),unit(-1,'lines'))
  
  grid.yaxis()
  grid.text('Incidence: total (/10000 patient-days)',x=unit(-3.25,'lines'),rot=90)
  grid.text('Surveillance cultures (/10000 patient-days)',x=unit(1,'npc')+unit(3.25,'lines'),rot=90,gp=gpar(col=COLOURS[6]))
  popViewport()
}

png('output/F2a.png',height=6,width=8,units='cm',res=300,pointsize=8)
paneller(1);dev.off()

png('output/F2b.png',height=6,width=8,units='cm',res=300,pointsize=8)
paneller(2);dev.off()

png('output/F2c.png',height=6,width=8,units='cm',res=300,pointsize=8)
paneller(3);dev.off()

png('output/F3a.png',height=6,width=8,units='cm',res=300,pointsize=8)
paneller(4);dev.off()

png('output/F3b.png',height=6,width=8,units='cm',res=300,pointsize=8)
paneller(5);dev.off()


rm(leger,liner,paneller)
