# Supplementary material for: Whole genome sequencing reveals hidden transmission of carbapenemase-producing Enterobacterales
Source: Nat Commun. 2022 Jun 1;13:3052. doi: 10.1038/s41467-022-30637-5 (PMC9160272; doi:10.1038/s41467-022-30637-5)
Supplement: Supplementary file 5 — Supplementary Software 1 [file 41467_2022_30637_MOESM5_ESM.zip › Statistical_programming_code/code/step2_bootstrap_timeseries.r]

# This is to estimate the turning points. It returns them to objects, 
# so you have to print the objects to screen to extract the inference, sorry

bootstrappeak = function(x,y,n)
{
  # main estimate
  SF = cbind(y,n-y)
  da = list(x=x,SF=SF)
  da2 = list(x=seq(min(x),max(x),length.out=1001))
  fit = gam(SF~s(x,k=4),family='binomial',data=da)
  pred = predict.gam(fit,newdata=da2,se.fit = TRUE)
  i=as.numeric(which.max(pred$fit))
  PEAKhat = da2$x[i]
  
  inc_prepeak_hat = inc_postpeak_hat = inc_throughout_hat = 0 # default
  phat = exp(pred$fit)/(1+exp(pred$fit))
  inc_throughout_hat = (phat[length(phat)] - phat[1])/(max(x)-min(x))
  if(da2$x[i]>min(x))inc_prepeak_hat = (max(phat) - phat[1])/(da2$x[i]-min(x))
  if(da2$x[i]<max(x))inc_postpeak_hat = (phat[length(phat)]-max(phat))/(max(x)-da2$x[i])
  
  NBS=1000
  PEAKBS =  inc_prepeakBS = inc_postpeakBS = inc_throughoutBS = rep(0,NBS)
  for(bs in 1:NBS)
  {
    i = sample(seq(x),length(x),replace=TRUE)
    SF = cbind(y[i],n[i]-y[i])
    da = list(x=x[i],SF=SF)
    da2 = list(x=seq(min(x),max(x),length.out=1001))
    fit = gam(SF~s(x,k=4),family='binomial',data=da)
    pred = predict.gam(fit,newdata=da2,se.fit = TRUE)
    i=as.numeric(which.max(pred$fit))
    PEAKBS[bs] = da2$x[i]
    
    inc_prepeakBS[bs] = inc_postpeakBS[bs] = inc_throughoutBS[bs] = 0 # default
    phat = exp(pred$fit)/(1+exp(pred$fit))
    inc_throughoutBS[bs] = (phat[length(phat)] - phat[1])/(max(x)-min(x))
    if(da2$x[i]>min(x))inc_prepeakBS[bs] = (max(phat) - phat[1])/(da2$x[i]-min(x))
    if(da2$x[i]<max(x))inc_postpeakBS[bs] = (phat[length(phat)]-max(phat))/(max(x)-da2$x[i])
  }
  i = c(PEAKhat,as.numeric(quantile(PEAKBS,c(0.025,0.975))))
  
  j=c();for(k in 1:3)j[k] = which.min(abs(b$V31-i[k]))
  yr = b$V30[j]
  mo = b$V29[j]
  mo[mo<10]=paste0('0',mo[mo<10])
  
  output = list(turningpoint = paste0(yr,'-',mo))
  
  output$inc_prep = 10000*as.numeric(c(inc_prepeak_hat,quantile(inc_prepeakBS,c(0.025,0.975))))
  output$inc_post = 10000*as.numeric(c(inc_postpeak_hat,quantile(inc_postpeakBS,c(0.025,0.975))))
  output$inc_thru = 10000*as.numeric(c(inc_throughout_hat,quantile(inc_throughoutBS,c(0.025,0.975))))
  
  return(output)
}

set.seed(9987)

bp1=bootstrappeak(b$V31,b$V03,b$V28) # bacteria linked, overall
bp2=bootstrappeak(b$V31,b$V04,b$V28) # plasmid linked, overall (no peak)

bp3=bootstrappeak(b$V31,b$V09,b$V28) # bacteria linked, surveillance
bp4=bootstrappeak(b$V31,b$V10,b$V28) # plasmid linked, surveillance (no peak)

bp5=bootstrappeak(b$V31,b$V06,b$V28) # bacteria linked, clinical (no peak)
bp6=bootstrappeak(b$V31,b$V07,b$V28) # plasmid linked, clinical (no peak)

#bacteria
bp7 =bootstrappeak(b$V31,b$V18,b$V28) # hospital indirect (no peak)
bp8 =bootstrappeak(b$V31,b$V17,b$V28) # hospital direct (no peak)
bp9 =bootstrappeak(b$V31,b$V21,b$V28) # ward indirect (no peak)
bp10=bootstrappeak(b$V31,b$V20,b$V28) # ward direct
bp11=bootstrappeak(b$V31,b$V19,b$V28) # no geographic overlap

#plasmid
bp12=bootstrappeak(b$V31,b$V13,b$V28) # hospital indirect (no peak)
bp13=bootstrappeak(b$V31,b$V12,b$V28) # hospital direct (no peak)
bp14=bootstrappeak(b$V31,b$V16,b$V28) # ward indirect (no peak)
bp15=bootstrappeak(b$V31,b$V15,b$V28) # ward direct (no peak)
bp16=bootstrappeak(b$V31,b$V14,b$V28) # no geographic overlap


rm(bootstrappeak)
