# Supplementary material for: Whole genome sequencing reveals hidden transmission of carbapenemase-producing Enterobacterales
Source: Nat Commun. 2022 Jun 1;13:3052. doi: 10.1038/s41467-022-30637-5 (PMC9160272; doi:10.1038/s41467-022-30637-5)
Supplement: Supplementary file 5 — Supplementary Software 1 [file 41467_2022_30637_MOESM5_ESM.zip › Statistical_programming_code/code/step3_bootstraplevel_rate.r]

# This calculates the rate of surveillance cultures for reporting in the text

bootstraplevels = function(x,y,n,tv)
{
  # main estimate
  SF = cbind(y,n-y)
  da = list(x=x,SF=SF)
  da2 = list(x=sort(tv))
  fit = gam(SF~s(x,k=4),family='binomial',data=da)
  pred = predict.gam(fit,newdata=da2,se.fit = TRUE)
  
  output = list()
  output$main = 10000*exp(pred$fit)/(1+exp(pred$fit))
  output$ci_L = 10000*exp(pred$fit-1.96*pred$se.fit)/(1+exp(pred$fit-1.96*pred$se.fit))
  output$ci_U = 10000*exp(pred$fit+1.96*pred$se.fit)/(1+exp(pred$fit+1.96*pred$se.fit))
  

  return(output)
}

set.seed(9987)

tvs = c(34,56)# june 2013, april 2015

bp101=bootstraplevels(b$V31,b$V02,b$V28,tvs) # surveillance
