# Supplementary material for: Whole genome sequencing reveals hidden transmission of carbapenemase-producing Enterobacterales
Source: Nat Commun. 2022 Jun 1;13:3052. doi: 10.1038/s41467-022-30637-5 (PMC9160272; doi:10.1038/s41467-022-30637-5)
Supplement: Supplementary file 5 — Supplementary Software 1 [file 41467_2022_30637_MOESM5_ESM.zip › Statistical_programming_code/code/step4_ORs.r]

# This derives ORs, CIs and p values for risk factors for being a case in matched case-control pairs
# The main problem is that there are multiple possible matched pairs
# To overcome this, multiple possible matchings are included in the dataset and:
# - Weighted (by the inverse of the number of pairs) to down weight those with 
#   multiple possibilities; and
# - The sample size is artificially reduced to reach the 'correct' number of pairs
#   so the information is not artificially inflated

# Some additional values for the tables are also calculated
# Sadly all the output goes onto the screen so please double check all entries in
# the derived table after populating it to ensure no errors


make_real_data = function(d,bacteria = TRUE)
{
  D = list()
  D$AID = c(d$Acquisition_subject_ID,paste0(d$Acquisition_subject_ID,'@',d$Case_pair_ID))
  D$ID = c(d$Case_pair_ID,d$Case_pair_ID)
  D$cluster = c(d$Acquisition_subject_ID,d$Acquisition_subject_ID)
  D$status = c(rep('case',dim(d)[1]),rep('control',dim(d)[1]))
  D$hospital_contact = c(d$Case_hospital_contact,d$Control_hospital_contact)
  D$discipline_contact = c(d$Case_discipline_contact,d$Control_discipline_contact)
  D$procedure_contact = c(d$Case_procedure_contact,d$Control_procedure_contact)
  if(bacteria)D$bacteria = c(d$Case_bact_species,d$Control_bact_species)
  D$genotype = c(d$Case_genotype,d$Control_genotype)
  D$community_contact = c(d$Case_community_contact,d$Control_community_contact)
  D = as.data.frame(D)
  
  
  D$HC1 = as.numeric(D$hospital_contact=='No hospital nor ward contact')
  D$HC2 = as.numeric(D$hospital_contact=='Direct ward contact')
  D$HC3 = as.numeric(D$hospital_contact=='Indirect ward contact')
  D$HC4 = as.numeric(D$hospital_contact=='Direct hospital contact (No ward contact)')
  D$HC5 = as.numeric(D$hospital_contact=='Indirect hospital contact (No ward contact)')
  
  D$DC1 = as.numeric(D$discipline_contact=='No contact')
  D$DC2 = as.numeric(D$discipline_contact=='Direct contact')
  D$DC3 = as.numeric(D$discipline_contact=='Indirect contact')
  
  D$PC1 = as.numeric(D$procedure_contact=='No contact')
  D$PC2 = as.numeric(D$procedure_contact=='Indirect contact')
  
  D$CC1 = as.numeric(D$community_contact=='No contact')
  D$CC2 = as.numeric(D$community_contact=='Zipcode contact')
  D$CC3 = as.numeric(D$community_contact=='Household contact')
  
  if(bacteria)D$ba1 = as.numeric(D$bacteria=='Escherichia coli')
  if(bacteria)D$ba2 = as.numeric(D$bacteria=='Klebsiella pneumoniae')
  if(bacteria)D$ba3 = as.numeric(D$bacteria=='Enterobacter spp')
  if(bacteria)D$ba4 = as.numeric(D$bacteria=='Others')
  
  D$gt1 = as.numeric(D$genotype=='NDM')
  D$gt2 = as.numeric(D$genotype=='KPC') # new reference
  D$gt3 = as.numeric(D$genotype=='OXA-type')
  D$gt4 = as.numeric(D$genotype=='Others')
  
  w = 0
  for(k in 1:dim(D)[1])
  {
    if(D$status[k]=='case')w[k]=1/sum(D$AID==D$AID[k])
  }
  for(k in 1:dim(D)[1])
  {
    if(D$status[k]=='control')
    {
      j = which((D$ID==D$ID[k])&(D$status=='case'))
      w[k] = w[j]
    }
  }
  D$w = w
  return(D)
}

summarise = function(fit)
{
  sf=summary(fit)
  betas = sf$coefficients[,1]
  upperlogged = log(sf$conf.int[,4])
  lowerlogged = log(sf$conf.int[,3])
  unadjSE = (upperlogged-betas)/1.96
  SEinflation = sqrt(length(d$ID)/(length(unique(d$cluster))*2)) # inflates the SE to account for 'wrong' naive sample size
  adjSE = unadjSE*SEinflation
  
  OR = round(exp(betas),2)
  upperCI = round(exp(betas+1.96*adjSE),2)
  lowerCI = round(exp(betas-1.96*adjSE),2)
  p = 2*pnorm(-abs(betas/adjSE))
  p2=p
  i = which(p<0.0001)
  if(length(i)>0)p2[i]='<0.0001'
  i = which(p>=0.0001)
  if(length(i)>0)p2[i]=signif(p[i],1)
  i = which(p>=0.001)
  if(length(i)>0)p2[i]=signif(p[i],2)
  
  print(data.frame(OR=OR,lowerCI=lowerCI,upperCI=upperCI,p=p2))
}


c = read.csv('data/Bacterial_OR_Dataset.csv')
d = make_real_data(c)


fit = clogit(I(status == "case") ~ HC2 + HC3 + HC4 + HC5 + strata(cluster), data = d, weights = w,method='breslow') ; summarise(fit)
fit = clogit(I(status == "case") ~ DC2 + DC3 + strata(cluster), data = d, weights = w,method='breslow') ; summarise(fit)
fit = clogit(I(status == "case") ~ PC2  + strata(cluster), data = d, weights = w,method='breslow') ; summarise(fit)
fit = clogit(I(status == "case") ~ ba2 + ba3 + ba4   + strata(cluster), data = d, weights = w,method='breslow') ; summarise(fit)
fit = clogit(I(status == "case") ~ gt1 + gt3 + gt4   + strata(cluster), data = d, weights = w,method='breslow') ; summarise(fit) # new ref
fit = clogit(I(status == "case") ~ CC2   + strata(cluster), data = d, weights = w,method='breslow') ; summarise(fit) # new ref

fit = clogit(I(status == "case") ~ HC2 + HC3 + HC4 + HC5 + DC2 + DC3   + ba2 + ba3 + ba4 + gt1 + gt3 + gt4   + strata(cluster), data = d, weights = w,method='breslow') ; summarise(fit) # new ref


di=d[d$status=='case',]
round(100*weighted.mean(di$HC1,di$w),1)
round(100*weighted.mean(di$HC2,di$w),1)
round(100*weighted.mean(di$HC3,di$w),1)
round(100*weighted.mean(di$HC4,di$w),1)
round(100*weighted.mean(di$HC5,di$w),1)

di=d[d$status=='control',]
round(100*weighted.mean(di$HC1,di$w),1)
round(100*weighted.mean(di$HC2,di$w),1)
round(100*weighted.mean(di$HC3,di$w),1)
round(100*weighted.mean(di$HC4,di$w),1)
round(100*weighted.mean(di$HC5,di$w),1)

di=d[d$status=='case',]
round(100*weighted.mean(di$DC1,di$w),1)
round(100*weighted.mean(di$DC2,di$w),1)
round(100*weighted.mean(di$DC3,di$w),1)


di=d[d$status=='control',]
round(100*weighted.mean(di$DC1,di$w),1)
round(100*weighted.mean(di$DC2,di$w),1)
round(100*weighted.mean(di$DC3,di$w),1)


di=d[d$status=='case',]
round(100*weighted.mean(di$PC1,di$w),1)
round(100*weighted.mean(di$PC2,di$w),1)

di=d[d$status=='control',]
round(100*weighted.mean(di$PC1,di$w),1)
round(100*weighted.mean(di$PC2,di$w),1)

di=d[d$status=='case',]
round(100*weighted.mean(di$ba1,di$w),1)
round(100*weighted.mean(di$ba2,di$w),1)
round(100*weighted.mean(di$ba3,di$w),1)
round(100*weighted.mean(di$ba4,di$w),1)

di=d[d$status=='control',]
round(100*weighted.mean(di$ba1,di$w),1)
round(100*weighted.mean(di$ba2,di$w),1)
round(100*weighted.mean(di$ba3,di$w),1)
round(100*weighted.mean(di$ba4,di$w),1)


di=d[d$status=='case',]
round(100*weighted.mean(di$gt1,di$w),1)
round(100*weighted.mean(di$gt2,di$w),1)
round(100*weighted.mean(di$gt3,di$w),1)
round(100*weighted.mean(di$gt4,di$w),1)

di=d[d$status=='control',]
round(100*weighted.mean(di$gt1,di$w),1)
round(100*weighted.mean(di$gt2,di$w),1)
round(100*weighted.mean(di$gt3,di$w),1)
round(100*weighted.mean(di$gt4,di$w),1)


length(unique(d$AID[d$status=='case']))
length(unique(d$AID[d$status=='control']))


c2 = read.csv('data/Plasmid_OR_Dataset.csv')
d = make_real_data(c2,bacteria=FALSE)

fit = clogit(I(status == "case") ~ CC2 + CC3 + strata(cluster), data = d, weights = w,method='breslow') ; summarise(fit)

fit = clogit(I(status == "case") ~ HC2 + HC3 + HC4 + HC5 + strata(cluster), data = d, weights = w,method='breslow') ; summarise(fit)
fit = clogit(I(status == "case") ~ DC2 + DC3 + strata(cluster), data = d, weights = w,method='breslow') ; summarise(fit)
fit = clogit(I(status == "case") ~ PC2  + strata(cluster), data = d, weights = w,method='breslow') ; summarise(fit)
fit = clogit(I(status == "case") ~ gt1 + gt3 + gt4   + strata(cluster), data = d, weights = w,method='breslow') ; summarise(fit) # change ref

fit = clogit(I(status == "case") ~ HC2 + HC3 + HC4 + HC5 + DC2 + DC3 +  PC2  + gt1 + gt3 + gt4   + strata(cluster), data = d, weights = w,method='breslow') ; summarise(fit) # change ref

fit = clogit(I(status == "case") ~ HC2 + HC3 + HC4 + HC5 + DC2 + DC3  + gt1 + gt3 + gt4   + strata(cluster), data = d, weights = w,method='breslow') ; summarise(fit) # change ref


di=d[d$status=='case',]
round(100*weighted.mean(di$HC1,di$w),1)
round(100*weighted.mean(di$HC2,di$w),1)
round(100*weighted.mean(di$HC3,di$w),1)
round(100*weighted.mean(di$HC4,di$w),1)
round(100*weighted.mean(di$HC5,di$w),1)

di=d[d$status=='control',]
round(100*weighted.mean(di$HC1,di$w),1)
round(100*weighted.mean(di$HC2,di$w),1)
round(100*weighted.mean(di$HC3,di$w),1)
round(100*weighted.mean(di$HC4,di$w),1)
round(100*weighted.mean(di$HC5,di$w),1)

di=d[d$status=='case',]
round(100*weighted.mean(di$DC1,di$w),1)
round(100*weighted.mean(di$DC2,di$w),1)
round(100*weighted.mean(di$DC3,di$w),1)


di=d[d$status=='control',]
round(100*weighted.mean(di$DC1,di$w),1)
round(100*weighted.mean(di$DC2,di$w),1)
round(100*weighted.mean(di$DC3,di$w),1)


di=d[d$status=='case',]
round(100*weighted.mean(di$PC1,di$w),1)
round(100*weighted.mean(di$PC2,di$w),1)

di=d[d$status=='control',]
round(100*weighted.mean(di$PC1,di$w),1)
round(100*weighted.mean(di$PC2,di$w),1)


di=d[d$status=='case',]
round(100*weighted.mean(di$gt1,di$w),1)
round(100*weighted.mean(di$gt2,di$w),1)
round(100*weighted.mean(di$gt3,di$w),1)
round(100*weighted.mean(di$gt4,di$w),1)

di=d[d$status=='control',]
round(100*weighted.mean(di$gt1,di$w),1)
round(100*weighted.mean(di$gt2,di$w),1)
round(100*weighted.mean(di$gt3,di$w),1)
round(100*weighted.mean(di$gt4,di$w),1)


length(unique(d$AID[d$status=='case']))
length(unique(d$AID[d$status=='control']))


rm(d,di,fit)
rm(make_real_data,summarise)
