# Supplementary material for: Whole genome sequencing reveals hidden transmission of carbapenemase-producing Enterobacterales
Source: Nat Commun. 2022 Jun 1;13:3052. doi: 10.1038/s41467-022-30637-5 (PMC9160272; doi:10.1038/s41467-022-30637-5)
Supplement: Supplementary file 5 — Supplementary Software 1 [file 41467_2022_30637_MOESM5_ESM.zip › Statistical_programming_code/code/step5_cleanup.r]

# This tidies up the workspace like good people do

rm(bp1,bp2,bp3,bp4,bp5,bp6,bp7,bp8,bp9,bp10,bp11,bp12,bp13,bp14,bp15,bp16)
rm(bp101)

rm(b,b2,c,c2,COLOURS,COLOURS2,COLOURS3)
gc() # returns memory to OS manually
