# Supplementary material for: Whole genome sequencing reveals hidden transmission of carbapenemase-producing Enterobacterales
Source: Nat Commun. 2022 Jun 1;13:3052. doi: 10.1038/s41467-022-30637-5 (PMC9160272; doi:10.1038/s41467-022-30637-5)
Supplement: Supplementary file 5 — Supplementary Software 1 [file 41467_2022_30637_MOESM5_ESM.zip › Statistical_programming_code/data/Bacterial_OR_Dataset.csv]

Acquisition_subject_ID	Case_pair_ID	Case_hospital_contact	Case_discipline_contact	Case_procedure_contact	Case_community_contact	Case_bact_species	Case_genotype	Control_hospital_contact	Control_discipline_contact	Control_procedure_contact	Control_community_contact	Control_bact_species	Control_genotype
Subject_105	B1	Direct hospital contact (No ward contact)	No contact	No contact	No contact	Enterobacter spp	NDM	Indirect hospital contact (No ward contact)	No contact	No contact	No contact	Enterobacter spp	KPC
Subject_495	B2	Indirect hospital contact (No ward contact)	Indirect contact	No contact	No contact	Enterobacter spp	NDM	No hospital nor ward contact	No contact	No contact	No contact	Escherichia coli	NDM
Subject_495	B3	Indirect hospital contact (No ward contact)	No contact	No contact	No contact	Enterobacter spp	NDM	No hospital nor ward contact	No contact	No contact	No contact	Enterobacter spp	KPC
Subject_495	B4	Indirect ward contact	No contact	No contact	No contact	Enterobacter spp	NDM	No hospital nor ward contact	No contact	No contact	No contact	Escherichia coli	NDM
Subject_495	B5	Indirect hospital contact (No ward contact)	No contact	No contact	No contact	Enterobacter spp	NDM	No hospital nor ward contact	No contact	No contact	No contact	Escherichia coli	NDM
Subject_495	B6	Indirect ward contact	No contact	No contact	No contact	Enterobacter spp	NDM	No hospital nor ward contact	No contact	No contact	No contact	Escherichia coli	NDM
Subject_604	B7	Direct ward contact	No contact	No contact	No contact	Enterobacter spp	NDM	Indirect hospital contact (No ward contact)	No contact	No contact	No contact	Escherichia coli	NDM
Subject_604	B8	Indirect hospital contact (No ward contact)	No contact	No contact	No contact	Enterobacter spp	NDM	No hospital nor ward contact	No contact	No contact	No contact	Escherichia coli	OXA-type
Subject_604	B9	Indirect hospital contact (No ward contact)	No contact	No contact	No contact	Enterobacter spp	NDM	No hospital nor ward contact	No contact	No contact	No contact	Escherichia coli	OXA-type
Subject_604	B10	Indirect ward contact	Indirect contact	No contact	No contact	Enterobacter spp	NDM	No hospital nor ward contact	No contact	No contact	No contact	Escherichia coli	NDM
Subject_604	B11	Indirect hospital contact (No ward contact)	No contact	No contact	No contact	Enterobacter spp	NDM	Indirect hospital contact (No ward contact)	No contact	No contact	No contact	Klebsiella pneumoniae	KPC
Subject_604	B12	Indirect ward contact	Indirect contact	No contact	No contact	Enterobacter spp	NDM	No hospital nor ward contact	No contact	No contact	No contact	Escherichia coli	Others
Subject_639	B13	Direct ward contact	Direct contact	No contact	No contact	Enterobacter spp	NDM	Indirect hospital contact (No ward contact)	No contact	No contact	No contact	Escherichia coli	KPC
Subject_284	B14	Indirect hospital contact (No ward contact)	No contact	No contact	No contact	Enterobacter spp	NDM	Indirect hospital contact (No ward contact)	No contact	No contact	No contact	Klebsiella pneumoniae	NDM
Subject_284	B15	Direct hospital contact (No ward contact)	No contact	No contact	No contact	Enterobacter spp	NDM	No hospital nor ward contact	No contact	No contact	No contact	Enterobacter spp	NDM
Subject_284	B16	Indirect hospital contact (No ward contact)	No contact	No contact	No contact	Enterobacter spp	NDM	Indirect hospital contact (No ward contact)	No contact	No contact	No contact	Klebsiella pneumoniae	NDM
Subject_624	B17	Indirect ward contact	No contact	No contact	No contact	Enterobacter spp	NDM	Indirect hospital contact (No ward contact)	No contact	No contact	No contact	Enterobacter spp	OXA-type
Subject_393	B18	Indirect hospital contact (No ward contact)	No contact	No contact	No contact	Enterobacter spp	NDM	No hospital nor ward contact	No contact	No contact	No contact	Escherichia coli	NDM
Subject_393	B19	Direct hospital contact (No ward contact)	No contact	No contact	No contact	Enterobacter spp	NDM	No hospital nor ward contact	No contact	No contact	No contact	Escherichia coli	OXA-type
Subject_393	B20	Direct hospital contact (No ward contact)	No contact	No contact	No contact	Enterobacter spp	NDM	No hospital nor ward contact	No contact	No contact	No contact	Escherichia coli	KPC
Subject_393	B21	Direct hospital contact (No ward contact)	No contact	No contact	No contact	Enterobacter spp	NDM	No hospital nor ward contact	No contact	No contact	No contact	Escherichia coli	NDM
Subject_751	B22	Indirect hospital contact (No ward contact)	No contact	No contact	No contact	Enterobacter spp	NDM	Direct hospital contact (No ward contact)	No contact	No contact	No contact	Klebsiella pneumoniae	KPC
Subject_476	B23	Direct hospital contact (No ward contact)	No contact	No contact	No contact	Enterobacter spp	NDM	Direct hospital contact (No ward contact)	No contact	No contact	No contact	Klebsiella pneumoniae	KPC
Subject_163	B24	No hospital nor ward contact	No contact	No contact	No contact	Klebsiella pneumoniae	NDM	No hospital nor ward contact	No contact	No contact	No contact	Enterobacter spp	NDM
Subject_163	B25	No hospital nor ward contact	No contact	No contact	No contact	Klebsiella pneumoniae	NDM	Indirect hospital contact (No ward contact)	No contact	No contact	No contact	Enterobacter spp	Others
Subject_163	B26	Indirect hospital contact (No ward contact)	No contact	No contact	No contact	Klebsiella pneumoniae	NDM	Indirect hospital contact (No ward contact)	No contact	No contact	No contact	Klebsiella pneumoniae	KPC
Subject_163	B27	No hospital nor ward contact	No contact	No contact	No contact	Klebsiella pneumoniae	NDM	No hospital nor ward contact	No contact	No contact	No contact	Escherichia coli	OXA-type
Subject_163	B28	No hospital nor ward contact	No contact	No contact	No contact	Klebsiella pneumoniae	NDM	No hospital nor ward contact	No contact	No contact	No contact	Klebsiella pneumoniae	KPC
Subject_163	B29	No hospital nor ward contact	No contact	No contact	No contact	Klebsiella pneumoniae	NDM	No hospital nor ward contact	No contact	No contact	No contact	Enterobacter spp	NDM
Subject_163	B30	Indirect hospital contact (No ward contact)	No contact	No contact	No contact	Klebsiella pneumoniae	NDM	Indirect hospital contact (No ward contact)	Indirect contact	No contact	No contact	Escherichia coli	NDM
Subject_163	B31	No hospital nor ward contact	No contact	No contact	No contact	Klebsiella pneumoniae	NDM	No hospital nor ward contact	No contact	No contact	No contact	Others	NDM
Subject_163	B32	No hospital nor ward contact	No contact	No contact	No contact	Klebsiella pneumoniae	NDM	No hospital nor ward contact	No contact	No contact	No contact	Enterobacter spp	KPC
Subject_89	B33	Indirect hospital contact (No ward contact)	No contact	No contact	No contact	Klebsiella pneumoniae	NDM	No hospital nor ward contact	No contact	No contact	No contact	Escherichia coli	NDM
Subject_89	B34	Indirect ward contact	No contact	No contact	No contact	Klebsiella pneumoniae	NDM	No hospital nor ward contact	No contact	No contact	No contact	Others	NDM
Subject_89	B35	Direct hospital contact (No ward contact)	No contact	No contact	No contact	Klebsiella pneumoniae	NDM	No hospital nor ward contact	No contact	No contact	No contact	Enterobacter spp	KPC
Subject_89	B36	No hospital nor ward contact	No contact	No contact	No contact	Klebsiella pneumoniae	NDM	No hospital nor ward contact	No contact	No contact	No contact	Escherichia coli	OXA-type
Subject_89	B37	Indirect hospital contact (No ward contact)	No contact	No contact	No contact	Klebsiella pneumoniae	NDM	No hospital nor ward contact	No contact	No contact	No contact	Escherichia coli	KPC
Subject_89	B38	Indirect ward contact	Indirect contact	No contact	No contact	Klebsiella pneumoniae	NDM	No hospital nor ward contact	No contact	No contact	No contact	Escherichia coli	KPC
Subject_89	B39	Indirect hospital contact (No ward contact)	No contact	No contact	No contact	Klebsiella pneumoniae	NDM	No hospital nor ward contact	No contact	No contact	No contact	Escherichia coli	OXA-type
Subject_89	B40	Indirect hospital contact (No ward contact)	No contact	No contact	No contact	Klebsiella pneumoniae	NDM	No hospital nor ward contact	No contact	No contact	No contact	Escherichia coli	NDM
Subject_89	B41	Indirect hospital contact (No ward contact)	No contact	No contact	No contact	Klebsiella pneumoniae	NDM	No hospital nor ward contact	No contact	No contact	No contact	Klebsiella pneumoniae	KPC
Subject_321	B42	Direct ward contact	No contact	No contact	No contact	Klebsiella pneumoniae	NDM	No hospital nor ward contact	No contact	No contact	No contact	Escherichia coli	NDM
Subject_321	B43	No hospital nor ward contact	No contact	No contact	No contact	Klebsiella pneumoniae	NDM	No hospital nor ward contact	No contact	No contact	No contact	Escherichia coli	KPC
Subject_321	B44	Indirect ward contact	No contact	No contact	No contact	Klebsiella pneumoniae	NDM	No hospital nor ward contact	No contact	No contact	No contact	Klebsiella pneumoniae	KPC
Subject_321	B45	Direct ward contact	No contact	No contact	No contact	Klebsiella pneumoniae	NDM	Indirect ward contact	Direct contact	No contact	No contact	Enterobacter spp	KPC
Subject_113	B46	Indirect hospital contact (No ward contact)	No contact	No contact	No contact	Klebsiella pneumoniae	NDM	No hospital nor ward contact	No contact	No contact	No contact	Enterobacter spp	Others
Subject_113	B47	Indirect ward contact	No contact	No contact	No contact	Klebsiella pneumoniae	NDM	Indirect ward contact	No contact	No contact	No contact	Enterobacter spp	KPC
Subject_113	B48	Indirect hospital contact (No ward contact)	No contact	No contact	No contact	Klebsiella pneumoniae	NDM	Indirect ward contact	No contact	No contact	No contact	Klebsiella pneumoniae	KPC
Subject_113	B49	Direct ward contact	No contact	No contact	No contact	Klebsiella pneumoniae	NDM	No hospital nor ward contact	No contact	No contact	No contact	Escherichia coli	NDM
Subject_489	B50	Direct hospital contact (No ward contact)	No contact	Indirect contact	No contact	Klebsiella pneumoniae	NDM	No hospital nor ward contact	No contact	No contact	No contact	Enterobacter spp	NDM
Subject_489	B51	Direct hospital contact (No ward contact)	No contact	No contact	No contact	Klebsiella pneumoniae	NDM	No hospital nor ward contact	No contact	No contact	No contact	Enterobacter spp	NDM
Subject_75	B52	No hospital nor ward contact	No contact	No contact	No contact	Klebsiella pneumoniae	NDM	No hospital nor ward contact	No contact	No contact	No contact	Escherichia coli	KPC
Subject_75	B53	No hospital nor ward contact	No contact	No contact	No contact	Klebsiella pneumoniae	NDM	No hospital nor ward contact	No contact	No contact	No contact	Klebsiella pneumoniae	KPC
Subject_75	B54	No hospital nor ward contact	No contact	No contact	No contact	Klebsiella pneumoniae	NDM	No hospital nor ward contact	No contact	No contact	No contact	Escherichia coli	NDM
Subject_75	B55	No hospital nor ward contact	No contact	No contact	No contact	Klebsiella pneumoniae	NDM	No hospital nor ward contact	No contact	No contact	No contact	Klebsiella pneumoniae	Others
Subject_75	B56	No hospital nor ward contact	No contact	No contact	No contact	Klebsiella pneumoniae	NDM	No hospital nor ward contact	No contact	No contact	No contact	Escherichia coli	NDM
Subject_75	B57	No hospital nor ward contact	No contact	No contact	No contact	Klebsiella pneumoniae	NDM	No hospital nor ward contact	No contact	No contact	No contact	Klebsiella pneumoniae	Others
Subject_75	B58	No hospital nor ward contact	No contact	No contact	No contact	Klebsiella pneumoniae	NDM	No hospital nor ward contact	No contact	No contact	No contact	Klebsiella pneumoniae	NDM
Subject_370	B59	Indirect hospital contact (No ward contact)	No contact	No contact	No contact	Klebsiella pneumoniae	NDM	Indirect hospital contact (No ward contact)	No contact	No contact	No contact	Escherichia coli	KPC
Subject_444	B60	Direct ward contact	No contact	No contact	No contact	Klebsiella pneumoniae	NDM	Indirect hospital contact (No ward contact)	No contact	No contact	No contact	Enterobacter spp	Others
Subject_322	B61	No hospital nor ward contact	No contact	No contact	No contact	Klebsiella pneumoniae	NDM	No hospital nor ward contact	No contact	No contact	No contact	Escherichia coli	NDM
Subject_322	B62	Direct hospital contact (No ward contact)	No contact	No contact	No contact	Klebsiella pneumoniae	NDM	Indirect hospital contact (No ward contact)	Indirect contact	No contact	No contact	Klebsiella pneumoniae	NDM
Subject_322	B63	No hospital nor ward contact	No contact	No contact	No contact	Klebsiella pneumoniae	NDM	No hospital nor ward contact	No contact	No contact	No contact	Klebsiella pneumoniae	KPC
Subject_322	B64	No hospital nor ward contact	No contact	No contact	No contact	Klebsiella pneumoniae	NDM	No hospital nor ward contact	No contact	No contact	No contact	Klebsiella pneumoniae	KPC
Subject_322	B65	Direct hospital contact (No ward contact)	No contact	No contact	No contact	Klebsiella pneumoniae	NDM	Indirect hospital contact (No ward contact)	No contact	No contact	No contact	Escherichia coli	OXA-type
Subject_199	B66	Indirect ward contact	Indirect contact	No contact	No contact	Klebsiella pneumoniae	NDM	No hospital nor ward contact	No contact	No contact	No contact	Escherichia coli	KPC
Subject_199	B67	No hospital nor ward contact	No contact	No contact	No contact	Klebsiella pneumoniae	NDM	No hospital nor ward contact	No contact	No contact	No contact	Enterobacter spp	NDM
Subject_199	B68	No hospital nor ward contact	No contact	No contact	No contact	Klebsiella pneumoniae	NDM	No hospital nor ward contact	No contact	No contact	No contact	Escherichia coli	KPC
Subject_199	B69	Indirect ward contact	Indirect contact	No contact	No contact	Klebsiella pneumoniae	NDM	No hospital nor ward contact	No contact	No contact	No contact	Enterobacter spp	KPC
Subject_509	B70	No hospital nor ward contact	No contact	No contact	No contact	Klebsiella pneumoniae	NDM	Indirect ward contact	No contact	No contact	No contact	Enterobacter spp	NDM
Subject_509	B71	No hospital nor ward contact	No contact	No contact	No contact	Klebsiella pneumoniae	NDM	No hospital nor ward contact	No contact	No contact	No contact	Klebsiella pneumoniae	NDM
Subject_509	B72	No hospital nor ward contact	No contact	No contact	No contact	Klebsiella pneumoniae	NDM	No hospital nor ward contact	No contact	No contact	No contact	Enterobacter spp	KPC
Subject_509	B73	No hospital nor ward contact	No contact	No contact	No contact	Klebsiella pneumoniae	NDM	No hospital nor ward contact	No contact	No contact	No contact	Escherichia coli	NDM
Subject_509	B74	No hospital nor ward contact	No contact	No contact	No contact	Klebsiella pneumoniae	NDM	No hospital nor ward contact	No contact	No contact	No contact	Escherichia coli	OXA-type
Subject_509	B75	No hospital nor ward contact	No contact	No contact	No contact	Klebsiella pneumoniae	NDM	No hospital nor ward contact	No contact	No contact	No contact	Escherichia coli	KPC
Subject_509	B76	Indirect hospital contact (No ward contact)	No contact	No contact	No contact	Klebsiella pneumoniae	NDM	No hospital nor ward contact	No contact	No contact	No contact	Enterobacter spp	OXA-type
Subject_509	B77	No hospital nor ward contact	No contact	No contact	No contact	Klebsiella pneumoniae	NDM	No hospital nor ward contact	No contact	No contact	No contact	Escherichia coli	KPC
Subject_715	B78	Direct hospital contact (No ward contact)	No contact	No contact	No contact	Klebsiella pneumoniae	NDM	Indirect hospital contact (No ward contact)	No contact	No contact	No contact	Escherichia coli	KPC
Subject_715	B79	Direct hospital contact (No ward contact)	No contact	No contact	No contact	Klebsiella pneumoniae	NDM	No hospital nor ward contact	No contact	No contact	No contact	Klebsiella pneumoniae	OXA-type
Subject_715	B80	Direct hospital contact (No ward contact)	No contact	No contact	No contact	Klebsiella pneumoniae	NDM	No hospital nor ward contact	No contact	No contact	No contact	Enterobacter spp	NDM
Subject_715	B81	Direct hospital contact (No ward contact)	No contact	No contact	No contact	Klebsiella pneumoniae	NDM	No hospital nor ward contact	No contact	No contact	No contact	Escherichia coli	NDM
Subject_715	B82	Direct hospital contact (No ward contact)	No contact	No contact	No contact	Klebsiella pneumoniae	NDM	Indirect hospital contact (No ward contact)	No contact	No contact	No contact	Escherichia coli	KPC
Subject_715	B83	Direct hospital contact (No ward contact)	No contact	No contact	No contact	Klebsiella pneumoniae	NDM	Indirect hospital contact (No ward contact)	No contact	No contact	No contact	Escherichia coli	KPC
Subject_358	B84	Direct hospital contact (No ward contact)	No contact	No contact	No contact	Klebsiella pneumoniae	NDM	No hospital nor ward contact	No contact	No contact	No contact	Enterobacter spp	NDM
Subject_358	B85	Direct hospital contact (No ward contact)	No contact	No contact	No contact	Klebsiella pneumoniae	NDM	No hospital nor ward contact	No contact	No contact	No contact	Enterobacter spp	NDM
Subject_358	B86	Direct hospital contact (No ward contact)	Indirect contact	No contact	No contact	Klebsiella pneumoniae	NDM	No hospital nor ward contact	No contact	No contact	No contact	Escherichia coli	NDM
Subject_358	B87	Indirect hospital contact (No ward contact)	No contact	No contact	No contact	Klebsiella pneumoniae	NDM	No hospital nor ward contact	No contact	No contact	No contact	Others	NDM
Subject_358	B88	Direct hospital contact (No ward contact)	No contact	No contact	No contact	Klebsiella pneumoniae	NDM	No hospital nor ward contact	No contact	No contact	No contact	Escherichia coli	KPC
Subject_358	B89	Direct hospital contact (No ward contact)	No contact	No contact	No contact	Klebsiella pneumoniae	NDM	No hospital nor ward contact	No contact	No contact	No contact	Enterobacter spp	KPC
Subject_250	B90	Indirect hospital contact (No ward contact)	No contact	No contact	No contact	Klebsiella pneumoniae	NDM	No hospital nor ward contact	No contact	No contact	No contact	Klebsiella pneumoniae	NDM
Subject_328	B91	Indirect ward contact	Indirect contact	No contact	No contact	Klebsiella pneumoniae	NDM	Indirect hospital contact (No ward contact)	No contact	Indirect contact	No contact	Escherichia coli	KPC
Subject_48	B92	Indirect hospital contact (No ward contact)	No contact	No contact	No contact	Klebsiella pneumoniae	NDM	Indirect hospital contact (No ward contact)	No contact	No contact	No contact	Klebsiella pneumoniae	KPC
Subject_702	B93	Indirect hospital contact (No ward contact)	No contact	No contact	No contact	Klebsiella pneumoniae	NDM	Indirect ward contact	No contact	No contact	No contact	Klebsiella pneumoniae	KPC
Subject_702	B94	Direct hospital contact (No ward contact)	No contact	No contact	No contact	Klebsiella pneumoniae	NDM	Indirect hospital contact (No ward contact)	Indirect contact	No contact	No contact	Others	KPC
Subject_702	B95	Indirect hospital contact (No ward contact)	No contact	No contact	No contact	Klebsiella pneumoniae	NDM	Indirect ward contact	Indirect contact	No contact	No contact	Enterobacter spp	KPC
Subject_702	B96	Indirect hospital contact (No ward contact)	No contact	No contact	No contact	Klebsiella pneumoniae	NDM	No hospital nor ward contact	No contact	No contact	No contact	Enterobacter spp	Others
Subject_702	B97	Direct hospital contact (No ward contact)	No contact	No contact	No contact	Klebsiella pneumoniae	NDM	No hospital nor ward contact	No contact	No contact	No contact	Escherichia coli	KPC
Subject_486	B98	Direct hospital contact (No ward contact)	No contact	No contact	No contact	Klebsiella pneumoniae	NDM	No hospital nor ward contact	No contact	No contact	No contact	Others	KPC
Subject_9	B99	No hospital nor ward contact	No contact	No contact	No contact	Klebsiella pneumoniae	Others	Indirect hospital contact (No ward contact)	No contact	No contact	No contact	Escherichia coli	OXA-type
Subject_543	B100	Direct ward contact	Direct contact	No contact	No contact	Klebsiella pneumoniae	NDM	Direct hospital contact (No ward contact)	Indirect contact	No contact	No contact	Escherichia coli	KPC
Subject_543	B101	Direct ward contact	Direct contact	No contact	No contact	Klebsiella pneumoniae	NDM	Indirect hospital contact (No ward contact)	No contact	No contact	No contact	Escherichia coli	NDM
Subject_543	B102	Direct hospital contact (No ward contact)	No contact	No contact	No contact	Klebsiella pneumoniae	NDM	Indirect hospital contact (No ward contact)	No contact	No contact	No contact	Enterobacter spp	Others
Subject_543	B103	Indirect hospital contact (No ward contact)	No contact	No contact	No contact	Klebsiella pneumoniae	NDM	Indirect ward contact	No contact	No contact	No contact	Escherichia coli	KPC
Subject_543	B104	Indirect ward contact	Direct contact	No contact	No contact	Klebsiella pneumoniae	NDM	Indirect hospital contact (No ward contact)	No contact	No contact	No contact	Enterobacter spp	Others
Subject_543	B105	Indirect hospital contact (No ward contact)	No contact	No contact	No contact	Klebsiella pneumoniae	NDM	Indirect hospital contact (No ward contact)	No contact	No contact	No contact	Escherichia coli	KPC
Subject_543	B106	No hospital nor ward contact	No contact	No contact	No contact	Klebsiella pneumoniae	NDM	Indirect ward contact	No contact	No contact	No contact	Escherichia coli	OXA-type
Subject_29	B107	Direct ward contact	Direct contact	No contact	No contact	Klebsiella pneumoniae	NDM	No hospital nor ward contact	No contact	No contact	No contact	Klebsiella pneumoniae	KPC
Subject_29	B108	Direct ward contact	No contact	No contact	No contact	Klebsiella pneumoniae	NDM	No hospital nor ward contact	No contact	No contact	No contact	Escherichia coli	KPC
Subject_29	B109	Direct ward contact	No contact	No contact	No contact	Klebsiella pneumoniae	NDM	No hospital nor ward contact	No contact	No contact	No contact	Escherichia coli	OXA-type
Subject_197	B110	Direct ward contact	No contact	No contact	No contact	Klebsiella pneumoniae	NDM	No hospital nor ward contact	No contact	No contact	No contact	Klebsiella pneumoniae	NDM
Subject_197	B111	No hospital nor ward contact	No contact	No contact	No contact	Klebsiella pneumoniae	NDM	No hospital nor ward contact	No contact	No contact	No contact	Escherichia coli	NDM
Subject_197	B112	Indirect ward contact	Indirect contact	No contact	No contact	Klebsiella pneumoniae	NDM	No hospital nor ward contact	No contact	No contact	No contact	Enterobacter spp	Others
Subject_197	B113	Direct ward contact	Direct contact	No contact	No contact	Klebsiella pneumoniae	NDM	No hospital nor ward contact	No contact	No contact	No contact	Klebsiella pneumoniae	KPC
Subject_44	B114	No hospital nor ward contact	No contact	No contact	No contact	Klebsiella pneumoniae	NDM	No hospital nor ward contact	No contact	No contact	No contact	Enterobacter spp	NDM
Subject_44	B115	No hospital nor ward contact	No contact	No contact	No contact	Klebsiella pneumoniae	NDM	No hospital nor ward contact	No contact	No contact	No contact	Escherichia coli	KPC
Subject_44	B116	Direct ward contact	Direct contact	No contact	No contact	Klebsiella pneumoniae	NDM	No hospital nor ward contact	No contact	No contact	No contact	Klebsiella pneumoniae	KPC
Subject_44	B117	No hospital nor ward contact	No contact	No contact	No contact	Klebsiella pneumoniae	NDM	No hospital nor ward contact	No contact	No contact	No contact	Others	NDM
Subject_84	B118	Indirect ward contact	No contact	No contact	No contact	Klebsiella pneumoniae	NDM	No hospital nor ward contact	No contact	No contact	No contact	Escherichia coli	KPC
Subject_667	B119	Direct hospital contact (No ward contact)	No contact	No contact	No contact	Klebsiella pneumoniae	NDM	No hospital nor ward contact	No contact	No contact	No contact	Escherichia coli	OXA-type
Subject_364	B120	Indirect hospital contact (No ward contact)	No contact	No contact	No contact	Klebsiella pneumoniae	NDM	Indirect ward contact	No contact	No contact	No contact	Others	KPC
Subject_364	B121	Indirect ward contact	Direct contact	No contact	No contact	Klebsiella pneumoniae	NDM	Direct hospital contact (No ward contact)	Direct contact	No contact	No contact	Klebsiella pneumoniae	KPC
Subject_323	B122	No hospital nor ward contact	No contact	No contact	No contact	Klebsiella pneumoniae	NDM	No hospital nor ward contact	No contact	No contact	No contact	Klebsiella pneumoniae	NDM
Subject_323	B123	Direct hospital contact (No ward contact)	No contact	No contact	No contact	Klebsiella pneumoniae	NDM	Direct hospital contact (No ward contact)	No contact	No contact	No contact	Klebsiella pneumoniae	Others
Subject_323	B124	No hospital nor ward contact	No contact	No contact	No contact	Klebsiella pneumoniae	NDM	No hospital nor ward contact	No contact	No contact	No contact	Escherichia coli	Others
Subject_323	B125	No hospital nor ward contact	No contact	No contact	No contact	Klebsiella pneumoniae	NDM	No hospital nor ward contact	No contact	No contact	No contact	Escherichia coli	KPC
Subject_323	B126	Direct ward contact	Direct contact	No contact	No contact	Klebsiella pneumoniae	NDM	No hospital nor ward contact	No contact	No contact	No contact	Enterobacter spp	NDM
Subject_441	B127	Indirect ward contact	No contact	No contact	No contact	Klebsiella pneumoniae	NDM	No hospital nor ward contact	No contact	No contact	No contact	Escherichia coli	NDM
Subject_441	B128	No hospital nor ward contact	No contact	No contact	No contact	Klebsiella pneumoniae	NDM	No hospital nor ward contact	No contact	No contact	No contact	Escherichia coli	KPC
Subject_556	B129	Indirect ward contact	No contact	No contact	No contact	Klebsiella pneumoniae	NDM	Indirect hospital contact (No ward contact)	No contact	No contact	No contact	Klebsiella pneumoniae	KPC
Subject_556	B130	Direct hospital contact (No ward contact)	No contact	No contact	No contact	Klebsiella pneumoniae	NDM	Indirect hospital contact (No ward contact)	No contact	No contact	No contact	Escherichia coli	KPC
Subject_556	B131	Direct hospital contact (No ward contact)	Indirect contact	No contact	No contact	Klebsiella pneumoniae	NDM	Indirect ward contact	Indirect contact	No contact	No contact	Escherichia coli	NDM
Subject_556	B132	Indirect ward contact	Direct contact	No contact	No contact	Klebsiella pneumoniae	NDM	Indirect hospital contact (No ward contact)	No contact	No contact	No contact	Others	NDM
Subject_556	B133	Direct hospital contact (No ward contact)	No contact	No contact	No contact	Klebsiella pneumoniae	NDM	Indirect ward contact	No contact	No contact	No contact	Others	NDM
Subject_556	B134	Indirect ward contact	No contact	No contact	No contact	Klebsiella pneumoniae	NDM	Indirect ward contact	No contact	No contact	No contact	Others	NDM
Subject_556	B135	Direct hospital contact (No ward contact)	No contact	No contact	No contact	Klebsiella pneumoniae	NDM	Indirect ward contact	No contact	No contact	No contact	Klebsiella pneumoniae	KPC
Subject_556	B136	Indirect hospital contact (No ward contact)	No contact	No contact	No contact	Klebsiella pneumoniae	NDM	No hospital nor ward contact	No contact	No contact	No contact	Enterobacter spp	NDM
Subject_556	B137	Direct hospital contact (No ward contact)	No contact	No contact	No contact	Klebsiella pneumoniae	NDM	Indirect ward contact	No contact	No contact	No contact	Klebsiella pneumoniae	KPC
Subject_556	B138	Direct hospital contact (No ward contact)	No contact	No contact	No contact	Klebsiella pneumoniae	NDM	Indirect ward contact	No contact	No contact	No contact	Escherichia coli	KPC
Subject_556	B139	Direct ward contact	Direct contact	No contact	No contact	Klebsiella pneumoniae	NDM	Indirect ward contact	No contact	No contact	No contact	Enterobacter spp	NDM
Subject_633	B140	No hospital nor ward contact	No contact	No contact	No contact	Klebsiella pneumoniae	NDM	No hospital nor ward contact	No contact	No contact	No contact	Escherichia coli	KPC
Subject_633	B141	No hospital nor ward contact	No contact	No contact	No contact	Klebsiella pneumoniae	NDM	No hospital nor ward contact	No contact	No contact	No contact	Escherichia coli	NDM
Subject_595	B142	Indirect ward contact	Indirect contact	No contact	No contact	Klebsiella pneumoniae	NDM	No hospital nor ward contact	No contact	No contact	No contact	Escherichia coli	NDM
Subject_595	B143	No hospital nor ward contact	No contact	No contact	No contact	Klebsiella pneumoniae	NDM	No hospital nor ward contact	No contact	No contact	No contact	Escherichia coli	NDM
Subject_595	B144	Indirect ward contact	No contact	No contact	No contact	Klebsiella pneumoniae	NDM	No hospital nor ward contact	No contact	No contact	No contact	Escherichia coli	NDM
Subject_136	B145	Direct ward contact	Direct contact	No contact	No contact	Klebsiella pneumoniae	NDM	No hospital nor ward contact	No contact	No contact	No contact	Enterobacter spp	NDM
Subject_136	B146	Indirect hospital contact (No ward contact)	No contact	No contact	No contact	Klebsiella pneumoniae	NDM	No hospital nor ward contact	No contact	No contact	No contact	Enterobacter spp	Others
Subject_136	B147	Indirect ward contact	No contact	No contact	No contact	Klebsiella pneumoniae	NDM	No hospital nor ward contact	No contact	No contact	No contact	Enterobacter spp	NDM
Subject_136	B148	Indirect hospital contact (No ward contact)	No contact	No contact	No contact	Klebsiella pneumoniae	NDM	No hospital nor ward contact	No contact	No contact	No contact	Escherichia coli	KPC
Subject_136	B149	No hospital nor ward contact	No contact	No contact	No contact	Klebsiella pneumoniae	NDM	Indirect ward contact	No contact	No contact	No contact	Enterobacter spp	KPC
Subject_136	B150	No hospital nor ward contact	No contact	No contact	No contact	Klebsiella pneumoniae	NDM	No hospital nor ward contact	No contact	No contact	No contact	Enterobacter spp	KPC
Subject_136	B151	Indirect ward contact	No contact	No contact	No contact	Klebsiella pneumoniae	NDM	Direct hospital contact (No ward contact)	No contact	No contact	No contact	Escherichia coli	NDM
Subject_136	B152	Indirect ward contact	Direct contact	No contact	No contact	Klebsiella pneumoniae	NDM	No hospital nor ward contact	No contact	No contact	No contact	Escherichia coli	NDM
Subject_136	B153	Indirect ward contact	No contact	No contact	No contact	Klebsiella pneumoniae	NDM	No hospital nor ward contact	No contact	No contact	No contact	Escherichia coli	NDM
Subject_136	B154	Indirect ward contact	No contact	No contact	No contact	Klebsiella pneumoniae	NDM	Indirect hospital contact (No ward contact)	No contact	No contact	No contact	Escherichia coli	OXA-type
Subject_136	B155	Direct hospital contact (No ward contact)	No contact	No contact	No contact	Klebsiella pneumoniae	NDM	No hospital nor ward contact	No contact	No contact	No contact	Escherichia coli	KPC
Subject_77	B156	Indirect hospital contact (No ward contact)	Indirect contact	No contact	No contact	Klebsiella pneumoniae	NDM	Indirect ward contact	No contact	No contact	No contact	Escherichia coli	OXA-type
Subject_187	B157	Indirect hospital contact (No ward contact)	No contact	No contact	No contact	Klebsiella pneumoniae	NDM	No hospital nor ward contact	No contact	No contact	No contact	Escherichia coli	OXA-type
Subject_187	B158	No hospital nor ward contact	No contact	No contact	No contact	Klebsiella pneumoniae	NDM	No hospital nor ward contact	No contact	No contact	No contact	Escherichia coli	OXA-type
Subject_635	B159	No hospital nor ward contact	No contact	No contact	No contact	Klebsiella pneumoniae	NDM	No hospital nor ward contact	No contact	No contact	No contact	Klebsiella pneumoniae	KPC
Subject_566	B160	No hospital nor ward contact	No contact	No contact	No contact	Klebsiella pneumoniae	NDM	No hospital nor ward contact	No contact	No contact	No contact	Escherichia coli	KPC
Subject_566	B161	Indirect hospital contact (No ward contact)	Indirect contact	No contact	No contact	Klebsiella pneumoniae	NDM	Indirect hospital contact (No ward contact)	No contact	No contact	No contact	Escherichia coli	KPC
Subject_12	B162	Direct hospital contact (No ward contact)	No contact	No contact	No contact	Klebsiella pneumoniae	NDM	No hospital nor ward contact	No contact	No contact	No contact	Klebsiella pneumoniae	NDM
Subject_12	B163	Direct hospital contact (No ward contact)	No contact	No contact	No contact	Klebsiella pneumoniae	NDM	Indirect hospital contact (No ward contact)	No contact	No contact	No contact	Others	KPC
Subject_12	B164	Direct hospital contact (No ward contact)	No contact	No contact	No contact	Klebsiella pneumoniae	NDM	No hospital nor ward contact	No contact	No contact	No contact	Escherichia coli	NDM
Subject_12	B165	Direct hospital contact (No ward contact)	No contact	No contact	No contact	Klebsiella pneumoniae	NDM	Indirect hospital contact (No ward contact)	No contact	No contact	No contact	Enterobacter spp	KPC
Subject_12	B166	Direct hospital contact (No ward contact)	No contact	No contact	No contact	Klebsiella pneumoniae	NDM	Indirect hospital contact (No ward contact)	No contact	No contact	No contact	Klebsiella pneumoniae	KPC
Subject_12	B167	Direct hospital contact (No ward contact)	No contact	No contact	No contact	Klebsiella pneumoniae	NDM	No hospital nor ward contact	No contact	No contact	No contact	Klebsiella pneumoniae	NDM
Subject_685	B168	Direct hospital contact (No ward contact)	No contact	No contact	No contact	Klebsiella pneumoniae	NDM	No hospital nor ward contact	No contact	No contact	No contact	Klebsiella pneumoniae	NDM
Subject_710	B169	Indirect hospital contact (No ward contact)	No contact	No contact	No contact	Klebsiella pneumoniae	NDM	No hospital nor ward contact	No contact	No contact	No contact	Escherichia coli	NDM
Subject_710	B170	Indirect ward contact	No contact	No contact	No contact	Klebsiella pneumoniae	NDM	No hospital nor ward contact	No contact	No contact	No contact	Escherichia coli	NDM
Subject_710	B171	No hospital nor ward contact	No contact	No contact	No contact	Klebsiella pneumoniae	NDM	Indirect ward contact	No contact	No contact	No contact	Escherichia coli	KPC
Subject_710	B172	Indirect hospital contact (No ward contact)	No contact	No contact	No contact	Klebsiella pneumoniae	NDM	No hospital nor ward contact	No contact	No contact	No contact	Klebsiella pneumoniae	KPC
Subject_710	B173	Indirect hospital contact (No ward contact)	No contact	No contact	No contact	Klebsiella pneumoniae	NDM	No hospital nor ward contact	No contact	No contact	No contact	Escherichia coli	NDM
Subject_710	B174	Indirect hospital contact (No ward contact)	No contact	No contact	No contact	Klebsiella pneumoniae	NDM	No hospital nor ward contact	No contact	No contact	No contact	Escherichia coli	NDM
Subject_710	B175	Indirect ward contact	No contact	No contact	No contact	Klebsiella pneumoniae	NDM	No hospital nor ward contact	No contact	No contact	No contact	Escherichia coli	NDM
Subject_710	B176	Direct hospital contact (No ward contact)	No contact	No contact	No contact	Klebsiella pneumoniae	NDM	No hospital nor ward contact	No contact	No contact	No contact	Klebsiella pneumoniae	NDM
Subject_538	B177	Indirect hospital contact (No ward contact)	Indirect contact	No contact	No contact	Klebsiella pneumoniae	NDM	Indirect hospital contact (No ward contact)	No contact	No contact	No contact	Klebsiella pneumoniae	NDM
Subject_408	B178	No hospital nor ward contact	No contact	No contact	No contact	Klebsiella pneumoniae	NDM	Indirect hospital contact (No ward contact)	No contact	No contact	No contact	Escherichia coli	NDM
Subject_408	B179	No hospital nor ward contact	No contact	No contact	No contact	Klebsiella pneumoniae	NDM	Indirect hospital contact (No ward contact)	Indirect contact	Indirect contact	No contact	Escherichia coli	OXA-type
Subject_408	B180	No hospital nor ward contact	No contact	No contact	No contact	Klebsiella pneumoniae	NDM	No hospital nor ward contact	No contact	No contact	No contact	Klebsiella pneumoniae	KPC
Subject_171	B181	Direct hospital contact (No ward contact)	No contact	No contact	No contact	Klebsiella pneumoniae	NDM	Indirect hospital contact (No ward contact)	No contact	No contact	No contact	Escherichia coli	KPC
Subject_171	B182	Direct hospital contact (No ward contact)	No contact	No contact	No contact	Klebsiella pneumoniae	NDM	Indirect hospital contact (No ward contact)	No contact	No contact	No contact	Enterobacter spp	KPC
Subject_171	B183	Direct hospital contact (No ward contact)	No contact	No contact	No contact	Klebsiella pneumoniae	NDM	Indirect hospital contact (No ward contact)	No contact	No contact	No contact	Klebsiella pneumoniae	KPC
Subject_171	B184	Direct hospital contact (No ward contact)	No contact	No contact	No contact	Klebsiella pneumoniae	NDM	Direct hospital contact (No ward contact)	No contact	No contact	No contact	Escherichia coli	NDM
Subject_171	B185	Direct ward contact	No contact	No contact	No contact	Klebsiella pneumoniae	NDM	Indirect hospital contact (No ward contact)	No contact	No contact	No contact	Escherichia coli	NDM
Subject_171	B186	Direct hospital contact (No ward contact)	No contact	No contact	No contact	Klebsiella pneumoniae	NDM	No hospital nor ward contact	No contact	No contact	No contact	Escherichia coli	NDM
Subject_438	B187	No hospital nor ward contact	No contact	No contact	No contact	Klebsiella pneumoniae	NDM	No hospital nor ward contact	No contact	No contact	No contact	Enterobacter spp	NDM
Subject_531	B188	No hospital nor ward contact	No contact	No contact	No contact	Klebsiella pneumoniae	NDM	Indirect hospital contact (No ward contact)	No contact	No contact	No contact	Enterobacter spp	Others
Subject_18	B189	Indirect ward contact	No contact	No contact	No contact	Klebsiella pneumoniae	NDM	Indirect hospital contact (No ward contact)	No contact	No contact	No contact	Klebsiella pneumoniae	NDM
Subject_18	B190	Direct hospital contact (No ward contact)	No contact	No contact	No contact	Klebsiella pneumoniae	NDM	Indirect hospital contact (No ward contact)	No contact	No contact	No contact	Klebsiella pneumoniae	KPC
Subject_18	B191	Direct hospital contact (No ward contact)	Indirect contact	No contact	No contact	Klebsiella pneumoniae	NDM	Indirect hospital contact (No ward contact)	Indirect contact	No contact	No contact	Others	KPC
Subject_18	B192	Indirect ward contact	No contact	No contact	No contact	Klebsiella pneumoniae	NDM	No hospital nor ward contact	No contact	No contact	No contact	Escherichia coli	NDM
Subject_18	B193	Direct hospital contact (No ward contact)	No contact	No contact	No contact	Klebsiella pneumoniae	NDM	Indirect ward contact	Indirect contact	No contact	No contact	Escherichia coli	KPC
Subject_18	B194	Indirect hospital contact (No ward contact)	No contact	No contact	No contact	Klebsiella pneumoniae	NDM	Indirect hospital contact (No ward contact)	No contact	No contact	No contact	Enterobacter spp	NDM
Subject_18	B195	Direct hospital contact (No ward contact)	No contact	No contact	No contact	Klebsiella pneumoniae	NDM	Indirect hospital contact (No ward contact)	No contact	No contact	No contact	Escherichia coli	NDM
Subject_339	B196	Indirect ward contact	No contact	No contact	No contact	Klebsiella pneumoniae	NDM	No hospital nor ward contact	No contact	No contact	No contact	Klebsiella pneumoniae	NDM
Subject_339	B197	Indirect ward contact	Indirect contact	No contact	No contact	Klebsiella pneumoniae	NDM	No hospital nor ward contact	No contact	No contact	No contact	Others	NDM
Subject_339	B198	Indirect ward contact	No contact	No contact	No contact	Klebsiella pneumoniae	NDM	No hospital nor ward contact	No contact	No contact	No contact	Escherichia coli	KPC
Subject_655	B199	No hospital nor ward contact	No contact	No contact	No contact	Klebsiella pneumoniae	NDM	No hospital nor ward contact	No contact	No contact	No contact	Klebsiella pneumoniae	NDM
Subject_655	B200	Indirect hospital contact (No ward contact)	No contact	No contact	No contact	Klebsiella pneumoniae	NDM	Direct hospital contact (No ward contact)	No contact	No contact	No contact	Escherichia coli	OXA-type
Subject_655	B201	Indirect ward contact	No contact	No contact	No contact	Klebsiella pneumoniae	NDM	Direct hospital contact (No ward contact)	No contact	No contact	No contact	Enterobacter spp	KPC
Subject_655	B202	No hospital nor ward contact	No contact	No contact	No contact	Klebsiella pneumoniae	NDM	No hospital nor ward contact	No contact	No contact	No contact	Klebsiella pneumoniae	NDM
Subject_655	B203	No hospital nor ward contact	No contact	No contact	No contact	Klebsiella pneumoniae	NDM	No hospital nor ward contact	No contact	No contact	No contact	Escherichia coli	KPC
Subject_655	B204	Indirect hospital contact (No ward contact)	No contact	No contact	No contact	Klebsiella pneumoniae	NDM	Indirect hospital contact (No ward contact)	No contact	No contact	No contact	Escherichia coli	KPC
Subject_465	B205	No hospital nor ward contact	No contact	No contact	No contact	Klebsiella pneumoniae	NDM	Indirect hospital contact (No ward contact)	No contact	No contact	No contact	Escherichia coli	KPC
Subject_724	B206	Indirect ward contact	No contact	No contact	No contact	Klebsiella pneumoniae	NDM	No hospital nor ward contact	No contact	No contact	No contact	Klebsiella pneumoniae	Others
Subject_724	B207	Direct hospital contact (No ward contact)	No contact	No contact	No contact	Klebsiella pneumoniae	NDM	No hospital nor ward contact	No contact	No contact	No contact	Escherichia coli	NDM
Subject_706	B208	Direct ward contact	No contact	No contact	No contact	Klebsiella pneumoniae	NDM	No hospital nor ward contact	No contact	No contact	No contact	Klebsiella pneumoniae	KPC
Subject_706	B209	Direct ward contact	Direct contact	No contact	No contact	Klebsiella pneumoniae	NDM	No hospital nor ward contact	No contact	No contact	No contact	Escherichia coli	OXA-type
Subject_706	B210	No hospital nor ward contact	No contact	No contact	No contact	Klebsiella pneumoniae	NDM	No hospital nor ward contact	No contact	No contact	No contact	Enterobacter spp	NDM
Subject_706	B211	Indirect ward contact	Direct contact	No contact	No contact	Klebsiella pneumoniae	NDM	No hospital nor ward contact	No contact	No contact	No contact	Escherichia coli	KPC
Subject_706	B212	Direct ward contact	Direct contact	No contact	No contact	Klebsiella pneumoniae	NDM	No hospital nor ward contact	No contact	No contact	No contact	Others	NDM
Subject_7	B213	No hospital nor ward contact	No contact	No contact	No contact	Klebsiella pneumoniae	NDM	No hospital nor ward contact	No contact	No contact	No contact	Enterobacter spp	NDM
Subject_7	B214	Direct hospital contact (No ward contact)	No contact	No contact	No contact	Klebsiella pneumoniae	NDM	No hospital nor ward contact	No contact	No contact	No contact	Klebsiella pneumoniae	NDM
Subject_7	B215	No hospital nor ward contact	No contact	No contact	No contact	Klebsiella pneumoniae	NDM	No hospital nor ward contact	No contact	No contact	No contact	Enterobacter spp	KPC
Subject_7	B216	Direct hospital contact (No ward contact)	No contact	No contact	No contact	Klebsiella pneumoniae	NDM	No hospital nor ward contact	No contact	No contact	No contact	Klebsiella pneumoniae	KPC
Subject_7	B217	No hospital nor ward contact	No contact	No contact	No contact	Klebsiella pneumoniae	NDM	No hospital nor ward contact	No contact	No contact	No contact	Escherichia coli	NDM
Subject_135	B218	No hospital nor ward contact	No contact	No contact	No contact	Klebsiella pneumoniae	NDM	Indirect ward contact	Indirect contact	No contact	No contact	Others	NDM
Subject_135	B219	Indirect hospital contact (No ward contact)	Indirect contact	No contact	No contact	Klebsiella pneumoniae	NDM	Indirect hospital contact (No ward contact)	No contact	No contact	No contact	Escherichia coli	NDM
Subject_135	B220	No hospital nor ward contact	No contact	No contact	No contact	Klebsiella pneumoniae	NDM	Indirect hospital contact (No ward contact)	No contact	No contact	No contact	Klebsiella pneumoniae	NDM
Subject_203	B221	Indirect ward contact	Indirect contact	No contact	No contact	Klebsiella pneumoniae	NDM	Indirect ward contact	No contact	No contact	No contact	Escherichia coli	NDM
Subject_203	B222	Indirect hospital contact (No ward contact)	No contact	No contact	No contact	Klebsiella pneumoniae	NDM	Indirect hospital contact (No ward contact)	No contact	No contact	No contact	Klebsiella pneumoniae	NDM
Subject_203	B223	Indirect ward contact	Indirect contact	No contact	No contact	Klebsiella pneumoniae	NDM	No hospital nor ward contact	No contact	No contact	No contact	Enterobacter spp	Others
Subject_203	B224	Indirect hospital contact (No ward contact)	No contact	No contact	No contact	Klebsiella pneumoniae	NDM	Indirect hospital contact (No ward contact)	No contact	No contact	No contact	Escherichia coli	OXA-type
Subject_203	B225	Indirect hospital contact (No ward contact)	No contact	No contact	No contact	Klebsiella pneumoniae	NDM	Indirect hospital contact (No ward contact)	Indirect contact	No contact	No contact	Escherichia coli	KPC
Subject_203	B226	Indirect ward contact	Indirect contact	No contact	No contact	Klebsiella pneumoniae	NDM	No hospital nor ward contact	No contact	No contact	No contact	Escherichia coli	NDM
Subject_203	B227	Indirect ward contact	Indirect contact	No contact	No contact	Klebsiella pneumoniae	NDM	Indirect hospital contact (No ward contact)	No contact	No contact	No contact	Escherichia coli	NDM
Subject_203	B228	No hospital nor ward contact	No contact	No contact	No contact	Klebsiella pneumoniae	NDM	No hospital nor ward contact	No contact	No contact	No contact	Enterobacter spp	Others
Subject_16	B229	Indirect hospital contact (No ward contact)	No contact	No contact	No contact	Klebsiella pneumoniae	NDM	Direct hospital contact (No ward contact)	No contact	No contact	No contact	Klebsiella pneumoniae	KPC
Subject_16	B230	Direct hospital contact (No ward contact)	No contact	No contact	No contact	Klebsiella pneumoniae	NDM	No hospital nor ward contact	No contact	No contact	No contact	Escherichia coli	OXA-type
Subject_16	B231	Indirect ward contact	Indirect contact	No contact	No contact	Klebsiella pneumoniae	NDM	No hospital nor ward contact	No contact	No contact	No contact	Escherichia coli	OXA-type
Subject_16	B232	Direct hospital contact (No ward contact)	No contact	No contact	No contact	Klebsiella pneumoniae	NDM	Indirect hospital contact (No ward contact)	Indirect contact	No contact	No contact	Klebsiella pneumoniae	KPC
Subject_16	B233	Direct hospital contact (No ward contact)	No contact	No contact	No contact	Klebsiella pneumoniae	NDM	Indirect hospital contact (No ward contact)	No contact	No contact	No contact	Escherichia coli	KPC
Subject_16	B234	Indirect hospital contact (No ward contact)	No contact	No contact	No contact	Klebsiella pneumoniae	NDM	No hospital nor ward contact	No contact	No contact	No contact	Others	NDM
Subject_16	B235	Direct hospital contact (No ward contact)	Direct contact	No contact	No contact	Klebsiella pneumoniae	NDM	Direct hospital contact (No ward contact)	Indirect contact	No contact	No contact	Escherichia coli	KPC
Subject_16	B236	Indirect hospital contact (No ward contact)	Indirect contact	No contact	No contact	Klebsiella pneumoniae	NDM	No hospital nor ward contact	No contact	No contact	No contact	Escherichia coli	KPC
Subject_16	B237	Direct hospital contact (No ward contact)	No contact	No contact	No contact	Klebsiella pneumoniae	NDM	Direct hospital contact (No ward contact)	No contact	No contact	No contact	Enterobacter spp	KPC
Subject_16	B238	Direct hospital contact (No ward contact)	No contact	No contact	No contact	Klebsiella pneumoniae	NDM	Direct hospital contact (No ward contact)	No contact	No contact	No contact	Escherichia coli	KPC
Subject_16	B239	Direct hospital contact (No ward contact)	No contact	No contact	No contact	Klebsiella pneumoniae	NDM	Indirect hospital contact (No ward contact)	No contact	No contact	No contact	Enterobacter spp	KPC
Subject_357	B240	Direct hospital contact (No ward contact)	No contact	No contact	No contact	Klebsiella pneumoniae	NDM	No hospital nor ward contact	No contact	No contact	No contact	Enterobacter spp	NDM
Subject_697	B241	No hospital nor ward contact	No contact	No contact	No contact	Klebsiella pneumoniae	NDM	Indirect hospital contact (No ward contact)	No contact	No contact	No contact	Klebsiella pneumoniae	NDM
Subject_697	B242	Direct hospital contact (No ward contact)	No contact	No contact	No contact	Klebsiella pneumoniae	NDM	Indirect hospital contact (No ward contact)	No contact	No contact	No contact	Others	NDM
Subject_697	B243	Direct ward contact	Direct contact	No contact	No contact	Klebsiella pneumoniae	NDM	Indirect hospital contact (No ward contact)	No contact	No contact	No contact	Klebsiella pneumoniae	NDM
Subject_697	B244	No hospital nor ward contact	No contact	No contact	No contact	Klebsiella pneumoniae	NDM	No hospital nor ward contact	No contact	No contact	No contact	Klebsiella pneumoniae	NDM
Subject_697	B245	No hospital nor ward contact	No contact	No contact	No contact	Klebsiella pneumoniae	NDM	No hospital nor ward contact	No contact	No contact	No contact	Escherichia coli	KPC
Subject_730	B246	Direct hospital contact (No ward contact)	No contact	No contact	No contact	Klebsiella pneumoniae	NDM	No hospital nor ward contact	No contact	No contact	No contact	Enterobacter spp	NDM
Subject_730	B247	Direct hospital contact (No ward contact)	No contact	No contact	No contact	Klebsiella pneumoniae	NDM	Indirect hospital contact (No ward contact)	No contact	No contact	No contact	Escherichia coli	KPC
Subject_730	B248	Direct hospital contact (No ward contact)	No contact	No contact	No contact	Klebsiella pneumoniae	NDM	Direct hospital contact (No ward contact)	No contact	No contact	No contact	Enterobacter spp	KPC
Subject_730	B249	Direct hospital contact (No ward contact)	No contact	No contact	No contact	Klebsiella pneumoniae	NDM	Indirect hospital contact (No ward contact)	No contact	No contact	No contact	Escherichia coli	KPC
Subject_730	B250	Direct hospital contact (No ward contact)	No contact	No contact	No contact	Klebsiella pneumoniae	NDM	Indirect hospital contact (No ward contact)	No contact	No contact	No contact	Others	KPC
Subject_730	B251	Direct hospital contact (No ward contact)	No contact	No contact	No contact	Klebsiella pneumoniae	NDM	Indirect hospital contact (No ward contact)	No contact	No contact	No contact	Escherichia coli	KPC
Subject_619	B252	Indirect hospital contact (No ward contact)	No contact	No contact	No contact	Klebsiella pneumoniae	NDM	Indirect hospital contact (No ward contact)	No contact	No contact	No contact	Escherichia coli	KPC
Subject_619	B253	Direct hospital contact (No ward contact)	No contact	No contact	No contact	Klebsiella pneumoniae	NDM	Indirect hospital contact (No ward contact)	No contact	No contact	No contact	Klebsiella pneumoniae	KPC
Subject_619	B254	Indirect ward contact	Indirect contact	No contact	No contact	Klebsiella pneumoniae	NDM	Indirect ward contact	Indirect contact	No contact	No contact	Enterobacter spp	KPC
Subject_619	B255	Direct hospital contact (No ward contact)	No contact	No contact	No contact	Klebsiella pneumoniae	NDM	No hospital nor ward contact	No contact	No contact	No contact	Klebsiella pneumoniae	NDM
Subject_619	B256	Indirect hospital contact (No ward contact)	No contact	Indirect contact	No contact	Klebsiella pneumoniae	NDM	Indirect hospital contact (No ward contact)	No contact	No contact	No contact	Others	NDM
Subject_619	B257	Indirect hospital contact (No ward contact)	Indirect contact	No contact	No contact	Klebsiella pneumoniae	NDM	Indirect hospital contact (No ward contact)	Indirect contact	No contact	No contact	Klebsiella pneumoniae	NDM
Subject_619	B258	Direct hospital contact (No ward contact)	No contact	No contact	No contact	Klebsiella pneumoniae	NDM	Indirect hospital contact (No ward contact)	No contact	No contact	No contact	Escherichia coli	NDM
Subject_782	B259	Direct hospital contact (No ward contact)	No contact	No contact	No contact	Klebsiella pneumoniae	NDM	No hospital nor ward contact	No contact	No contact	No contact	Escherichia coli	OXA-type
Subject_782	B260	Direct hospital contact (No ward contact)	No contact	No contact	No contact	Klebsiella pneumoniae	NDM	Indirect hospital contact (No ward contact)	No contact	No contact	No contact	Escherichia coli	NDM
Subject_782	B261	Direct hospital contact (No ward contact)	No contact	No contact	No contact	Klebsiella pneumoniae	NDM	Indirect hospital contact (No ward contact)	Indirect contact	No contact	No contact	Enterobacter spp	NDM
Subject_782	B262	Direct ward contact	No contact	No contact	No contact	Klebsiella pneumoniae	NDM	Indirect hospital contact (No ward contact)	No contact	No contact	No contact	Enterobacter spp	NDM
Subject_782	B263	Direct hospital contact (No ward contact)	No contact	No contact	No contact	Klebsiella pneumoniae	NDM	No hospital nor ward contact	No contact	No contact	No contact	Others	KPC
Subject_782	B264	Direct hospital contact (No ward contact)	No contact	No contact	No contact	Klebsiella pneumoniae	NDM	No hospital nor ward contact	No contact	No contact	No contact	Klebsiella pneumoniae	NDM
Subject_656	B265	Direct hospital contact (No ward contact)	No contact	No contact	No contact	Klebsiella pneumoniae	NDM	Indirect hospital contact (No ward contact)	No contact	No contact	No contact	Klebsiella pneumoniae	KPC
Subject_461	B266	Indirect ward contact	Direct contact	No contact	No contact	Klebsiella pneumoniae	NDM	Indirect ward contact	No contact	No contact	No contact	Klebsiella pneumoniae	KPC
Subject_461	B267	Indirect ward contact	Indirect contact	No contact	No contact	Klebsiella pneumoniae	NDM	Indirect hospital contact (No ward contact)	No contact	No contact	No contact	Escherichia coli	KPC
Subject_461	B268	Indirect ward contact	No contact	No contact	No contact	Klebsiella pneumoniae	NDM	Indirect hospital contact (No ward contact)	Indirect contact	No contact	No contact	Escherichia coli	KPC
Subject_461	B269	Indirect hospital contact (No ward contact)	No contact	No contact	No contact	Klebsiella pneumoniae	NDM	No hospital nor ward contact	No contact	No contact	No contact	Escherichia coli	KPC
Subject_461	B270	Indirect ward contact	Indirect contact	No contact	No contact	Klebsiella pneumoniae	NDM	No hospital nor ward contact	No contact	No contact	No contact	Enterobacter spp	NDM
Subject_683	B271	No hospital nor ward contact	No contact	No contact	No contact	Klebsiella pneumoniae	NDM	No hospital nor ward contact	No contact	No contact	No contact	Klebsiella pneumoniae	OXA-type
Subject_683	B272	Direct ward contact	Direct contact	No contact	No contact	Klebsiella pneumoniae	NDM	Indirect hospital contact (No ward contact)	Indirect contact	No contact	No contact	Klebsiella pneumoniae	OXA-type
Subject_568	B273	No hospital nor ward contact	No contact	No contact	No contact	Klebsiella pneumoniae	NDM	No hospital nor ward contact	No contact	No contact	No contact	Escherichia coli	KPC
Subject_568	B274	Indirect ward contact	No contact	No contact	No contact	Klebsiella pneumoniae	NDM	No hospital nor ward contact	No contact	No contact	No contact	Enterobacter spp	KPC
Subject_568	B275	No hospital nor ward contact	No contact	No contact	No contact	Klebsiella pneumoniae	NDM	No hospital nor ward contact	No contact	No contact	No contact	Others	NDM
Subject_568	B276	Indirect ward contact	Indirect contact	No contact	No contact	Klebsiella pneumoniae	NDM	No hospital nor ward contact	No contact	No contact	No contact	Escherichia coli	OXA-type
Subject_568	B277	Indirect hospital contact (No ward contact)	No contact	No contact	No contact	Klebsiella pneumoniae	NDM	No hospital nor ward contact	No contact	No contact	No contact	Enterobacter spp	KPC
Subject_568	B278	No hospital nor ward contact	No contact	No contact	No contact	Klebsiella pneumoniae	NDM	No hospital nor ward contact	No contact	No contact	No contact	Klebsiella pneumoniae	KPC
Subject_354	B279	Indirect hospital contact (No ward contact)	No contact	No contact	No contact	Klebsiella pneumoniae	NDM	Indirect ward contact	Indirect contact	No contact	No contact	Others	KPC
Subject_354	B280	Direct hospital contact (No ward contact)	No contact	No contact	No contact	Klebsiella pneumoniae	NDM	Indirect hospital contact (No ward contact)	No contact	No contact	No contact	Klebsiella pneumoniae	KPC
Subject_354	B281	Direct hospital contact (No ward contact)	Indirect contact	No contact	No contact	Klebsiella pneumoniae	NDM	Indirect ward contact	Indirect contact	No contact	No contact	Klebsiella pneumoniae	KPC
Subject_354	B282	Direct hospital contact (No ward contact)	No contact	No contact	No contact	Klebsiella pneumoniae	NDM	No hospital nor ward contact	No contact	No contact	No contact	Klebsiella pneumoniae	OXA-type
Subject_354	B283	Direct hospital contact (No ward contact)	No contact	No contact	No contact	Klebsiella pneumoniae	NDM	Indirect ward contact	Direct contact	No contact	No contact	Escherichia coli	KPC
Subject_354	B284	Direct hospital contact (No ward contact)	No contact	No contact	No contact	Klebsiella pneumoniae	NDM	Indirect ward contact	No contact	No contact	No contact	Escherichia coli	KPC
Subject_354	B285	Indirect hospital contact (No ward contact)	No contact	No contact	No contact	Klebsiella pneumoniae	NDM	No hospital nor ward contact	No contact	No contact	No contact	Klebsiella pneumoniae	NDM
Subject_354	B286	Direct hospital contact (No ward contact)	No contact	No contact	No contact	Klebsiella pneumoniae	NDM	Direct hospital contact (No ward contact)	Indirect contact	No contact	No contact	Klebsiella pneumoniae	KPC
Subject_354	B287	Indirect hospital contact (No ward contact)	Indirect contact	No contact	No contact	Klebsiella pneumoniae	NDM	Indirect hospital contact (No ward contact)	Indirect contact	No contact	No contact	Escherichia coli	Others
Subject_354	B288	Direct ward contact	Direct contact	No contact	No contact	Klebsiella pneumoniae	NDM	Indirect hospital contact (No ward contact)	No contact	No contact	No contact	Escherichia coli	KPC
Subject_354	B289	Direct hospital contact (No ward contact)	No contact	No contact	No contact	Klebsiella pneumoniae	NDM	Direct hospital contact (No ward contact)	No contact	No contact	No contact	Others	NDM
Subject_141	B290	Direct hospital contact (No ward contact)	Direct contact	No contact	No contact	Klebsiella pneumoniae	NDM	Indirect hospital contact (No ward contact)	No contact	No contact	No contact	Escherichia coli	KPC
Subject_141	B291	Indirect ward contact	No contact	No contact	No contact	Klebsiella pneumoniae	NDM	Indirect hospital contact (No ward contact)	Indirect contact	No contact	No contact	Enterobacter spp	Others
Subject_141	B292	Direct hospital contact (No ward contact)	No contact	No contact	No contact	Klebsiella pneumoniae	NDM	Indirect hospital contact (No ward contact)	No contact	No contact	No contact	Klebsiella pneumoniae	KPC
Subject_141	B293	Indirect ward contact	No contact	No contact	No contact	Klebsiella pneumoniae	NDM	Indirect hospital contact (No ward contact)	No contact	No contact	No contact	Klebsiella pneumoniae	KPC
Subject_141	B294	Indirect hospital contact (No ward contact)	No contact	No contact	No contact	Klebsiella pneumoniae	NDM	Indirect hospital contact (No ward contact)	No contact	No contact	No contact	Escherichia coli	NDM
Subject_141	B295	Direct hospital contact (No ward contact)	No contact	No contact	No contact	Klebsiella pneumoniae	NDM	No hospital nor ward contact	No contact	No contact	No contact	Enterobacter spp	Others
Subject_141	B296	Direct hospital contact (No ward contact)	No contact	No contact	No contact	Klebsiella pneumoniae	NDM	No hospital nor ward contact	No contact	No contact	No contact	Enterobacter spp	Others
Subject_141	B297	Direct hospital contact (No ward contact)	No contact	No contact	No contact	Klebsiella pneumoniae	NDM	No hospital nor ward contact	No contact	No contact	No contact	Enterobacter spp	Others
Subject_141	B298	No hospital nor ward contact	No contact	No contact	No contact	Klebsiella pneumoniae	NDM	Indirect ward contact	No contact	No contact	No contact	Escherichia coli	OXA-type
Subject_589	B299	Direct ward contact	No contact	No contact	No contact	Klebsiella pneumoniae	NDM	No hospital nor ward contact	No contact	No contact	No contact	Enterobacter spp	NDM
Subject_589	B300	Direct ward contact	No contact	No contact	No contact	Klebsiella pneumoniae	NDM	No hospital nor ward contact	No contact	No contact	No contact	Escherichia coli	NDM
Subject_6	B301	Direct ward contact	No contact	No contact	No contact	Klebsiella pneumoniae	NDM	No hospital nor ward contact	No contact	No contact	No contact	Escherichia coli	KPC
Subject_17	B302	Indirect hospital contact (No ward contact)	No contact	No contact	No contact	Klebsiella pneumoniae	NDM	Indirect hospital contact (No ward contact)	No contact	No contact	No contact	Escherichia coli	KPC
Subject_17	B303	Direct hospital contact (No ward contact)	No contact	No contact	No contact	Klebsiella pneumoniae	NDM	Indirect hospital contact (No ward contact)	No contact	No contact	No contact	Escherichia coli	NDM
Subject_17	B304	Direct hospital contact (No ward contact)	No contact	No contact	No contact	Klebsiella pneumoniae	NDM	No hospital nor ward contact	No contact	No contact	No contact	Klebsiella pneumoniae	OXA-type
Subject_17	B305	Indirect hospital contact (No ward contact)	No contact	No contact	No contact	Klebsiella pneumoniae	NDM	Indirect hospital contact (No ward contact)	No contact	No contact	No contact	Klebsiella pneumoniae	NDM
Subject_17	B306	Indirect hospital contact (No ward contact)	No contact	No contact	No contact	Klebsiella pneumoniae	NDM	Indirect hospital contact (No ward contact)	No contact	No contact	No contact	Escherichia coli	KPC
Subject_238	B307	Indirect hospital contact (No ward contact)	No contact	No contact	No contact	Klebsiella pneumoniae	NDM	No hospital nor ward contact	No contact	No contact	No contact	Enterobacter spp	Others
Subject_238	B308	Direct hospital contact (No ward contact)	No contact	No contact	No contact	Klebsiella pneumoniae	NDM	Direct hospital contact (No ward contact)	Direct contact	No contact	No contact	Others	NDM
Subject_238	B309	Indirect hospital contact (No ward contact)	No contact	No contact	No contact	Klebsiella pneumoniae	NDM	No hospital nor ward contact	No contact	No contact	No contact	Escherichia coli	KPC
Subject_238	B310	Indirect hospital contact (No ward contact)	No contact	No contact	No contact	Klebsiella pneumoniae	NDM	No hospital nor ward contact	No contact	No contact	No contact	Escherichia coli	NDM
Subject_238	B311	Direct hospital contact (No ward contact)	No contact	No contact	No contact	Klebsiella pneumoniae	NDM	No hospital nor ward contact	No contact	No contact	No contact	Klebsiella pneumoniae	KPC
Subject_643	B312	Direct hospital contact (No ward contact)	No contact	No contact	No contact	Klebsiella pneumoniae	NDM	Indirect hospital contact (No ward contact)	Indirect contact	No contact	No contact	Escherichia coli	NDM
Subject_168	B313	Direct ward contact	Direct contact	No contact	No contact	Klebsiella pneumoniae	NDM	Indirect ward contact	Indirect contact	No contact	No contact	Klebsiella pneumoniae	Others
Subject_168	B314	Direct hospital contact (No ward contact)	No contact	No contact	No contact	Klebsiella pneumoniae	NDM	No hospital nor ward contact	No contact	No contact	No contact	Klebsiella pneumoniae	NDM
Subject_168	B315	Direct hospital contact (No ward contact)	No contact	No contact	No contact	Klebsiella pneumoniae	NDM	Indirect hospital contact (No ward contact)	No contact	No contact	No contact	Klebsiella pneumoniae	NDM
Subject_168	B316	Direct hospital contact (No ward contact)	No contact	No contact	No contact	Klebsiella pneumoniae	NDM	No hospital nor ward contact	No contact	No contact	No contact	Others	NDM
Subject_168	B317	Direct hospital contact (No ward contact)	No contact	No contact	No contact	Klebsiella pneumoniae	NDM	Indirect ward contact	No contact	No contact	No contact	Others	NDM
Subject_168	B318	Direct hospital contact (No ward contact)	No contact	No contact	No contact	Klebsiella pneumoniae	NDM	No hospital nor ward contact	No contact	No contact	No contact	Others	OXA-type
Subject_594	B319	Direct hospital contact (No ward contact)	No contact	No contact	No contact	Klebsiella pneumoniae	NDM	Indirect hospital contact (No ward contact)	No contact	No contact	No contact	Klebsiella pneumoniae	OXA-type
Subject_594	B320	No hospital nor ward contact	No contact	No contact	No contact	Klebsiella pneumoniae	NDM	No hospital nor ward contact	No contact	No contact	No contact	Others	OXA-type
Subject_594	B321	Indirect ward contact	No contact	No contact	No contact	Klebsiella pneumoniae	NDM	No hospital nor ward contact	No contact	No contact	No contact	Escherichia coli	KPC
Subject_594	B322	Direct ward contact	No contact	No contact	No contact	Klebsiella pneumoniae	NDM	No hospital nor ward contact	No contact	No contact	No contact	Enterobacter spp	NDM
Subject_594	B323	Direct ward contact	No contact	No contact	No contact	Klebsiella pneumoniae	NDM	No hospital nor ward contact	No contact	No contact	No contact	Escherichia coli	NDM
Subject_516	B324	Indirect hospital contact (No ward contact)	No contact	No contact	No contact	Klebsiella pneumoniae	NDM	Indirect hospital contact (No ward contact)	No contact	No contact	No contact	Klebsiella pneumoniae	NDM
Subject_218	B325	Indirect hospital contact (No ward contact)	No contact	No contact	No contact	Klebsiella pneumoniae	NDM	Indirect hospital contact (No ward contact)	No contact	No contact	No contact	Enterobacter spp	Others
Subject_218	B326	No hospital nor ward contact	No contact	No contact	No contact	Klebsiella pneumoniae	NDM	No hospital nor ward contact	No contact	No contact	No contact	Klebsiella pneumoniae	KPC
Subject_218	B327	Indirect hospital contact (No ward contact)	No contact	No contact	No contact	Klebsiella pneumoniae	NDM	No hospital nor ward contact	No contact	No contact	No contact	Escherichia coli	KPC
Subject_218	B328	No hospital nor ward contact	No contact	No contact	No contact	Klebsiella pneumoniae	NDM	No hospital nor ward contact	No contact	No contact	No contact	Escherichia coli	KPC
Subject_218	B329	No hospital nor ward contact	No contact	No contact	No contact	Klebsiella pneumoniae	NDM	No hospital nor ward contact	No contact	No contact	No contact	Klebsiella pneumoniae	NDM
Subject_218	B330	Indirect hospital contact (No ward contact)	Indirect contact	No contact	No contact	Klebsiella pneumoniae	NDM	No hospital nor ward contact	No contact	No contact	No contact	Enterobacter spp	KPC
Subject_218	B331	No hospital nor ward contact	No contact	No contact	No contact	Klebsiella pneumoniae	NDM	Indirect hospital contact (No ward contact)	No contact	No contact	No contact	Klebsiella pneumoniae	KPC
Subject_512	B332	Direct hospital contact (No ward contact)	No contact	No contact	No contact	Klebsiella pneumoniae	NDM	Direct hospital contact (No ward contact)	Direct contact	No contact	No contact	Enterobacter spp	NDM
Subject_512	B333	Indirect hospital contact (No ward contact)	No contact	No contact	No contact	Klebsiella pneumoniae	NDM	Direct hospital contact (No ward contact)	No contact	No contact	No contact	Escherichia coli	KPC
Subject_512	B334	Indirect hospital contact (No ward contact)	No contact	No contact	No contact	Klebsiella pneumoniae	NDM	Indirect hospital contact (No ward contact)	No contact	No contact	No contact	Escherichia coli	OXA-type
Subject_512	B335	Indirect hospital contact (No ward contact)	No contact	No contact	No contact	Klebsiella pneumoniae	NDM	Indirect hospital contact (No ward contact)	No contact	No contact	No contact	Others	KPC
Subject_512	B336	Direct hospital contact (No ward contact)	No contact	No contact	No contact	Klebsiella pneumoniae	NDM	No hospital nor ward contact	No contact	No contact	No contact	Escherichia coli	NDM
Subject_512	B337	Indirect hospital contact (No ward contact)	No contact	No contact	No contact	Klebsiella pneumoniae	NDM	Direct hospital contact (No ward contact)	No contact	No contact	No contact	Escherichia coli	KPC
Subject_564	B338	Indirect ward contact	No contact	No contact	No contact	Klebsiella pneumoniae	NDM	No hospital nor ward contact	No contact	No contact	No contact	Klebsiella pneumoniae	NDM
Subject_564	B339	Direct hospital contact (No ward contact)	No contact	No contact	No contact	Klebsiella pneumoniae	NDM	Indirect hospital contact (No ward contact)	No contact	No contact	No contact	Enterobacter spp	NDM
Subject_564	B340	Direct hospital contact (No ward contact)	Indirect contact	No contact	No contact	Klebsiella pneumoniae	NDM	Indirect ward contact	Direct contact	No contact	No contact	Klebsiella pneumoniae	KPC
Subject_564	B341	Direct ward contact	Direct contact	No contact	No contact	Klebsiella pneumoniae	NDM	No hospital nor ward contact	No contact	No contact	No contact	Enterobacter spp	NDM
Subject_564	B342	Indirect ward contact	Direct contact	No contact	No contact	Klebsiella pneumoniae	NDM	No hospital nor ward contact	No contact	No contact	No contact	Klebsiella pneumoniae	KPC
Subject_564	B343	Direct hospital contact (No ward contact)	No contact	No contact	No contact	Klebsiella pneumoniae	NDM	Direct hospital contact (No ward contact)	Indirect contact	No contact	No contact	Klebsiella pneumoniae	Others
Subject_564	B344	Indirect ward contact	No contact	No contact	No contact	Klebsiella pneumoniae	NDM	Indirect hospital contact (No ward contact)	No contact	No contact	No contact	Klebsiella pneumoniae	KPC
Subject_564	B345	Direct hospital contact (No ward contact)	No contact	No contact	No contact	Klebsiella pneumoniae	NDM	Direct hospital contact (No ward contact)	Indirect contact	No contact	No contact	Escherichia coli	KPC
Subject_564	B346	Indirect hospital contact (No ward contact)	No contact	No contact	No contact	Klebsiella pneumoniae	NDM	Indirect hospital contact (No ward contact)	No contact	No contact	No contact	Klebsiella pneumoniae	NDM
Subject_564	B347	Direct hospital contact (No ward contact)	No contact	No contact	No contact	Klebsiella pneumoniae	NDM	Direct hospital contact (No ward contact)	No contact	No contact	No contact	Escherichia coli	NDM
Subject_564	B348	Direct hospital contact (No ward contact)	No contact	No contact	No contact	Klebsiella pneumoniae	NDM	Indirect hospital contact (No ward contact)	No contact	No contact	No contact	Enterobacter spp	Others
Subject_426	B349	Direct hospital contact (No ward contact)	No contact	No contact	No contact	Escherichia coli	NDM	Indirect hospital contact (No ward contact)	No contact	No contact	No contact	Escherichia coli	NDM
Subject_426	B350	Direct hospital contact (No ward contact)	No contact	No contact	No contact	Escherichia coli	NDM	Direct hospital contact (No ward contact)	No contact	No contact	No contact	Klebsiella pneumoniae	NDM
Subject_426	B351	Direct hospital contact (No ward contact)	No contact	No contact	No contact	Escherichia coli	NDM	Indirect hospital contact (No ward contact)	Indirect contact	No contact	No contact	Escherichia coli	KPC
Subject_426	B352	Direct hospital contact (No ward contact)	No contact	No contact	No contact	Escherichia coli	NDM	Direct hospital contact (No ward contact)	No contact	No contact	No contact	Others	NDM
Subject_426	B353	Direct hospital contact (No ward contact)	No contact	No contact	No contact	Escherichia coli	NDM	No hospital nor ward contact	No contact	No contact	No contact	Escherichia coli	KPC
Subject_643	B354	Direct hospital contact (No ward contact)	No contact	No contact	No contact	Escherichia coli	NDM	Indirect hospital contact (No ward contact)	No contact	No contact	No contact	Escherichia coli	KPC
Subject_643	B355	Direct hospital contact (No ward contact)	No contact	No contact	No contact	Escherichia coli	NDM	Indirect hospital contact (No ward contact)	No contact	No contact	No contact	Enterobacter spp	KPC
Subject_643	B356	Direct hospital contact (No ward contact)	No contact	No contact	No contact	Escherichia coli	NDM	Indirect hospital contact (No ward contact)	No contact	No contact	No contact	Escherichia coli	OXA-type
Subject_283	B357	Direct ward contact	Direct contact	No contact	No contact	Escherichia coli	Others	Indirect hospital contact (No ward contact)	No contact	No contact	No contact	Others	NDM
Subject_283	B358	Direct ward contact	No contact	No contact	No contact	Escherichia coli	Others	No hospital nor ward contact	No contact	No contact	No contact	Klebsiella pneumoniae	NDM
Subject_277	B359	Direct hospital contact (No ward contact)	No contact	No contact	No contact	Escherichia coli	NDM	Indirect hospital contact (No ward contact)	No contact	No contact	No contact	Klebsiella pneumoniae	KPC
Subject_277	B360	Direct hospital contact (No ward contact)	No contact	No contact	No contact	Escherichia coli	NDM	Indirect hospital contact (No ward contact)	No contact	No contact	No contact	Klebsiella pneumoniae	NDM
Subject_277	B361	Direct hospital contact (No ward contact)	Direct contact	No contact	No contact	Escherichia coli	NDM	No hospital nor ward contact	No contact	No contact	No contact	Klebsiella pneumoniae	NDM
Subject_277	B362	Direct hospital contact (No ward contact)	No contact	No contact	No contact	Escherichia coli	NDM	Indirect hospital contact (No ward contact)	No contact	No contact	No contact	Klebsiella pneumoniae	KPC
Subject_307	B363	Direct hospital contact (No ward contact)	No contact	No contact	No contact	Escherichia coli	Others	No hospital nor ward contact	No contact	No contact	No contact	Escherichia coli	OXA-type
Subject_79	B364	Direct ward contact	Direct contact	No contact	No contact	Escherichia coli	NDM	No hospital nor ward contact	No contact	No contact	No contact	Klebsiella pneumoniae	KPC
Subject_181	B365	Direct hospital contact (No ward contact)	No contact	No contact	No contact	Escherichia coli	NDM	Direct hospital contact (No ward contact)	No contact	No contact	No contact	Escherichia coli	KPC
Subject_181	B366	Direct hospital contact (No ward contact)	Direct contact	No contact	No contact	Escherichia coli	NDM	Indirect hospital contact (No ward contact)	No contact	No contact	No contact	Enterobacter spp	NDM
Subject_181	B367	Direct ward contact	No contact	No contact	No contact	Escherichia coli	NDM	Indirect hospital contact (No ward contact)	No contact	No contact	No contact	Others	NDM
Subject_181	B368	Direct hospital contact (No ward contact)	No contact	No contact	No contact	Escherichia coli	NDM	No hospital nor ward contact	No contact	No contact	No contact	Escherichia coli	OXA-type
Subject_219	B369	Direct hospital contact (No ward contact)	No contact	No contact	No contact	Escherichia coli	NDM	No hospital nor ward contact	No contact	No contact	No contact	Escherichia coli	NDM
Subject_219	B370	Direct hospital contact (No ward contact)	No contact	No contact	No contact	Escherichia coli	NDM	No hospital nor ward contact	No contact	No contact	No contact	Escherichia coli	OXA-type
Subject_219	B371	Direct hospital contact (No ward contact)	No contact	No contact	No contact	Escherichia coli	NDM	Direct hospital contact (No ward contact)	No contact	No contact	No contact	Escherichia coli	OXA-type
Subject_219	B372	Direct hospital contact (No ward contact)	No contact	No contact	No contact	Escherichia coli	NDM	No hospital nor ward contact	No contact	No contact	No contact	Klebsiella pneumoniae	Others
Subject_473	B373	Direct hospital contact (No ward contact)	No contact	No contact	No contact	Escherichia coli	NDM	Indirect ward contact	Indirect contact	No contact	No contact	Escherichia coli	Others
Subject_553	B374	Direct ward contact	Direct contact	No contact	No contact	Escherichia coli	NDM	Direct hospital contact (No ward contact)	No contact	No contact	No contact	Klebsiella pneumoniae	KPC
Subject_102	B375	No hospital nor ward contact	No contact	No contact	No contact	Klebsiella pneumoniae	NDM	No hospital nor ward contact	No contact	No contact	No contact	Enterobacter spp	KPC
Subject_406	B376	Direct hospital contact (No ward contact)	No contact	No contact	No contact	Escherichia coli	NDM	No hospital nor ward contact	No contact	No contact	No contact	Others	NDM
Subject_406	B377	No hospital nor ward contact	No contact	No contact	No contact	Escherichia coli	NDM	No hospital nor ward contact	No contact	No contact	No contact	Enterobacter spp	NDM
Subject_406	B378	Direct hospital contact (No ward contact)	No contact	No contact	No contact	Escherichia coli	NDM	Indirect hospital contact (No ward contact)	No contact	No contact	No contact	Enterobacter spp	Others
Subject_406	B379	Direct hospital contact (No ward contact)	Direct contact	No contact	No contact	Escherichia coli	NDM	No hospital nor ward contact	No contact	No contact	No contact	Enterobacter spp	KPC
Subject_406	B380	Direct hospital contact (No ward contact)	No contact	No contact	No contact	Escherichia coli	NDM	No hospital nor ward contact	No contact	No contact	No contact	Escherichia coli	KPC
Subject_406	B381	Direct hospital contact (No ward contact)	No contact	No contact	No contact	Escherichia coli	NDM	No hospital nor ward contact	No contact	No contact	No contact	Escherichia coli	NDM
Subject_383	B382	Indirect hospital contact (No ward contact)	Indirect contact	No contact	No contact	Escherichia coli	NDM	No hospital nor ward contact	No contact	No contact	No contact	Others	NDM
Subject_383	B383	Direct hospital contact (No ward contact)	No contact	No contact	No contact	Escherichia coli	NDM	No hospital nor ward contact	No contact	No contact	No contact	Others	KPC
Subject_383	B384	Indirect ward contact	No contact	No contact	No contact	Escherichia coli	NDM	Indirect hospital contact (No ward contact)	No contact	No contact	No contact	Others	NDM
Subject_383	B385	No hospital nor ward contact	No contact	No contact	No contact	Escherichia coli	NDM	No hospital nor ward contact	No contact	No contact	No contact	Klebsiella pneumoniae	NDM
Subject_383	B386	Indirect hospital contact (No ward contact)	No contact	No contact	No contact	Escherichia coli	NDM	No hospital nor ward contact	No contact	No contact	No contact	Enterobacter spp	KPC
Subject_383	B387	Indirect hospital contact (No ward contact)	No contact	No contact	No contact	Escherichia coli	NDM	No hospital nor ward contact	No contact	No contact	No contact	Klebsiella pneumoniae	KPC
Subject_383	B388	Direct hospital contact (No ward contact)	Direct contact	No contact	No contact	Escherichia coli	NDM	Indirect hospital contact (No ward contact)	Indirect contact	No contact	No contact	Klebsiella pneumoniae	OXA-type
Subject_383	B389	No hospital nor ward contact	No contact	No contact	No contact	Escherichia coli	NDM	No hospital nor ward contact	No contact	No contact	No contact	Enterobacter spp	KPC
Subject_383	B390	Indirect ward contact	No contact	No contact	No contact	Escherichia coli	NDM	No hospital nor ward contact	No contact	No contact	No contact	Enterobacter spp	KPC
Subject_383	B391	Indirect hospital contact (No ward contact)	Indirect contact	No contact	No contact	Escherichia coli	NDM	No hospital nor ward contact	No contact	No contact	No contact	Enterobacter spp	KPC
Subject_383	B392	Indirect hospital contact (No ward contact)	Indirect contact	No contact	No contact	Escherichia coli	NDM	No hospital nor ward contact	No contact	No contact	No contact	Others	NDM
Subject_383	B393	No hospital nor ward contact	No contact	No contact	No contact	Escherichia coli	NDM	Indirect hospital contact (No ward contact)	No contact	No contact	No contact	Klebsiella pneumoniae	Others
Subject_383	B394	Direct hospital contact (No ward contact)	No contact	No contact	No contact	Escherichia coli	NDM	No hospital nor ward contact	No contact	No contact	No contact	Enterobacter spp	KPC
Subject_383	B395	Direct hospital contact (No ward contact)	Direct contact	No contact	No contact	Escherichia coli	NDM	No hospital nor ward contact	No contact	No contact	No contact	Others	KPC
Subject_383	B396	Direct hospital contact (No ward contact)	Indirect contact	No contact	No contact	Escherichia coli	NDM	No hospital nor ward contact	No contact	No contact	No contact	Enterobacter spp	Others
Subject_383	B397	Direct hospital contact (No ward contact)	No contact	No contact	No contact	Escherichia coli	NDM	No hospital nor ward contact	No contact	No contact	No contact	Escherichia coli	KPC
Subject_383	B398	Direct hospital contact (No ward contact)	No contact	No contact	No contact	Escherichia coli	NDM	No hospital nor ward contact	No contact	No contact	No contact	Enterobacter spp	KPC
Subject_234	B399	Indirect hospital contact (No ward contact)	Indirect contact	No contact	No contact	Escherichia coli	NDM	No hospital nor ward contact	No contact	No contact	No contact	Others	KPC
Subject_234	B400	Direct hospital contact (No ward contact)	Direct contact	No contact	No contact	Escherichia coli	NDM	No hospital nor ward contact	No contact	No contact	No contact	Others	NDM
Subject_234	B401	Indirect hospital contact (No ward contact)	No contact	No contact	No contact	Escherichia coli	NDM	No hospital nor ward contact	No contact	No contact	No contact	Escherichia coli	KPC
Subject_234	B402	Indirect hospital contact (No ward contact)	No contact	No contact	No contact	Escherichia coli	NDM	No hospital nor ward contact	No contact	No contact	No contact	Escherichia coli	KPC
Subject_234	B403	Indirect hospital contact (No ward contact)	No contact	No contact	No contact	Escherichia coli	NDM	No hospital nor ward contact	No contact	No contact	No contact	Escherichia coli	KPC
Subject_234	B404	No hospital nor ward contact	No contact	No contact	No contact	Escherichia coli	NDM	Indirect hospital contact (No ward contact)	No contact	No contact	No contact	Escherichia coli	NDM
Subject_234	B405	Indirect hospital contact (No ward contact)	No contact	No contact	No contact	Escherichia coli	NDM	No hospital nor ward contact	No contact	No contact	No contact	Escherichia coli	OXA-type
Subject_234	B406	Indirect ward contact	Indirect contact	No contact	No contact	Escherichia coli	NDM	No hospital nor ward contact	No contact	No contact	No contact	Enterobacter spp	NDM
Subject_234	B407	No hospital nor ward contact	No contact	No contact	No contact	Escherichia coli	NDM	No hospital nor ward contact	No contact	No contact	No contact	Klebsiella pneumoniae	KPC
Subject_234	B408	Direct hospital contact (No ward contact)	No contact	No contact	No contact	Escherichia coli	NDM	No hospital nor ward contact	No contact	No contact	No contact	Enterobacter spp	OXA-type
Subject_234	B409	Indirect hospital contact (No ward contact)	Indirect contact	No contact	No contact	Escherichia coli	NDM	No hospital nor ward contact	No contact	No contact	No contact	Klebsiella pneumoniae	KPC
Subject_234	B410	Indirect hospital contact (No ward contact)	Indirect contact	No contact	No contact	Escherichia coli	NDM	No hospital nor ward contact	No contact	No contact	No contact	Enterobacter spp	NDM
Subject_234	B411	No hospital nor ward contact	No contact	No contact	No contact	Escherichia coli	NDM	No hospital nor ward contact	No contact	No contact	No contact	Enterobacter spp	NDM
Subject_234	B412	Indirect hospital contact (No ward contact)	No contact	No contact	No contact	Escherichia coli	NDM	No hospital nor ward contact	No contact	No contact	No contact	Klebsiella pneumoniae	NDM
Subject_234	B413	Indirect hospital contact (No ward contact)	Indirect contact	No contact	No contact	Escherichia coli	NDM	No hospital nor ward contact	No contact	No contact	No contact	Enterobacter spp	KPC
Subject_234	B414	Indirect ward contact	Indirect contact	No contact	No contact	Escherichia coli	NDM	No hospital nor ward contact	No contact	No contact	No contact	Escherichia coli	OXA-type
Subject_234	B415	Indirect hospital contact (No ward contact)	Indirect contact	No contact	No contact	Escherichia coli	NDM	No hospital nor ward contact	No contact	No contact	No contact	Escherichia coli	NDM
Subject_234	B416	Indirect ward contact	Indirect contact	No contact	No contact	Escherichia coli	NDM	No hospital nor ward contact	No contact	No contact	No contact	Escherichia coli	OXA-type
Subject_614	B417	Direct hospital contact (No ward contact)	No contact	No contact	No contact	Escherichia coli	NDM	No hospital nor ward contact	No contact	No contact	No contact	Escherichia coli	KPC
Subject_614	B418	Direct hospital contact (No ward contact)	No contact	No contact	No contact	Escherichia coli	NDM	Indirect hospital contact (No ward contact)	No contact	No contact	No contact	Others	NDM
Subject_614	B419	Direct hospital contact (No ward contact)	No contact	No contact	No contact	Escherichia coli	NDM	Indirect hospital contact (No ward contact)	Indirect contact	No contact	No contact	Escherichia coli	NDM
Subject_377	B420	No hospital nor ward contact	No contact	No contact	No contact	Escherichia coli	NDM	No hospital nor ward contact	No contact	No contact	No contact	Klebsiella pneumoniae	KPC
Subject_377	B421	Indirect ward contact	No contact	No contact	No contact	Escherichia coli	NDM	No hospital nor ward contact	No contact	No contact	No contact	Klebsiella pneumoniae	OXA-type
Subject_377	B422	No hospital nor ward contact	No contact	No contact	No contact	Escherichia coli	NDM	Indirect ward contact	No contact	Indirect contact	No contact	Enterobacter spp	KPC
Subject_377	B423	No hospital nor ward contact	No contact	No contact	No contact	Escherichia coli	NDM	Indirect hospital contact (No ward contact)	No contact	No contact	No contact	Escherichia coli	NDM
Subject_377	B424	No hospital nor ward contact	No contact	No contact	No contact	Escherichia coli	NDM	No hospital nor ward contact	No contact	No contact	No contact	Klebsiella pneumoniae	NDM
Subject_377	B425	No hospital nor ward contact	No contact	No contact	No contact	Escherichia coli	NDM	No hospital nor ward contact	No contact	No contact	No contact	Klebsiella pneumoniae	NDM
Subject_377	B426	No hospital nor ward contact	No contact	No contact	No contact	Escherichia coli	NDM	No hospital nor ward contact	No contact	No contact	No contact	Escherichia coli	NDM
Subject_377	B427	No hospital nor ward contact	No contact	No contact	No contact	Escherichia coli	NDM	No hospital nor ward contact	No contact	No contact	No contact	Enterobacter spp	Others
Subject_377	B428	No hospital nor ward contact	No contact	No contact	No contact	Escherichia coli	NDM	No hospital nor ward contact	No contact	No contact	No contact	Enterobacter spp	Others
Subject_377	B429	No hospital nor ward contact	No contact	No contact	No contact	Escherichia coli	NDM	No hospital nor ward contact	No contact	No contact	No contact	Klebsiella pneumoniae	KPC
Subject_669	B430	Indirect hospital contact (No ward contact)	Indirect contact	No contact	No contact	Escherichia coli	NDM	Indirect hospital contact (No ward contact)	No contact	No contact	No contact	Enterobacter spp	KPC
Subject_669	B431	Indirect hospital contact (No ward contact)	Indirect contact	No contact	No contact	Escherichia coli	NDM	Indirect hospital contact (No ward contact)	No contact	No contact	No contact	Escherichia coli	NDM
Subject_669	B432	Indirect hospital contact (No ward contact)	No contact	No contact	No contact	Escherichia coli	NDM	No hospital nor ward contact	No contact	No contact	No contact	Escherichia coli	NDM
Subject_669	B433	Indirect hospital contact (No ward contact)	No contact	No contact	No contact	Escherichia coli	NDM	No hospital nor ward contact	No contact	No contact	No contact	Escherichia coli	KPC
Subject_669	B434	Indirect ward contact	No contact	No contact	No contact	Escherichia coli	NDM	No hospital nor ward contact	No contact	No contact	No contact	Escherichia coli	KPC
Subject_669	B435	No hospital nor ward contact	No contact	No contact	No contact	Escherichia coli	NDM	No hospital nor ward contact	No contact	No contact	No contact	Escherichia coli	NDM
Subject_669	B436	Indirect hospital contact (No ward contact)	No contact	No contact	No contact	Escherichia coli	NDM	Indirect hospital contact (No ward contact)	No contact	No contact	No contact	Others	NDM
Subject_669	B437	Indirect hospital contact (No ward contact)	Indirect contact	No contact	No contact	Escherichia coli	NDM	No hospital nor ward contact	No contact	No contact	No contact	Escherichia coli	NDM
Subject_669	B438	No hospital nor ward contact	No contact	No contact	No contact	Escherichia coli	NDM	No hospital nor ward contact	No contact	No contact	No contact	Escherichia coli	OXA-type
Subject_669	B439	Indirect hospital contact (No ward contact)	No contact	No contact	No contact	Escherichia coli	NDM	No hospital nor ward contact	No contact	No contact	No contact	Enterobacter spp	NDM
Subject_669	B440	Indirect hospital contact (No ward contact)	Indirect contact	No contact	No contact	Escherichia coli	NDM	Indirect hospital contact (No ward contact)	Indirect contact	No contact	No contact	Enterobacter spp	Others
Subject_669	B441	Indirect hospital contact (No ward contact)	Indirect contact	No contact	No contact	Escherichia coli	NDM	No hospital nor ward contact	No contact	No contact	No contact	Enterobacter spp	KPC
Subject_669	B442	No hospital nor ward contact	No contact	No contact	No contact	Escherichia coli	NDM	No hospital nor ward contact	No contact	No contact	No contact	Enterobacter spp	OXA-type
Subject_669	B443	Direct hospital contact (No ward contact)	No contact	No contact	No contact	Escherichia coli	NDM	No hospital nor ward contact	No contact	No contact	No contact	Escherichia coli	NDM
Subject_669	B444	Direct hospital contact (No ward contact)	Indirect contact	No contact	No contact	Escherichia coli	NDM	No hospital nor ward contact	No contact	No contact	No contact	Klebsiella pneumoniae	NDM
Subject_669	B445	Indirect hospital contact (No ward contact)	Indirect contact	No contact	No contact	Escherichia coli	NDM	No hospital nor ward contact	No contact	No contact	No contact	Escherichia coli	NDM
Subject_669	B446	Indirect hospital contact (No ward contact)	Indirect contact	No contact	No contact	Escherichia coli	NDM	No hospital nor ward contact	No contact	No contact	No contact	Escherichia coli	KPC
Subject_669	B447	Direct hospital contact (No ward contact)	Indirect contact	No contact	No contact	Escherichia coli	NDM	Indirect hospital contact (No ward contact)	No contact	No contact	No contact	Escherichia coli	KPC
Subject_483	B448	Indirect hospital contact (No ward contact)	Indirect contact	No contact	No contact	Escherichia coli	NDM	No hospital nor ward contact	No contact	No contact	No contact	Others	NDM
Subject_483	B449	Indirect hospital contact (No ward contact)	No contact	No contact	No contact	Escherichia coli	NDM	No hospital nor ward contact	No contact	No contact	No contact	Escherichia coli	KPC
Subject_483	B450	Indirect hospital contact (No ward contact)	No contact	No contact	No contact	Escherichia coli	NDM	Indirect hospital contact (No ward contact)	No contact	No contact	No contact	Enterobacter spp	Others
Subject_483	B451	No hospital nor ward contact	No contact	No contact	No contact	Escherichia coli	NDM	Indirect ward contact	Indirect contact	No contact	No contact	Escherichia coli	OXA-type
Subject_483	B452	Indirect ward contact	No contact	No contact	No contact	Escherichia coli	NDM	No hospital nor ward contact	No contact	No contact	No contact	Escherichia coli	NDM
Subject_483	B453	Indirect ward contact	Indirect contact	No contact	No contact	Escherichia coli	NDM	No hospital nor ward contact	No contact	No contact	No contact	Enterobacter spp	NDM
Subject_483	B454	Direct hospital contact (No ward contact)	No contact	No contact	No contact	Escherichia coli	NDM	No hospital nor ward contact	No contact	No contact	No contact	Klebsiella pneumoniae	NDM
Subject_483	B455	Indirect hospital contact (No ward contact)	Indirect contact	No contact	No contact	Escherichia coli	NDM	No hospital nor ward contact	No contact	No contact	No contact	Escherichia coli	NDM
Subject_483	B456	Indirect hospital contact (No ward contact)	Indirect contact	No contact	No contact	Escherichia coli	NDM	Indirect hospital contact (No ward contact)	Indirect contact	Indirect contact	No contact	Enterobacter spp	NDM
Subject_483	B457	Indirect ward contact	No contact	No contact	No contact	Escherichia coli	NDM	No hospital nor ward contact	No contact	No contact	No contact	Escherichia coli	NDM
Subject_483	B458	Direct hospital contact (No ward contact)	Indirect contact	No contact	No contact	Escherichia coli	NDM	Direct hospital contact (No ward contact)	Direct contact	No contact	No contact	Enterobacter spp	NDM
Subject_483	B459	Indirect hospital contact (No ward contact)	Indirect contact	No contact	No contact	Escherichia coli	NDM	No hospital nor ward contact	No contact	No contact	No contact	Klebsiella pneumoniae	KPC
Subject_483	B460	Indirect hospital contact (No ward contact)	No contact	No contact	No contact	Escherichia coli	NDM	No hospital nor ward contact	No contact	No contact	No contact	Klebsiella pneumoniae	NDM
Subject_483	B461	Indirect hospital contact (No ward contact)	Indirect contact	No contact	No contact	Escherichia coli	NDM	No hospital nor ward contact	No contact	No contact	No contact	Klebsiella pneumoniae	KPC
Subject_623	B462	Direct hospital contact (No ward contact)	No contact	No contact	No contact	Escherichia coli	NDM	No hospital nor ward contact	No contact	No contact	No contact	Escherichia coli	KPC
Subject_623	B463	Direct hospital contact (No ward contact)	No contact	No contact	No contact	Escherichia coli	NDM	No hospital nor ward contact	No contact	No contact	No contact	Escherichia coli	NDM
Subject_548	B464	Indirect hospital contact (No ward contact)	No contact	No contact	No contact	Escherichia coli	NDM	No hospital nor ward contact	No contact	No contact	No contact	Klebsiella pneumoniae	Others
Subject_548	B465	No hospital nor ward contact	No contact	No contact	No contact	Escherichia coli	NDM	No hospital nor ward contact	No contact	No contact	No contact	Enterobacter spp	OXA-type
Subject_548	B466	Direct hospital contact (No ward contact)	Indirect contact	No contact	No contact	Escherichia coli	NDM	No hospital nor ward contact	No contact	No contact	No contact	Escherichia coli	NDM
Subject_548	B467	Indirect hospital contact (No ward contact)	No contact	No contact	No contact	Escherichia coli	NDM	No hospital nor ward contact	No contact	No contact	No contact	Escherichia coli	NDM
Subject_548	B468	Direct hospital contact (No ward contact)	Indirect contact	No contact	No contact	Escherichia coli	NDM	No hospital nor ward contact	No contact	No contact	No contact	Klebsiella pneumoniae	NDM
Subject_548	B469	Indirect ward contact	Indirect contact	No contact	No contact	Escherichia coli	NDM	No hospital nor ward contact	No contact	No contact	No contact	Escherichia coli	NDM
Subject_548	B470	Direct hospital contact (No ward contact)	Indirect contact	No contact	No contact	Escherichia coli	NDM	Direct hospital contact (No ward contact)	Indirect contact	No contact	No contact	Escherichia coli	NDM
Subject_548	B471	Direct hospital contact (No ward contact)	No contact	No contact	No contact	Escherichia coli	NDM	No hospital nor ward contact	No contact	No contact	No contact	Enterobacter spp	KPC
Subject_567	B472	Direct ward contact	No contact	No contact	No contact	Escherichia coli	NDM	Indirect hospital contact (No ward contact)	No contact	No contact	No contact	Klebsiella pneumoniae	OXA-type
Subject_662	B473	Direct hospital contact (No ward contact)	No contact	No contact	No contact	Escherichia coli	NDM	No hospital nor ward contact	No contact	No contact	No contact	Escherichia coli	NDM
Subject_351	B474	No hospital nor ward contact	No contact	No contact	No contact	Escherichia coli	NDM	No hospital nor ward contact	No contact	No contact	No contact	Escherichia coli	NDM
Subject_351	B475	No hospital nor ward contact	No contact	No contact	No contact	Escherichia coli	NDM	Indirect hospital contact (No ward contact)	Indirect contact	No contact	No contact	Enterobacter spp	Others
Subject_351	B476	No hospital nor ward contact	No contact	No contact	No contact	Escherichia coli	NDM	No hospital nor ward contact	No contact	No contact	No contact	Escherichia coli	NDM
Subject_351	B477	No hospital nor ward contact	No contact	No contact	No contact	Escherichia coli	NDM	No hospital nor ward contact	No contact	No contact	No contact	Klebsiella pneumoniae	KPC
Subject_351	B478	No hospital nor ward contact	No contact	No contact	No contact	Escherichia coli	NDM	No hospital nor ward contact	No contact	No contact	No contact	Others	KPC
Subject_351	B479	No hospital nor ward contact	No contact	No contact	No contact	Escherichia coli	NDM	No hospital nor ward contact	No contact	No contact	No contact	Escherichia coli	OXA-type
Subject_557	B480	Direct hospital contact (No ward contact)	Direct contact	No contact	No contact	Escherichia coli	NDM	Indirect ward contact	Direct contact	No contact	No contact	Enterobacter spp	NDM
Subject_723	B481	Direct ward contact	No contact	No contact	No contact	Escherichia coli	NDM	Indirect ward contact	No contact	No contact	No contact	Others	NDM
Subject_707	B482	Direct hospital contact (No ward contact)	No contact	No contact	No contact	Escherichia coli	NDM	No hospital nor ward contact	No contact	No contact	No contact	Klebsiella pneumoniae	KPC
Subject_135	B483	No hospital nor ward contact	No contact	No contact	No contact	Escherichia coli	NDM	Indirect hospital contact (No ward contact)	No contact	No contact	No contact	Escherichia coli	KPC
Subject_300	B484	Indirect hospital contact (No ward contact)	No contact	No contact	No contact	Escherichia coli	NDM	Indirect hospital contact (No ward contact)	No contact	No contact	No contact	Klebsiella pneumoniae	NDM
Subject_300	B485	No hospital nor ward contact	No contact	No contact	No contact	Escherichia coli	NDM	Indirect hospital contact (No ward contact)	No contact	No contact	No contact	Klebsiella pneumoniae	Others
Subject_300	B486	Direct hospital contact (No ward contact)	Direct contact	No contact	No contact	Escherichia coli	NDM	Direct hospital contact (No ward contact)	No contact	No contact	No contact	Klebsiella pneumoniae	KPC
Subject_300	B487	Direct hospital contact (No ward contact)	No contact	No contact	No contact	Escherichia coli	NDM	Indirect ward contact	No contact	No contact	No contact	Escherichia coli	KPC
Subject_300	B488	Direct ward contact	Direct contact	No contact	No contact	Escherichia coli	NDM	No hospital nor ward contact	No contact	No contact	No contact	Escherichia coli	KPC
Subject_300	B489	Direct hospital contact (No ward contact)	No contact	No contact	No contact	Escherichia coli	NDM	No hospital nor ward contact	No contact	No contact	No contact	Others	NDM
Subject_300	B490	Direct hospital contact (No ward contact)	No contact	No contact	No contact	Escherichia coli	NDM	Direct hospital contact (No ward contact)	No contact	No contact	No contact	Others	NDM
Subject_404	B491	Indirect hospital contact (No ward contact)	No contact	No contact	No contact	Escherichia coli	NDM	Indirect hospital contact (No ward contact)	No contact	No contact	No contact	Escherichia coli	NDM
Subject_404	B492	Indirect ward contact	No contact	No contact	No contact	Escherichia coli	NDM	No hospital nor ward contact	No contact	No contact	No contact	Escherichia coli	NDM
Subject_404	B493	No hospital nor ward contact	No contact	No contact	No contact	Escherichia coli	NDM	No hospital nor ward contact	No contact	No contact	No contact	Escherichia coli	NDM
Subject_404	B494	Direct hospital contact (No ward contact)	No contact	No contact	No contact	Escherichia coli	NDM	No hospital nor ward contact	No contact	No contact	No contact	Klebsiella pneumoniae	KPC
Subject_404	B495	Direct hospital contact (No ward contact)	Direct contact	No contact	No contact	Escherichia coli	NDM	No hospital nor ward contact	No contact	No contact	No contact	Enterobacter spp	NDM
Subject_404	B496	Indirect hospital contact (No ward contact)	No contact	No contact	No contact	Escherichia coli	NDM	Indirect ward contact	No contact	No contact	No contact	Escherichia coli	Others
Subject_404	B497	Indirect hospital contact (No ward contact)	Indirect contact	No contact	No contact	Escherichia coli	NDM	No hospital nor ward contact	No contact	No contact	No contact	Klebsiella pneumoniae	NDM
Subject_404	B498	Direct hospital contact (No ward contact)	No contact	No contact	No contact	Escherichia coli	NDM	No hospital nor ward contact	No contact	No contact	No contact	Klebsiella pneumoniae	KPC
Subject_404	B499	Direct hospital contact (No ward contact)	Indirect contact	No contact	No contact	Escherichia coli	NDM	No hospital nor ward contact	No contact	No contact	No contact	Enterobacter spp	KPC
Subject_404	B500	Indirect hospital contact (No ward contact)	Indirect contact	No contact	No contact	Escherichia coli	NDM	No hospital nor ward contact	No contact	No contact	No contact	Others	NDM
Subject_404	B501	Indirect hospital contact (No ward contact)	No contact	No contact	No contact	Escherichia coli	NDM	No hospital nor ward contact	No contact	No contact	No contact	Others	NDM
Subject_621	B502	Direct hospital contact (No ward contact)	Direct contact	No contact	No contact	Escherichia coli	NDM	Indirect hospital contact (No ward contact)	Indirect contact	No contact	No contact	Escherichia coli	KPC
Subject_621	B503	Indirect hospital contact (No ward contact)	No contact	No contact	No contact	Escherichia coli	NDM	No hospital nor ward contact	No contact	No contact	No contact	Others	NDM
Subject_621	B504	Indirect ward contact	No contact	No contact	No contact	Escherichia coli	NDM	No hospital nor ward contact	No contact	No contact	No contact	Others	NDM
Subject_621	B505	Indirect hospital contact (No ward contact)	Indirect contact	No contact	No contact	Escherichia coli	NDM	Indirect hospital contact (No ward contact)	No contact	No contact	No contact	Enterobacter spp	KPC
Subject_621	B506	Indirect hospital contact (No ward contact)	No contact	No contact	No contact	Escherichia coli	NDM	No hospital nor ward contact	No contact	No contact	No contact	Enterobacter spp	NDM
Subject_621	B507	Direct ward contact	Direct contact	No contact	No contact	Escherichia coli	NDM	No hospital nor ward contact	No contact	No contact	No contact	Others	NDM
Subject_621	B508	No hospital nor ward contact	No contact	No contact	No contact	Escherichia coli	NDM	No hospital nor ward contact	No contact	No contact	No contact	Klebsiella pneumoniae	NDM
Subject_621	B509	Indirect ward contact	No contact	No contact	No contact	Escherichia coli	NDM	Indirect ward contact	No contact	No contact	No contact	Escherichia coli	Others
Subject_621	B510	Indirect hospital contact (No ward contact)	Indirect contact	No contact	No contact	Escherichia coli	NDM	No hospital nor ward contact	No contact	No contact	No contact	Escherichia coli	NDM
Subject_621	B511	Indirect hospital contact (No ward contact)	Indirect contact	No contact	No contact	Escherichia coli	NDM	No hospital nor ward contact	No contact	No contact	No contact	Escherichia coli	NDM
Subject_621	B512	Direct hospital contact (No ward contact)	No contact	No contact	No contact	Escherichia coli	NDM	No hospital nor ward contact	No contact	No contact	No contact	Klebsiella pneumoniae	NDM
Subject_621	B513	Indirect ward contact	Indirect contact	No contact	No contact	Escherichia coli	NDM	No hospital nor ward contact	No contact	No contact	No contact	Klebsiella pneumoniae	KPC
Subject_621	B514	Indirect hospital contact (No ward contact)	Indirect contact	No contact	No contact	Escherichia coli	NDM	No hospital nor ward contact	No contact	No contact	No contact	Klebsiella pneumoniae	NDM
Subject_621	B515	Direct hospital contact (No ward contact)	No contact	No contact	Zipcode contact	Escherichia coli	NDM	Indirect hospital contact (No ward contact)	No contact	No contact	No contact	Escherichia coli	NDM
Subject_621	B516	Direct hospital contact (No ward contact)	No contact	No contact	No contact	Escherichia coli	NDM	No hospital nor ward contact	No contact	No contact	No contact	Enterobacter spp	KPC
Subject_549	B517	Indirect hospital contact (No ward contact)	No contact	No contact	No contact	Escherichia coli	NDM	Indirect hospital contact (No ward contact)	No contact	No contact	No contact	Enterobacter spp	NDM
Subject_549	B518	Indirect hospital contact (No ward contact)	No contact	No contact	No contact	Escherichia coli	NDM	No hospital nor ward contact	No contact	No contact	No contact	Escherichia coli	KPC
Subject_549	B519	No hospital nor ward contact	No contact	No contact	No contact	Escherichia coli	NDM	Indirect hospital contact (No ward contact)	Indirect contact	No contact	No contact	Enterobacter spp	KPC
Subject_549	B520	Indirect hospital contact (No ward contact)	No contact	No contact	No contact	Escherichia coli	NDM	No hospital nor ward contact	No contact	No contact	No contact	Escherichia coli	OXA-type
Subject_549	B521	Indirect hospital contact (No ward contact)	No contact	No contact	No contact	Escherichia coli	NDM	No hospital nor ward contact	No contact	No contact	No contact	Escherichia coli	KPC
Subject_549	B522	Indirect hospital contact (No ward contact)	No contact	No contact	No contact	Escherichia coli	NDM	Indirect hospital contact (No ward contact)	Indirect contact	No contact	No contact	Others	NDM
Subject_549	B523	Direct hospital contact (No ward contact)	Direct contact	No contact	No contact	Escherichia coli	NDM	No hospital nor ward contact	No contact	No contact	No contact	Escherichia coli	NDM
Subject_549	B524	Indirect hospital contact (No ward contact)	No contact	No contact	No contact	Escherichia coli	NDM	No hospital nor ward contact	No contact	No contact	No contact	Escherichia coli	KPC
Subject_549	B525	Direct hospital contact (No ward contact)	No contact	No contact	No contact	Escherichia coli	NDM	No hospital nor ward contact	No contact	No contact	No contact	Escherichia coli	NDM
Subject_494	B526	Indirect hospital contact (No ward contact)	No contact	No contact	No contact	Escherichia coli	NDM	Indirect hospital contact (No ward contact)	Indirect contact	No contact	No contact	Escherichia coli	NDM
Subject_494	B527	Indirect ward contact	No contact	No contact	No contact	Escherichia coli	NDM	No hospital nor ward contact	No contact	No contact	No contact	Escherichia coli	OXA-type
Subject_494	B528	Indirect hospital contact (No ward contact)	No contact	No contact	No contact	Escherichia coli	NDM	Indirect ward contact	No contact	No contact	No contact	Escherichia coli	KPC
Subject_494	B529	No hospital nor ward contact	No contact	No contact	No contact	Escherichia coli	NDM	Indirect hospital contact (No ward contact)	Indirect contact	No contact	No contact	Enterobacter spp	Others
Subject_494	B530	Direct hospital contact (No ward contact)	No contact	No contact	No contact	Escherichia coli	NDM	No hospital nor ward contact	No contact	No contact	No contact	Klebsiella pneumoniae	NDM
Subject_494	B531	Direct hospital contact (No ward contact)	No contact	No contact	No contact	Escherichia coli	NDM	No hospital nor ward contact	No contact	No contact	No contact	Escherichia coli	NDM
Subject_494	B532	Indirect hospital contact (No ward contact)	No contact	No contact	No contact	Escherichia coli	NDM	No hospital nor ward contact	No contact	No contact	No contact	Escherichia coli	KPC
Subject_494	B533	Indirect hospital contact (No ward contact)	No contact	No contact	No contact	Escherichia coli	NDM	No hospital nor ward contact	No contact	No contact	No contact	Escherichia coli	NDM
Subject_494	B534	Direct hospital contact (No ward contact)	No contact	No contact	No contact	Escherichia coli	NDM	No hospital nor ward contact	No contact	No contact	No contact	Escherichia coli	NDM
Subject_494	B535	No hospital nor ward contact	No contact	No contact	No contact	Escherichia coli	NDM	No hospital nor ward contact	No contact	No contact	No contact	Enterobacter spp	NDM
Subject_494	B536	Direct hospital contact (No ward contact)	No contact	No contact	No contact	Escherichia coli	NDM	Indirect hospital contact (No ward contact)	No contact	No contact	No contact	Klebsiella pneumoniae	OXA-type
Subject_494	B537	Indirect hospital contact (No ward contact)	No contact	No contact	No contact	Escherichia coli	NDM	No hospital nor ward contact	No contact	No contact	No contact	Escherichia coli	KPC
Subject_494	B538	Indirect ward contact	No contact	No contact	No contact	Escherichia coli	NDM	No hospital nor ward contact	No contact	No contact	No contact	Escherichia coli	NDM
Subject_494	B539	Direct ward contact	No contact	No contact	No contact	Escherichia coli	NDM	No hospital nor ward contact	No contact	No contact	No contact	Klebsiella pneumoniae	KPC
Subject_494	B540	Indirect ward contact	Indirect contact	No contact	No contact	Escherichia coli	NDM	No hospital nor ward contact	No contact	No contact	No contact	Enterobacter spp	NDM
Subject_282	B541	Direct hospital contact (No ward contact)	Direct contact	No contact	No contact	Escherichia coli	NDM	No hospital nor ward contact	No contact	No contact	No contact	Escherichia coli	NDM
Subject_308	B542	No hospital nor ward contact	No contact	No contact	No contact	Escherichia coli	NDM	No hospital nor ward contact	No contact	No contact	No contact	Escherichia coli	KPC
Subject_308	B543	No hospital nor ward contact	No contact	No contact	No contact	Escherichia coli	NDM	No hospital nor ward contact	No contact	No contact	No contact	Klebsiella pneumoniae	KPC
Subject_308	B544	No hospital nor ward contact	No contact	No contact	No contact	Escherichia coli	NDM	No hospital nor ward contact	No contact	No contact	No contact	Escherichia coli	OXA-type
Subject_308	B545	Direct hospital contact (No ward contact)	No contact	No contact	No contact	Escherichia coli	NDM	No hospital nor ward contact	No contact	No contact	No contact	Escherichia coli	KPC
Subject_308	B546	Indirect ward contact	No contact	No contact	No contact	Escherichia coli	NDM	No hospital nor ward contact	No contact	No contact	No contact	Klebsiella pneumoniae	NDM
Subject_308	B547	No hospital nor ward contact	No contact	No contact	No contact	Escherichia coli	NDM	Indirect hospital contact (No ward contact)	Indirect contact	No contact	No contact	Klebsiella pneumoniae	KPC
Subject_308	B548	No hospital nor ward contact	No contact	No contact	No contact	Escherichia coli	NDM	No hospital nor ward contact	No contact	No contact	No contact	Escherichia coli	KPC
Subject_308	B549	Direct hospital contact (No ward contact)	No contact	No contact	No contact	Escherichia coli	NDM	No hospital nor ward contact	No contact	No contact	No contact	Escherichia coli	OXA-type
Subject_308	B550	Indirect ward contact	Indirect contact	No contact	No contact	Escherichia coli	NDM	No hospital nor ward contact	No contact	No contact	No contact	Klebsiella pneumoniae	Others
Subject_308	B551	Direct hospital contact (No ward contact)	No contact	No contact	No contact	Escherichia coli	NDM	No hospital nor ward contact	No contact	No contact	No contact	Enterobacter spp	Others
Subject_308	B552	Indirect hospital contact (No ward contact)	No contact	No contact	No contact	Escherichia coli	NDM	No hospital nor ward contact	No contact	No contact	No contact	Enterobacter spp	KPC
Subject_308	B553	No hospital nor ward contact	No contact	No contact	No contact	Escherichia coli	NDM	No hospital nor ward contact	No contact	No contact	No contact	Escherichia coli	OXA-type
Subject_308	B554	No hospital nor ward contact	No contact	No contact	No contact	Escherichia coli	NDM	Indirect hospital contact (No ward contact)	No contact	No contact	No contact	Escherichia coli	KPC
Subject_308	B555	No hospital nor ward contact	No contact	No contact	No contact	Escherichia coli	NDM	No hospital nor ward contact	No contact	No contact	No contact	Klebsiella pneumoniae	NDM
Subject_308	B556	Direct hospital contact (No ward contact)	No contact	No contact	No contact	Escherichia coli	NDM	No hospital nor ward contact	No contact	No contact	No contact	Escherichia coli	OXA-type
Subject_308	B557	Direct hospital contact (No ward contact)	Direct contact	No contact	No contact	Escherichia coli	NDM	No hospital nor ward contact	No contact	No contact	No contact	Escherichia coli	KPC
Subject_308	B558	No hospital nor ward contact	No contact	No contact	No contact	Escherichia coli	NDM	No hospital nor ward contact	No contact	No contact	No contact	Enterobacter spp	NDM
Subject_308	B559	Direct hospital contact (No ward contact)	Direct contact	No contact	No contact	Escherichia coli	NDM	No hospital nor ward contact	No contact	No contact	No contact	Escherichia coli	KPC
Subject_530	B560	Indirect hospital contact (No ward contact)	No contact	No contact	No contact	Escherichia coli	NDM	No hospital nor ward contact	No contact	No contact	No contact	Klebsiella pneumoniae	KPC
Subject_530	B561	Indirect hospital contact (No ward contact)	No contact	No contact	No contact	Escherichia coli	NDM	No hospital nor ward contact	No contact	No contact	No contact	Enterobacter spp	KPC
Subject_530	B562	No hospital nor ward contact	No contact	No contact	No contact	Escherichia coli	NDM	Indirect hospital contact (No ward contact)	No contact	No contact	No contact	Enterobacter spp	KPC
Subject_530	B563	Direct hospital contact (No ward contact)	No contact	No contact	No contact	Escherichia coli	NDM	No hospital nor ward contact	No contact	No contact	No contact	Klebsiella pneumoniae	KPC
Subject_530	B564	Direct hospital contact (No ward contact)	No contact	No contact	No contact	Escherichia coli	NDM	No hospital nor ward contact	No contact	No contact	No contact	Klebsiella pneumoniae	KPC
Subject_530	B565	Indirect ward contact	No contact	No contact	No contact	Escherichia coli	NDM	Direct hospital contact (No ward contact)	No contact	No contact	No contact	Escherichia coli	NDM
Subject_530	B566	Indirect hospital contact (No ward contact)	No contact	No contact	No contact	Escherichia coli	NDM	No hospital nor ward contact	No contact	No contact	No contact	Others	NDM
Subject_530	B567	Direct hospital contact (No ward contact)	No contact	No contact	No contact	Escherichia coli	NDM	No hospital nor ward contact	No contact	No contact	No contact	Escherichia coli	NDM
Subject_530	B568	Direct hospital contact (No ward contact)	No contact	No contact	No contact	Escherichia coli	NDM	No hospital nor ward contact	No contact	No contact	No contact	Enterobacter spp	NDM
Subject_530	B569	Direct hospital contact (No ward contact)	No contact	No contact	No contact	Escherichia coli	NDM	No hospital nor ward contact	No contact	No contact	No contact	Klebsiella pneumoniae	NDM
Subject_530	B570	Indirect hospital contact (No ward contact)	Indirect contact	No contact	No contact	Escherichia coli	NDM	No hospital nor ward contact	No contact	No contact	No contact	Klebsiella pneumoniae	NDM
Subject_530	B571	Direct hospital contact (No ward contact)	Direct contact	No contact	No contact	Escherichia coli	NDM	No hospital nor ward contact	No contact	No contact	No contact	Klebsiella pneumoniae	KPC
Subject_174	B572	Direct hospital contact (No ward contact)	No contact	No contact	No contact	Escherichia coli	NDM	No hospital nor ward contact	No contact	No contact	No contact	Others	NDM
Subject_174	B573	Direct hospital contact (No ward contact)	No contact	No contact	No contact	Escherichia coli	NDM	Direct hospital contact (No ward contact)	No contact	No contact	No contact	Enterobacter spp	Others
Subject_174	B574	Direct hospital contact (No ward contact)	No contact	No contact	No contact	Escherichia coli	NDM	No hospital nor ward contact	No contact	No contact	No contact	Enterobacter spp	NDM
Subject_174	B575	Direct ward contact	Direct contact	No contact	No contact	Escherichia coli	NDM	No hospital nor ward contact	No contact	No contact	No contact	Escherichia coli	NDM
Subject_59	B576	Indirect hospital contact (No ward contact)	Indirect contact	No contact	No contact	Enterobacter spp	NDM	Indirect ward contact	Indirect contact	No contact	No contact	Klebsiella pneumoniae	KPC
Subject_158	B577	Indirect ward contact	Indirect contact	No contact	No contact	Enterobacter spp	NDM	Indirect hospital contact (No ward contact)	No contact	No contact	No contact	Escherichia coli	OXA-type
Subject_378	B578	Direct hospital contact (No ward contact)	Indirect contact	No contact	No contact	Enterobacter spp	NDM	No hospital nor ward contact	No contact	No contact	No contact	Enterobacter spp	NDM
Subject_378	B579	Direct hospital contact (No ward contact)	No contact	No contact	No contact	Enterobacter spp	NDM	Indirect hospital contact (No ward contact)	No contact	No contact	No contact	Klebsiella pneumoniae	KPC
Subject_254	B580	Direct hospital contact (No ward contact)	Direct contact	No contact	No contact	Enterobacter spp	NDM	Indirect ward contact	Indirect contact	No contact	No contact	Klebsiella pneumoniae	KPC
Subject_254	B581	Direct hospital contact (No ward contact)	No contact	No contact	No contact	Enterobacter spp	NDM	Indirect hospital contact (No ward contact)	No contact	No contact	No contact	Klebsiella pneumoniae	NDM
Subject_711	B582	No hospital nor ward contact	No contact	No contact	No contact	Escherichia coli	NDM	No hospital nor ward contact	No contact	No contact	No contact	Klebsiella pneumoniae	NDM
Subject_104	B583	Indirect ward contact	No contact	No contact	No contact	Enterobacter spp	NDM	Indirect hospital contact (No ward contact)	No contact	No contact	No contact	Enterobacter spp	Others
Subject_634	B584	No hospital nor ward contact	No contact	No contact	No contact	Escherichia coli	NDM	Indirect hospital contact (No ward contact)	No contact	No contact	No contact	Others	NDM
Subject_119	B585	Direct hospital contact (No ward contact)	No contact	No contact	No contact	Escherichia coli	OXA-type	No hospital nor ward contact	No contact	No contact	No contact	Klebsiella pneumoniae	NDM
Subject_420	B586	No hospital nor ward contact	No contact	No contact	No contact	Klebsiella pneumoniae	OXA-type	No hospital nor ward contact	No contact	No contact	No contact	Klebsiella pneumoniae	NDM
Subject_420	B587	No hospital nor ward contact	No contact	No contact	No contact	Klebsiella pneumoniae	OXA-type	No hospital nor ward contact	No contact	No contact	No contact	Klebsiella pneumoniae	NDM
Subject_420	B588	No hospital nor ward contact	No contact	No contact	No contact	Klebsiella pneumoniae	OXA-type	No hospital nor ward contact	No contact	No contact	No contact	Klebsiella pneumoniae	NDM
Subject_420	B589	Direct ward contact	Direct contact	No contact	No contact	Klebsiella pneumoniae	OXA-type	No hospital nor ward contact	No contact	No contact	No contact	Escherichia coli	Others
Subject_420	B590	Indirect ward contact	No contact	No contact	No contact	Klebsiella pneumoniae	OXA-type	No hospital nor ward contact	No contact	No contact	No contact	Klebsiella pneumoniae	KPC
Subject_420	B591	No hospital nor ward contact	No contact	No contact	No contact	Klebsiella pneumoniae	OXA-type	No hospital nor ward contact	No contact	No contact	No contact	Enterobacter spp	NDM
Subject_420	B592	Direct ward contact	Direct contact	No contact	No contact	Klebsiella pneumoniae	OXA-type	No hospital nor ward contact	No contact	No contact	No contact	Enterobacter spp	KPC
Subject_464	B593	No hospital nor ward contact	No contact	No contact	No contact	Klebsiella pneumoniae	OXA-type	No hospital nor ward contact	No contact	No contact	No contact	Klebsiella pneumoniae	KPC
Subject_464	B594	No hospital nor ward contact	No contact	No contact	No contact	Klebsiella pneumoniae	OXA-type	No hospital nor ward contact	No contact	No contact	No contact	Escherichia coli	OXA-type
Subject_464	B595	Indirect hospital contact (No ward contact)	No contact	No contact	No contact	Klebsiella pneumoniae	OXA-type	Indirect hospital contact (No ward contact)	No contact	No contact	No contact	Escherichia coli	KPC
Subject_464	B596	Indirect ward contact	Indirect contact	No contact	No contact	Klebsiella pneumoniae	OXA-type	No hospital nor ward contact	No contact	No contact	No contact	Escherichia coli	NDM
Subject_265	B597	Direct ward contact	Direct contact	No contact	No contact	Klebsiella pneumoniae	OXA-type	No hospital nor ward contact	No contact	No contact	No contact	Klebsiella pneumoniae	NDM
Subject_265	B598	No hospital nor ward contact	No contact	No contact	No contact	Klebsiella pneumoniae	OXA-type	No hospital nor ward contact	No contact	No contact	No contact	Escherichia coli	OXA-type
Subject_265	B599	No hospital nor ward contact	No contact	No contact	No contact	Klebsiella pneumoniae	OXA-type	No hospital nor ward contact	No contact	No contact	No contact	Klebsiella pneumoniae	OXA-type
Subject_265	B600	No hospital nor ward contact	No contact	No contact	No contact	Klebsiella pneumoniae	OXA-type	No hospital nor ward contact	No contact	No contact	No contact	Klebsiella pneumoniae	NDM
Subject_265	B601	Direct ward contact	Direct contact	No contact	No contact	Klebsiella pneumoniae	OXA-type	No hospital nor ward contact	No contact	No contact	No contact	Escherichia coli	KPC
Subject_265	B602	No hospital nor ward contact	No contact	No contact	No contact	Klebsiella pneumoniae	OXA-type	No hospital nor ward contact	No contact	No contact	No contact	Klebsiella pneumoniae	KPC
Subject_265	B603	Direct ward contact	No contact	No contact	No contact	Klebsiella pneumoniae	OXA-type	No hospital nor ward contact	No contact	No contact	No contact	Escherichia coli	KPC
Subject_265	B604	Indirect ward contact	No contact	No contact	No contact	Klebsiella pneumoniae	OXA-type	No hospital nor ward contact	No contact	No contact	No contact	Escherichia coli	NDM
Subject_265	B605	No hospital nor ward contact	No contact	No contact	No contact	Klebsiella pneumoniae	OXA-type	No hospital nor ward contact	No contact	No contact	No contact	Enterobacter spp	NDM
Subject_265	B606	Direct ward contact	Direct contact	No contact	No contact	Klebsiella pneumoniae	OXA-type	No hospital nor ward contact	No contact	No contact	No contact	Escherichia coli	OXA-type
Subject_265	B607	Direct ward contact	No contact	No contact	No contact	Klebsiella pneumoniae	OXA-type	No hospital nor ward contact	No contact	No contact	No contact	Escherichia coli	OXA-type
Subject_417	B608	No hospital nor ward contact	No contact	No contact	No contact	Klebsiella pneumoniae	OXA-type	No hospital nor ward contact	No contact	No contact	No contact	Klebsiella pneumoniae	KPC
Subject_417	B609	No hospital nor ward contact	No contact	No contact	No contact	Klebsiella pneumoniae	OXA-type	Indirect hospital contact (No ward contact)	No contact	No contact	No contact	Escherichia coli	NDM
Subject_417	B610	Indirect hospital contact (No ward contact)	No contact	No contact	No contact	Klebsiella pneumoniae	OXA-type	No hospital nor ward contact	No contact	No contact	No contact	Klebsiella pneumoniae	KPC
Subject_431	B611	Indirect hospital contact (No ward contact)	No contact	No contact	No contact	Klebsiella pneumoniae	OXA-type	No hospital nor ward contact	No contact	No contact	No contact	Enterobacter spp	NDM
Subject_431	B612	Indirect hospital contact (No ward contact)	No contact	No contact	No contact	Klebsiella pneumoniae	OXA-type	No hospital nor ward contact	No contact	No contact	No contact	Escherichia coli	KPC
Subject_431	B613	No hospital nor ward contact	No contact	No contact	No contact	Klebsiella pneumoniae	OXA-type	No hospital nor ward contact	No contact	No contact	No contact	Enterobacter spp	NDM
Subject_431	B614	No hospital nor ward contact	No contact	No contact	No contact	Klebsiella pneumoniae	OXA-type	No hospital nor ward contact	No contact	No contact	No contact	Escherichia coli	KPC
Subject_431	B615	No hospital nor ward contact	No contact	No contact	No contact	Klebsiella pneumoniae	OXA-type	No hospital nor ward contact	No contact	No contact	No contact	Enterobacter spp	Others
Subject_431	B616	No hospital nor ward contact	No contact	No contact	No contact	Klebsiella pneumoniae	OXA-type	No hospital nor ward contact	No contact	No contact	No contact	Enterobacter spp	NDM
Subject_431	B617	Indirect hospital contact (No ward contact)	No contact	No contact	No contact	Klebsiella pneumoniae	OXA-type	No hospital nor ward contact	No contact	No contact	No contact	Enterobacter spp	KPC
Subject_431	B618	Indirect ward contact	Indirect contact	No contact	No contact	Klebsiella pneumoniae	OXA-type	No hospital nor ward contact	No contact	No contact	No contact	Klebsiella pneumoniae	NDM
Subject_431	B619	Indirect hospital contact (No ward contact)	No contact	No contact	No contact	Klebsiella pneumoniae	OXA-type	No hospital nor ward contact	No contact	No contact	No contact	Escherichia coli	NDM
Subject_431	B620	No hospital nor ward contact	No contact	No contact	No contact	Klebsiella pneumoniae	OXA-type	No hospital nor ward contact	No contact	No contact	No contact	Others	NDM
Subject_431	B621	Indirect hospital contact (No ward contact)	No contact	No contact	No contact	Klebsiella pneumoniae	OXA-type	No hospital nor ward contact	No contact	No contact	No contact	Escherichia coli	NDM
Subject_431	B622	Indirect hospital contact (No ward contact)	No contact	No contact	No contact	Klebsiella pneumoniae	OXA-type	No hospital nor ward contact	No contact	No contact	No contact	Others	NDM
Subject_431	B623	No hospital nor ward contact	No contact	No contact	No contact	Klebsiella pneumoniae	OXA-type	Indirect ward contact	No contact	No contact	No contact	Escherichia coli	NDM
Subject_431	B624	Indirect ward contact	No contact	No contact	No contact	Klebsiella pneumoniae	OXA-type	No hospital nor ward contact	No contact	No contact	No contact	Klebsiella pneumoniae	KPC
Subject_431	B625	Direct hospital contact (No ward contact)	Direct contact	No contact	No contact	Klebsiella pneumoniae	OXA-type	No hospital nor ward contact	No contact	No contact	No contact	Enterobacter spp	NDM
Subject_431	B626	Indirect hospital contact (No ward contact)	No contact	No contact	No contact	Klebsiella pneumoniae	OXA-type	No hospital nor ward contact	No contact	No contact	No contact	Escherichia coli	KPC
Subject_631	B627	No hospital nor ward contact	No contact	No contact	No contact	Klebsiella pneumoniae	OXA-type	No hospital nor ward contact	No contact	No contact	No contact	Enterobacter spp	NDM
Subject_446	B628	Direct hospital contact (No ward contact)	No contact	No contact	No contact	Klebsiella pneumoniae	OXA-type	No hospital nor ward contact	No contact	No contact	No contact	Klebsiella pneumoniae	KPC
Subject_446	B629	Indirect hospital contact (No ward contact)	No contact	No contact	No contact	Klebsiella pneumoniae	OXA-type	No hospital nor ward contact	No contact	No contact	No contact	Escherichia coli	NDM
Subject_446	B630	No hospital nor ward contact	No contact	No contact	No contact	Klebsiella pneumoniae	OXA-type	No hospital nor ward contact	No contact	No contact	No contact	Escherichia coli	KPC
Subject_446	B631	No hospital nor ward contact	No contact	No contact	No contact	Klebsiella pneumoniae	OXA-type	No hospital nor ward contact	No contact	No contact	No contact	Escherichia coli	NDM
Subject_446	B632	No hospital nor ward contact	No contact	No contact	No contact	Klebsiella pneumoniae	OXA-type	No hospital nor ward contact	No contact	No contact	No contact	Escherichia coli	KPC
Subject_446	B633	Indirect hospital contact (No ward contact)	No contact	No contact	No contact	Klebsiella pneumoniae	OXA-type	No hospital nor ward contact	No contact	No contact	No contact	Klebsiella pneumoniae	KPC
Subject_446	B634	Indirect ward contact	Indirect contact	No contact	No contact	Klebsiella pneumoniae	OXA-type	No hospital nor ward contact	No contact	No contact	No contact	Escherichia coli	NDM
Subject_446	B635	Indirect hospital contact (No ward contact)	No contact	No contact	No contact	Klebsiella pneumoniae	OXA-type	No hospital nor ward contact	No contact	No contact	No contact	Others	NDM
Subject_446	B636	No hospital nor ward contact	No contact	No contact	No contact	Klebsiella pneumoniae	OXA-type	No hospital nor ward contact	No contact	No contact	No contact	Escherichia coli	NDM
Subject_446	B637	Indirect hospital contact (No ward contact)	No contact	No contact	No contact	Klebsiella pneumoniae	OXA-type	No hospital nor ward contact	No contact	No contact	No contact	Klebsiella pneumoniae	OXA-type
Subject_446	B638	Indirect hospital contact (No ward contact)	No contact	No contact	No contact	Klebsiella pneumoniae	OXA-type	No hospital nor ward contact	No contact	No contact	No contact	Escherichia coli	KPC
Subject_446	B639	No hospital nor ward contact	No contact	No contact	No contact	Klebsiella pneumoniae	OXA-type	No hospital nor ward contact	No contact	No contact	No contact	Enterobacter spp	KPC
Subject_446	B640	No hospital nor ward contact	No contact	No contact	No contact	Klebsiella pneumoniae	OXA-type	No hospital nor ward contact	No contact	No contact	No contact	Escherichia coli	KPC
Subject_446	B641	Indirect hospital contact (No ward contact)	No contact	No contact	No contact	Klebsiella pneumoniae	OXA-type	No hospital nor ward contact	No contact	No contact	No contact	Escherichia coli	NDM
Subject_446	B642	Indirect hospital contact (No ward contact)	No contact	No contact	No contact	Klebsiella pneumoniae	OXA-type	No hospital nor ward contact	No contact	No contact	No contact	Klebsiella pneumoniae	KPC
Subject_673	B643	Indirect hospital contact (No ward contact)	No contact	Indirect contact	No contact	Klebsiella pneumoniae	OXA-type	No hospital nor ward contact	No contact	No contact	No contact	Enterobacter spp	KPC
Subject_673	B644	Indirect hospital contact (No ward contact)	No contact	No contact	No contact	Klebsiella pneumoniae	OXA-type	No hospital nor ward contact	No contact	No contact	No contact	Others	OXA-type
Subject_673	B645	No hospital nor ward contact	No contact	No contact	No contact	Klebsiella pneumoniae	OXA-type	No hospital nor ward contact	No contact	No contact	No contact	Others	KPC
Subject_673	B646	Indirect ward contact	No contact	No contact	No contact	Klebsiella pneumoniae	OXA-type	No hospital nor ward contact	No contact	No contact	No contact	Enterobacter spp	NDM
Subject_673	B647	No hospital nor ward contact	No contact	No contact	No contact	Klebsiella pneumoniae	OXA-type	No hospital nor ward contact	No contact	No contact	No contact	Escherichia coli	NDM
Subject_673	B648	Indirect hospital contact (No ward contact)	Indirect contact	No contact	No contact	Klebsiella pneumoniae	OXA-type	No hospital nor ward contact	No contact	No contact	No contact	Escherichia coli	KPC
Subject_673	B649	Indirect ward contact	No contact	No contact	No contact	Klebsiella pneumoniae	OXA-type	No hospital nor ward contact	No contact	No contact	No contact	Escherichia coli	NDM
Subject_673	B650	Indirect hospital contact (No ward contact)	Indirect contact	No contact	No contact	Klebsiella pneumoniae	OXA-type	No hospital nor ward contact	No contact	No contact	No contact	Enterobacter spp	NDM
Subject_673	B651	Indirect hospital contact (No ward contact)	No contact	No contact	No contact	Klebsiella pneumoniae	OXA-type	No hospital nor ward contact	No contact	No contact	No contact	Others	NDM
Subject_673	B652	No hospital nor ward contact	No contact	No contact	No contact	Klebsiella pneumoniae	OXA-type	No hospital nor ward contact	No contact	No contact	No contact	Others	NDM
Subject_673	B653	Indirect hospital contact (No ward contact)	No contact	No contact	No contact	Klebsiella pneumoniae	OXA-type	No hospital nor ward contact	No contact	No contact	No contact	Klebsiella pneumoniae	KPC
Subject_673	B654	Indirect hospital contact (No ward contact)	No contact	Indirect contact	No contact	Klebsiella pneumoniae	OXA-type	No hospital nor ward contact	No contact	No contact	No contact	Escherichia coli	NDM
Subject_673	B655	Indirect hospital contact (No ward contact)	No contact	No contact	No contact	Klebsiella pneumoniae	OXA-type	No hospital nor ward contact	No contact	No contact	No contact	Klebsiella pneumoniae	Others
Subject_673	B656	Indirect hospital contact (No ward contact)	No contact	No contact	No contact	Klebsiella pneumoniae	OXA-type	No hospital nor ward contact	No contact	No contact	No contact	Escherichia coli	KPC
Subject_673	B657	Indirect ward contact	No contact	No contact	No contact	Klebsiella pneumoniae	OXA-type	No hospital nor ward contact	No contact	No contact	No contact	Escherichia coli	NDM
Subject_673	B658	Indirect hospital contact (No ward contact)	Indirect contact	No contact	No contact	Klebsiella pneumoniae	OXA-type	No hospital nor ward contact	No contact	No contact	No contact	Escherichia coli	KPC
Subject_673	B659	Indirect hospital contact (No ward contact)	Indirect contact	No contact	No contact	Klebsiella pneumoniae	OXA-type	No hospital nor ward contact	No contact	No contact	No contact	Enterobacter spp	KPC
Subject_673	B660	Indirect hospital contact (No ward contact)	No contact	No contact	No contact	Klebsiella pneumoniae	OXA-type	No hospital nor ward contact	No contact	No contact	No contact	Escherichia coli	OXA-type
Subject_239	B661	No hospital nor ward contact	No contact	No contact	No contact	Klebsiella pneumoniae	OXA-type	No hospital nor ward contact	No contact	No contact	No contact	Klebsiella pneumoniae	NDM
Subject_239	B662	No hospital nor ward contact	No contact	No contact	No contact	Klebsiella pneumoniae	OXA-type	Indirect hospital contact (No ward contact)	No contact	No contact	No contact	Escherichia coli	NDM
Subject_239	B663	Direct ward contact	No contact	No contact	No contact	Klebsiella pneumoniae	OXA-type	No hospital nor ward contact	No contact	No contact	No contact	Others	NDM
Subject_239	B664	Indirect hospital contact (No ward contact)	No contact	No contact	No contact	Klebsiella pneumoniae	OXA-type	No hospital nor ward contact	No contact	No contact	No contact	Enterobacter spp	KPC
Subject_211	B665	Direct ward contact	Direct contact	No contact	No contact	Klebsiella pneumoniae	OXA-type	No hospital nor ward contact	No contact	No contact	No contact	Escherichia coli	KPC
Subject_211	B666	Direct hospital contact (No ward contact)	Direct contact	No contact	No contact	Klebsiella pneumoniae	OXA-type	No hospital nor ward contact	No contact	No contact	No contact	Klebsiella pneumoniae	OXA-type
Subject_211	B667	No hospital nor ward contact	No contact	No contact	No contact	Klebsiella pneumoniae	OXA-type	No hospital nor ward contact	No contact	No contact	No contact	Enterobacter spp	KPC
Subject_211	B668	No hospital nor ward contact	No contact	No contact	No contact	Klebsiella pneumoniae	OXA-type	No hospital nor ward contact	No contact	No contact	No contact	Klebsiella pneumoniae	NDM
Subject_211	B669	No hospital nor ward contact	No contact	No contact	No contact	Klebsiella pneumoniae	OXA-type	No hospital nor ward contact	No contact	No contact	No contact	Klebsiella pneumoniae	NDM
Subject_211	B670	Direct ward contact	Direct contact	No contact	No contact	Klebsiella pneumoniae	OXA-type	No hospital nor ward contact	No contact	No contact	No contact	Klebsiella pneumoniae	KPC
Subject_211	B671	No hospital nor ward contact	No contact	No contact	No contact	Klebsiella pneumoniae	OXA-type	No hospital nor ward contact	No contact	No contact	No contact	Klebsiella pneumoniae	NDM
Subject_211	B672	Direct hospital contact (No ward contact)	No contact	No contact	No contact	Klebsiella pneumoniae	OXA-type	No hospital nor ward contact	No contact	No contact	No contact	Enterobacter spp	NDM
Subject_211	B673	Indirect ward contact	No contact	No contact	No contact	Klebsiella pneumoniae	OXA-type	Indirect ward contact	Indirect contact	No contact	No contact	Enterobacter spp	NDM
Subject_211	B674	No hospital nor ward contact	No contact	No contact	No contact	Klebsiella pneumoniae	OXA-type	No hospital nor ward contact	No contact	No contact	No contact	Klebsiella pneumoniae	KPC
Subject_211	B675	Direct ward contact	Direct contact	No contact	No contact	Klebsiella pneumoniae	OXA-type	No hospital nor ward contact	No contact	No contact	No contact	Escherichia coli	NDM
Subject_211	B676	Direct hospital contact (No ward contact)	No contact	No contact	No contact	Klebsiella pneumoniae	OXA-type	No hospital nor ward contact	No contact	No contact	No contact	Enterobacter spp	KPC
Subject_356	B677	Direct hospital contact (No ward contact)	Direct contact	No contact	No contact	Klebsiella pneumoniae	OXA-type	No hospital nor ward contact	No contact	No contact	No contact	Escherichia coli	NDM
Subject_356	B678	Indirect hospital contact (No ward contact)	Indirect contact	No contact	No contact	Klebsiella pneumoniae	OXA-type	No hospital nor ward contact	No contact	No contact	No contact	Escherichia coli	NDM
Subject_356	B679	No hospital nor ward contact	No contact	No contact	No contact	Klebsiella pneumoniae	OXA-type	No hospital nor ward contact	No contact	No contact	No contact	Escherichia coli	KPC
Subject_356	B680	No hospital nor ward contact	No contact	No contact	No contact	Klebsiella pneumoniae	OXA-type	Indirect hospital contact (No ward contact)	No contact	No contact	No contact	Enterobacter spp	KPC
Subject_356	B681	No hospital nor ward contact	No contact	No contact	No contact	Klebsiella pneumoniae	OXA-type	No hospital nor ward contact	No contact	No contact	No contact	Escherichia coli	NDM
Subject_356	B682	Indirect hospital contact (No ward contact)	Indirect contact	No contact	No contact	Klebsiella pneumoniae	OXA-type	No hospital nor ward contact	No contact	No contact	No contact	Enterobacter spp	NDM
Subject_356	B683	Direct hospital contact (No ward contact)	Direct contact	No contact	No contact	Klebsiella pneumoniae	OXA-type	No hospital nor ward contact	No contact	No contact	No contact	Klebsiella pneumoniae	OXA-type
Subject_356	B684	No hospital nor ward contact	No contact	No contact	No contact	Klebsiella pneumoniae	OXA-type	No hospital nor ward contact	No contact	No contact	No contact	Klebsiella pneumoniae	KPC
Subject_356	B685	Direct hospital contact (No ward contact)	No contact	No contact	No contact	Klebsiella pneumoniae	OXA-type	No hospital nor ward contact	No contact	No contact	No contact	Enterobacter spp	NDM
Subject_356	B686	Direct ward contact	No contact	No contact	No contact	Klebsiella pneumoniae	OXA-type	Indirect ward contact	Indirect contact	No contact	No contact	Others	NDM
Subject_356	B687	No hospital nor ward contact	No contact	No contact	No contact	Klebsiella pneumoniae	OXA-type	No hospital nor ward contact	No contact	No contact	No contact	Enterobacter spp	KPC
Subject_356	B688	Indirect hospital contact (No ward contact)	Indirect contact	No contact	No contact	Klebsiella pneumoniae	OXA-type	No hospital nor ward contact	No contact	No contact	No contact	Klebsiella pneumoniae	OXA-type
Subject_356	B689	Direct hospital contact (No ward contact)	No contact	No contact	No contact	Klebsiella pneumoniae	OXA-type	No hospital nor ward contact	No contact	No contact	No contact	Klebsiella pneumoniae	Others
Subject_172	B690	Indirect hospital contact (No ward contact)	No contact	No contact	No contact	Klebsiella pneumoniae	OXA-type	No hospital nor ward contact	No contact	No contact	No contact	Klebsiella pneumoniae	Others
Subject_172	B691	Indirect hospital contact (No ward contact)	No contact	No contact	No contact	Klebsiella pneumoniae	OXA-type	No hospital nor ward contact	No contact	No contact	No contact	Escherichia coli	KPC
Subject_172	B692	No hospital nor ward contact	No contact	No contact	No contact	Klebsiella pneumoniae	OXA-type	No hospital nor ward contact	No contact	No contact	No contact	Klebsiella pneumoniae	KPC
Subject_172	B693	No hospital nor ward contact	No contact	No contact	No contact	Klebsiella pneumoniae	OXA-type	No hospital nor ward contact	No contact	No contact	No contact	Enterobacter spp	KPC
Subject_172	B694	No hospital nor ward contact	No contact	No contact	No contact	Klebsiella pneumoniae	OXA-type	No hospital nor ward contact	No contact	No contact	No contact	Escherichia coli	NDM
Subject_172	B695	No hospital nor ward contact	No contact	No contact	No contact	Klebsiella pneumoniae	OXA-type	Indirect hospital contact (No ward contact)	No contact	No contact	No contact	Escherichia coli	NDM
Subject_172	B696	No hospital nor ward contact	No contact	No contact	No contact	Klebsiella pneumoniae	OXA-type	No hospital nor ward contact	No contact	No contact	No contact	Escherichia coli	NDM
Subject_172	B697	Indirect ward contact	No contact	No contact	No contact	Klebsiella pneumoniae	OXA-type	No hospital nor ward contact	No contact	No contact	No contact	Escherichia coli	NDM
Subject_172	B698	Indirect hospital contact (No ward contact)	No contact	No contact	No contact	Klebsiella pneumoniae	OXA-type	No hospital nor ward contact	No contact	No contact	No contact	Enterobacter spp	KPC
Subject_172	B699	Indirect hospital contact (No ward contact)	No contact	No contact	No contact	Klebsiella pneumoniae	OXA-type	No hospital nor ward contact	No contact	No contact	No contact	Enterobacter spp	KPC
Subject_172	B700	No hospital nor ward contact	No contact	No contact	No contact	Klebsiella pneumoniae	OXA-type	No hospital nor ward contact	No contact	No contact	No contact	Escherichia coli	NDM
Subject_172	B701	Indirect hospital contact (No ward contact)	No contact	No contact	No contact	Klebsiella pneumoniae	OXA-type	No hospital nor ward contact	No contact	No contact	No contact	Klebsiella pneumoniae	KPC
Subject_172	B702	No hospital nor ward contact	No contact	No contact	No contact	Klebsiella pneumoniae	OXA-type	No hospital nor ward contact	No contact	No contact	No contact	Enterobacter spp	Others
Subject_172	B703	Indirect hospital contact (No ward contact)	No contact	No contact	No contact	Klebsiella pneumoniae	OXA-type	No hospital nor ward contact	No contact	No contact	No contact	Enterobacter spp	NDM
Subject_172	B704	Indirect hospital contact (No ward contact)	No contact	No contact	No contact	Klebsiella pneumoniae	OXA-type	No hospital nor ward contact	No contact	No contact	No contact	Klebsiella pneumoniae	KPC
Subject_172	B705	No hospital nor ward contact	No contact	No contact	No contact	Klebsiella pneumoniae	OXA-type	No hospital nor ward contact	No contact	No contact	No contact	Klebsiella pneumoniae	KPC
Subject_172	B706	Indirect ward contact	Indirect contact	No contact	No contact	Klebsiella pneumoniae	OXA-type	No hospital nor ward contact	No contact	No contact	No contact	Others	NDM
Subject_172	B707	Indirect hospital contact (No ward contact)	Indirect contact	No contact	No contact	Klebsiella pneumoniae	OXA-type	No hospital nor ward contact	No contact	No contact	No contact	Escherichia coli	NDM
Subject_172	B708	Indirect hospital contact (No ward contact)	No contact	No contact	No contact	Klebsiella pneumoniae	OXA-type	No hospital nor ward contact	No contact	No contact	No contact	Klebsiella pneumoniae	KPC
Subject_501	B709	No hospital nor ward contact	No contact	No contact	No contact	Klebsiella pneumoniae	OXA-type	No hospital nor ward contact	No contact	No contact	No contact	Escherichia coli	OXA-type
Subject_501	B710	No hospital nor ward contact	No contact	No contact	No contact	Klebsiella pneumoniae	OXA-type	Indirect hospital contact (No ward contact)	No contact	No contact	No contact	Escherichia coli	KPC
Subject_501	B711	No hospital nor ward contact	No contact	No contact	No contact	Klebsiella pneumoniae	OXA-type	No hospital nor ward contact	No contact	No contact	No contact	Klebsiella pneumoniae	NDM
Subject_501	B712	Indirect ward contact	No contact	No contact	No contact	Klebsiella pneumoniae	OXA-type	No hospital nor ward contact	No contact	No contact	No contact	Escherichia coli	KPC
Subject_501	B713	No hospital nor ward contact	No contact	No contact	No contact	Klebsiella pneumoniae	OXA-type	No hospital nor ward contact	No contact	No contact	No contact	Klebsiella pneumoniae	NDM
Subject_52	B714	Direct hospital contact (No ward contact)	Indirect contact	No contact	No contact	Klebsiella pneumoniae	OXA-type	Indirect ward contact	No contact	No contact	No contact	Escherichia coli	NDM
Subject_52	B715	Indirect hospital contact (No ward contact)	No contact	No contact	No contact	Klebsiella pneumoniae	OXA-type	No hospital nor ward contact	No contact	No contact	No contact	Escherichia coli	NDM
Subject_52	B716	No hospital nor ward contact	No contact	No contact	No contact	Klebsiella pneumoniae	OXA-type	No hospital nor ward contact	No contact	No contact	No contact	Others	OXA-type
Subject_52	B717	No hospital nor ward contact	No contact	No contact	No contact	Klebsiella pneumoniae	OXA-type	Indirect hospital contact (No ward contact)	No contact	No contact	No contact	Enterobacter spp	NDM
Subject_52	B718	No hospital nor ward contact	No contact	No contact	No contact	Klebsiella pneumoniae	OXA-type	No hospital nor ward contact	No contact	No contact	No contact	Klebsiella pneumoniae	NDM
Subject_52	B719	No hospital nor ward contact	No contact	No contact	No contact	Klebsiella pneumoniae	OXA-type	Indirect hospital contact (No ward contact)	No contact	No contact	No contact	Enterobacter spp	KPC
Subject_52	B720	No hospital nor ward contact	No contact	No contact	No contact	Klebsiella pneumoniae	OXA-type	No hospital nor ward contact	No contact	No contact	No contact	Escherichia coli	KPC
Subject_52	B721	Indirect ward contact	No contact	No contact	No contact	Klebsiella pneumoniae	OXA-type	No hospital nor ward contact	No contact	No contact	No contact	Escherichia coli	NDM
Subject_52	B722	Indirect hospital contact (No ward contact)	No contact	No contact	No contact	Klebsiella pneumoniae	OXA-type	No hospital nor ward contact	No contact	No contact	No contact	Escherichia coli	KPC
Subject_52	B723	Direct hospital contact (No ward contact)	No contact	No contact	No contact	Klebsiella pneumoniae	OXA-type	Indirect hospital contact (No ward contact)	No contact	No contact	No contact	Enterobacter spp	NDM
Subject_52	B724	Indirect hospital contact (No ward contact)	Indirect contact	No contact	No contact	Klebsiella pneumoniae	OXA-type	No hospital nor ward contact	No contact	No contact	No contact	Enterobacter spp	NDM
Subject_52	B725	No hospital nor ward contact	No contact	No contact	No contact	Klebsiella pneumoniae	OXA-type	No hospital nor ward contact	No contact	No contact	No contact	Escherichia coli	NDM
Subject_52	B726	Indirect hospital contact (No ward contact)	No contact	No contact	No contact	Klebsiella pneumoniae	OXA-type	No hospital nor ward contact	No contact	No contact	No contact	Klebsiella pneumoniae	KPC
Subject_52	B727	No hospital nor ward contact	No contact	No contact	No contact	Klebsiella pneumoniae	OXA-type	No hospital nor ward contact	No contact	No contact	No contact	Escherichia coli	NDM
Subject_52	B728	Indirect hospital contact (No ward contact)	No contact	No contact	No contact	Klebsiella pneumoniae	OXA-type	No hospital nor ward contact	No contact	No contact	No contact	Enterobacter spp	KPC
Subject_52	B729	Direct hospital contact (No ward contact)	Direct contact	No contact	No contact	Klebsiella pneumoniae	OXA-type	No hospital nor ward contact	No contact	No contact	No contact	Escherichia coli	OXA-type
Subject_52	B730	No hospital nor ward contact	No contact	No contact	No contact	Klebsiella pneumoniae	OXA-type	No hospital nor ward contact	No contact	No contact	No contact	Klebsiella pneumoniae	Others
Subject_52	B731	Indirect hospital contact (No ward contact)	No contact	No contact	No contact	Klebsiella pneumoniae	OXA-type	No hospital nor ward contact	No contact	No contact	No contact	Escherichia coli	OXA-type
Subject_52	B732	Direct hospital contact (No ward contact)	Indirect contact	No contact	No contact	Klebsiella pneumoniae	OXA-type	No hospital nor ward contact	No contact	No contact	No contact	Klebsiella pneumoniae	KPC
Subject_52	B733	Indirect hospital contact (No ward contact)	No contact	No contact	No contact	Klebsiella pneumoniae	OXA-type	No hospital nor ward contact	No contact	No contact	No contact	Escherichia coli	NDM
Subject_447	B734	No hospital nor ward contact	No contact	No contact	No contact	Klebsiella pneumoniae	OXA-type	No hospital nor ward contact	No contact	No contact	No contact	Klebsiella pneumoniae	KPC
Subject_447	B735	No hospital nor ward contact	No contact	No contact	No contact	Klebsiella pneumoniae	OXA-type	No hospital nor ward contact	No contact	No contact	No contact	Klebsiella pneumoniae	KPC
Subject_447	B736	No hospital nor ward contact	No contact	No contact	No contact	Klebsiella pneumoniae	OXA-type	Indirect hospital contact (No ward contact)	No contact	No contact	No contact	Escherichia coli	KPC
Subject_447	B737	No hospital nor ward contact	No contact	No contact	No contact	Klebsiella pneumoniae	OXA-type	No hospital nor ward contact	No contact	No contact	No contact	Escherichia coli	KPC
Subject_447	B738	No hospital nor ward contact	No contact	No contact	No contact	Klebsiella pneumoniae	OXA-type	No hospital nor ward contact	No contact	No contact	No contact	Enterobacter spp	Others
Subject_447	B739	Direct ward contact	No contact	No contact	No contact	Klebsiella pneumoniae	OXA-type	No hospital nor ward contact	No contact	No contact	No contact	Klebsiella pneumoniae	Others
Subject_447	B740	No hospital nor ward contact	No contact	No contact	No contact	Klebsiella pneumoniae	OXA-type	No hospital nor ward contact	No contact	No contact	No contact	Klebsiella pneumoniae	KPC
Subject_447	B741	No hospital nor ward contact	No contact	No contact	No contact	Klebsiella pneumoniae	OXA-type	No hospital nor ward contact	No contact	No contact	No contact	Klebsiella pneumoniae	Others
Subject_746	B742	Indirect hospital contact (No ward contact)	No contact	No contact	No contact	Klebsiella pneumoniae	OXA-type	No hospital nor ward contact	No contact	No contact	No contact	Klebsiella pneumoniae	NDM
Subject_455	B743	Direct ward contact	Direct contact	No contact	No contact	Klebsiella pneumoniae	OXA-type	No hospital nor ward contact	No contact	No contact	No contact	Others	NDM
Subject_455	B744	Direct ward contact	No contact	No contact	No contact	Klebsiella pneumoniae	OXA-type	No hospital nor ward contact	No contact	No contact	No contact	Enterobacter spp	NDM
Subject_455	B745	No hospital nor ward contact	No contact	No contact	No contact	Klebsiella pneumoniae	OXA-type	No hospital nor ward contact	No contact	No contact	No contact	Escherichia coli	KPC
Subject_455	B746	No hospital nor ward contact	No contact	No contact	No contact	Klebsiella pneumoniae	OXA-type	Indirect ward contact	Indirect contact	No contact	No contact	Klebsiella pneumoniae	OXA-type
Subject_455	B747	No hospital nor ward contact	No contact	No contact	No contact	Klebsiella pneumoniae	OXA-type	No hospital nor ward contact	No contact	No contact	No contact	Enterobacter spp	Others
Subject_455	B748	Direct ward contact	Direct contact	No contact	No contact	Klebsiella pneumoniae	OXA-type	No hospital nor ward contact	No contact	No contact	No contact	Klebsiella pneumoniae	Others
Subject_455	B749	No hospital nor ward contact	No contact	No contact	No contact	Klebsiella pneumoniae	OXA-type	No hospital nor ward contact	No contact	No contact	No contact	Escherichia coli	NDM
Subject_455	B750	Indirect ward contact	No contact	No contact	No contact	Klebsiella pneumoniae	OXA-type	No hospital nor ward contact	No contact	No contact	No contact	Enterobacter spp	Others
Subject_455	B751	No hospital nor ward contact	No contact	No contact	No contact	Klebsiella pneumoniae	OXA-type	No hospital nor ward contact	No contact	No contact	No contact	Escherichia coli	KPC
Subject_455	B752	Direct ward contact	Direct contact	No contact	No contact	Klebsiella pneumoniae	OXA-type	Indirect ward contact	Indirect contact	No contact	No contact	Escherichia coli	NDM
Subject_455	B753	Direct ward contact	No contact	No contact	No contact	Klebsiella pneumoniae	OXA-type	No hospital nor ward contact	No contact	No contact	No contact	Klebsiella pneumoniae	NDM
Subject_756	B754	No hospital nor ward contact	No contact	No contact	No contact	Klebsiella pneumoniae	OXA-type	No hospital nor ward contact	No contact	No contact	No contact	Enterobacter spp	NDM
Subject_756	B755	No hospital nor ward contact	No contact	No contact	No contact	Klebsiella pneumoniae	OXA-type	No hospital nor ward contact	No contact	No contact	No contact	Escherichia coli	NDM
Subject_756	B756	No hospital nor ward contact	No contact	No contact	No contact	Klebsiella pneumoniae	OXA-type	No hospital nor ward contact	No contact	No contact	No contact	Klebsiella pneumoniae	KPC
Subject_756	B757	No hospital nor ward contact	No contact	No contact	No contact	Klebsiella pneumoniae	OXA-type	No hospital nor ward contact	No contact	No contact	No contact	Enterobacter spp	OXA-type
Subject_756	B758	Indirect hospital contact (No ward contact)	No contact	No contact	No contact	Klebsiella pneumoniae	OXA-type	No hospital nor ward contact	No contact	No contact	No contact	Escherichia coli	OXA-type
Subject_756	B759	No hospital nor ward contact	No contact	No contact	No contact	Klebsiella pneumoniae	OXA-type	No hospital nor ward contact	No contact	No contact	No contact	Others	NDM
Subject_756	B760	No hospital nor ward contact	No contact	No contact	No contact	Klebsiella pneumoniae	OXA-type	Indirect ward contact	Indirect contact	No contact	No contact	Enterobacter spp	OXA-type
Subject_756	B761	No hospital nor ward contact	No contact	No contact	No contact	Klebsiella pneumoniae	OXA-type	Indirect hospital contact (No ward contact)	No contact	No contact	No contact	Escherichia coli	KPC
Subject_756	B762	No hospital nor ward contact	No contact	No contact	No contact	Klebsiella pneumoniae	OXA-type	No hospital nor ward contact	No contact	No contact	No contact	Escherichia coli	NDM
Subject_756	B763	No hospital nor ward contact	No contact	No contact	No contact	Klebsiella pneumoniae	OXA-type	No hospital nor ward contact	No contact	No contact	No contact	Enterobacter spp	KPC
Subject_756	B764	No hospital nor ward contact	No contact	No contact	No contact	Klebsiella pneumoniae	OXA-type	No hospital nor ward contact	No contact	No contact	No contact	Enterobacter spp	NDM
Subject_756	B765	No hospital nor ward contact	No contact	No contact	No contact	Klebsiella pneumoniae	OXA-type	No hospital nor ward contact	No contact	No contact	No contact	Enterobacter spp	NDM
Subject_756	B766	Indirect ward contact	No contact	No contact	No contact	Klebsiella pneumoniae	OXA-type	No hospital nor ward contact	No contact	No contact	No contact	Enterobacter spp	Others
Subject_756	B767	No hospital nor ward contact	No contact	No contact	No contact	Klebsiella pneumoniae	OXA-type	No hospital nor ward contact	No contact	No contact	No contact	Escherichia coli	NDM
Subject_756	B768	No hospital nor ward contact	No contact	No contact	No contact	Klebsiella pneumoniae	OXA-type	Indirect ward contact	No contact	No contact	No contact	Escherichia coli	NDM
Subject_346	B769	Direct hospital contact (No ward contact)	No contact	No contact	No contact	Klebsiella pneumoniae	OXA-type	No hospital nor ward contact	No contact	No contact	No contact	Escherichia coli	KPC
Subject_346	B770	Indirect hospital contact (No ward contact)	No contact	No contact	No contact	Klebsiella pneumoniae	OXA-type	No hospital nor ward contact	No contact	No contact	No contact	Enterobacter spp	KPC
Subject_346	B771	No hospital nor ward contact	No contact	No contact	No contact	Klebsiella pneumoniae	OXA-type	No hospital nor ward contact	No contact	No contact	No contact	Enterobacter spp	KPC
Subject_346	B772	No hospital nor ward contact	No contact	No contact	No contact	Klebsiella pneumoniae	OXA-type	Indirect hospital contact (No ward contact)	No contact	No contact	No contact	Enterobacter spp	KPC
Subject_346	B773	No hospital nor ward contact	No contact	No contact	No contact	Klebsiella pneumoniae	OXA-type	No hospital nor ward contact	No contact	No contact	No contact	Escherichia coli	KPC
Subject_346	B774	Indirect hospital contact (No ward contact)	No contact	No contact	No contact	Klebsiella pneumoniae	OXA-type	No hospital nor ward contact	No contact	No contact	No contact	Klebsiella pneumoniae	OXA-type
Subject_346	B775	Indirect ward contact	No contact	No contact	No contact	Klebsiella pneumoniae	OXA-type	No hospital nor ward contact	No contact	No contact	No contact	Escherichia coli	KPC
Subject_346	B776	Indirect hospital contact (No ward contact)	Indirect contact	No contact	No contact	Klebsiella pneumoniae	OXA-type	No hospital nor ward contact	No contact	No contact	No contact	Enterobacter spp	NDM
Subject_346	B777	No hospital nor ward contact	No contact	No contact	No contact	Klebsiella pneumoniae	OXA-type	No hospital nor ward contact	No contact	No contact	No contact	Klebsiella pneumoniae	KPC
Subject_346	B778	Indirect hospital contact (No ward contact)	No contact	No contact	No contact	Klebsiella pneumoniae	OXA-type	No hospital nor ward contact	No contact	No contact	No contact	Escherichia coli	NDM
Subject_346	B779	Indirect ward contact	No contact	No contact	No contact	Klebsiella pneumoniae	OXA-type	No hospital nor ward contact	No contact	No contact	No contact	Escherichia coli	KPC
Subject_346	B780	No hospital nor ward contact	No contact	No contact	No contact	Klebsiella pneumoniae	OXA-type	No hospital nor ward contact	No contact	No contact	No contact	Escherichia coli	KPC
Subject_346	B781	Indirect hospital contact (No ward contact)	No contact	No contact	No contact	Klebsiella pneumoniae	OXA-type	No hospital nor ward contact	No contact	No contact	No contact	Others	NDM
Subject_346	B782	Indirect hospital contact (No ward contact)	No contact	No contact	No contact	Klebsiella pneumoniae	OXA-type	No hospital nor ward contact	No contact	No contact	No contact	Others	NDM
Subject_670	B783	No hospital nor ward contact	No contact	No contact	No contact	Klebsiella pneumoniae	OXA-type	Indirect hospital contact (No ward contact)	No contact	No contact	No contact	Enterobacter spp	KPC
Subject_515	B784	Direct hospital contact (No ward contact)	No contact	No contact	No contact	Klebsiella pneumoniae	OXA-type	No hospital nor ward contact	No contact	No contact	No contact	Escherichia coli	KPC
Subject_515	B785	Indirect hospital contact (No ward contact)	No contact	No contact	No contact	Klebsiella pneumoniae	OXA-type	No hospital nor ward contact	No contact	No contact	No contact	Escherichia coli	KPC
Subject_515	B786	No hospital nor ward contact	No contact	No contact	No contact	Klebsiella pneumoniae	OXA-type	No hospital nor ward contact	No contact	No contact	No contact	Escherichia coli	NDM
Subject_515	B787	No hospital nor ward contact	No contact	No contact	No contact	Klebsiella pneumoniae	OXA-type	Indirect hospital contact (No ward contact)	No contact	No contact	No contact	Enterobacter spp	NDM
Subject_515	B788	No hospital nor ward contact	No contact	No contact	No contact	Klebsiella pneumoniae	OXA-type	No hospital nor ward contact	No contact	No contact	No contact	Klebsiella pneumoniae	Others
Subject_515	B789	Indirect ward contact	No contact	No contact	No contact	Klebsiella pneumoniae	OXA-type	No hospital nor ward contact	No contact	No contact	No contact	Others	NDM
Subject_515	B790	Indirect ward contact	No contact	No contact	No contact	Klebsiella pneumoniae	OXA-type	No hospital nor ward contact	No contact	No contact	No contact	Enterobacter spp	NDM
Subject_515	B791	Indirect hospital contact (No ward contact)	Indirect contact	No contact	No contact	Klebsiella pneumoniae	OXA-type	No hospital nor ward contact	No contact	No contact	No contact	Enterobacter spp	Others
Subject_515	B792	No hospital nor ward contact	No contact	No contact	No contact	Klebsiella pneumoniae	OXA-type	No hospital nor ward contact	No contact	No contact	No contact	Klebsiella pneumoniae	NDM
Subject_515	B793	Indirect hospital contact (No ward contact)	No contact	No contact	No contact	Klebsiella pneumoniae	OXA-type	No hospital nor ward contact	No contact	No contact	No contact	Klebsiella pneumoniae	Others
Subject_515	B794	Indirect hospital contact (No ward contact)	No contact	No contact	No contact	Klebsiella pneumoniae	OXA-type	No hospital nor ward contact	No contact	No contact	No contact	Klebsiella pneumoniae	NDM
Subject_515	B795	No hospital nor ward contact	No contact	No contact	No contact	Klebsiella pneumoniae	OXA-type	No hospital nor ward contact	No contact	No contact	No contact	Escherichia coli	KPC
Subject_515	B796	Indirect hospital contact (No ward contact)	Indirect contact	No contact	No contact	Klebsiella pneumoniae	OXA-type	No hospital nor ward contact	No contact	No contact	No contact	Klebsiella pneumoniae	KPC
Subject_515	B797	Indirect hospital contact (No ward contact)	No contact	No contact	No contact	Klebsiella pneumoniae	OXA-type	No hospital nor ward contact	No contact	No contact	No contact	Others	OXA-type
Subject_314	B798	Direct ward contact	Direct contact	No contact	No contact	Klebsiella pneumoniae	OXA-type	No hospital nor ward contact	No contact	No contact	No contact	Escherichia coli	OXA-type
Subject_314	B799	No hospital nor ward contact	No contact	No contact	No contact	Klebsiella pneumoniae	OXA-type	No hospital nor ward contact	No contact	No contact	No contact	Enterobacter spp	OXA-type
Subject_314	B800	No hospital nor ward contact	No contact	No contact	No contact	Klebsiella pneumoniae	OXA-type	Indirect hospital contact (No ward contact)	No contact	No contact	No contact	Enterobacter spp	KPC
Subject_314	B801	No hospital nor ward contact	No contact	No contact	No contact	Klebsiella pneumoniae	OXA-type	No hospital nor ward contact	No contact	No contact	No contact	Enterobacter spp	NDM
Subject_314	B802	Direct ward contact	Direct contact	No contact	No contact	Klebsiella pneumoniae	OXA-type	No hospital nor ward contact	No contact	No contact	No contact	Escherichia coli	KPC
Subject_314	B803	Indirect ward contact	No contact	No contact	No contact	Klebsiella pneumoniae	OXA-type	No hospital nor ward contact	No contact	No contact	No contact	Escherichia coli	OXA-type
Subject_314	B804	No hospital nor ward contact	No contact	No contact	No contact	Klebsiella pneumoniae	OXA-type	No hospital nor ward contact	No contact	No contact	No contact	Escherichia coli	NDM
Subject_21	B805	No hospital nor ward contact	No contact	No contact	No contact	Klebsiella pneumoniae	Others	No hospital nor ward contact	No contact	No contact	No contact	Klebsiella pneumoniae	Others
Subject_341	B806	Direct ward contact	No contact	No contact	No contact	Klebsiella pneumoniae	OXA-type	No hospital nor ward contact	No contact	No contact	No contact	Klebsiella pneumoniae	NDM
Subject_341	B807	Direct ward contact	No contact	No contact	No contact	Klebsiella pneumoniae	OXA-type	No hospital nor ward contact	No contact	No contact	No contact	Others	NDM
Subject_341	B808	No hospital nor ward contact	No contact	No contact	No contact	Klebsiella pneumoniae	OXA-type	No hospital nor ward contact	No contact	No contact	No contact	Escherichia coli	NDM
Subject_341	B809	No hospital nor ward contact	No contact	No contact	No contact	Klebsiella pneumoniae	OXA-type	Indirect hospital contact (No ward contact)	No contact	No contact	No contact	Others	Others
Subject_341	B810	No hospital nor ward contact	No contact	No contact	No contact	Klebsiella pneumoniae	OXA-type	No hospital nor ward contact	No contact	No contact	No contact	Klebsiella pneumoniae	KPC
Subject_341	B811	Direct ward contact	No contact	No contact	No contact	Klebsiella pneumoniae	OXA-type	No hospital nor ward contact	No contact	No contact	No contact	Escherichia coli	KPC
Subject_341	B812	No hospital nor ward contact	No contact	No contact	No contact	Klebsiella pneumoniae	OXA-type	No hospital nor ward contact	No contact	No contact	No contact	Klebsiella pneumoniae	KPC
Subject_341	B813	Direct ward contact	No contact	No contact	No contact	Klebsiella pneumoniae	OXA-type	No hospital nor ward contact	No contact	No contact	No contact	Klebsiella pneumoniae	NDM
Subject_341	B814	Direct ward contact	No contact	No contact	No contact	Klebsiella pneumoniae	OXA-type	No hospital nor ward contact	No contact	No contact	No contact	Klebsiella pneumoniae	Others
Subject_341	B815	No hospital nor ward contact	No contact	No contact	No contact	Klebsiella pneumoniae	OXA-type	No hospital nor ward contact	No contact	No contact	No contact	Klebsiella pneumoniae	KPC
Subject_341	B816	Direct ward contact	No contact	No contact	No contact	Klebsiella pneumoniae	OXA-type	No hospital nor ward contact	No contact	No contact	No contact	Escherichia coli	NDM
Subject_304	B817	Direct ward contact	No contact	No contact	No contact	Klebsiella pneumoniae	NDM	Direct hospital contact (No ward contact)	No contact	No contact	No contact	Escherichia coli	KPC
Subject_296	B818	Direct hospital contact (No ward contact)	No contact	No contact	No contact	Klebsiella pneumoniae	NDM	No hospital nor ward contact	No contact	No contact	No contact	Escherichia coli	NDM
Subject_296	B819	Direct ward contact	No contact	No contact	No contact	Klebsiella pneumoniae	NDM	No hospital nor ward contact	No contact	No contact	No contact	Klebsiella pneumoniae	NDM
Subject_296	B820	Indirect hospital contact (No ward contact)	No contact	No contact	No contact	Klebsiella pneumoniae	NDM	No hospital nor ward contact	No contact	No contact	No contact	Others	NDM
Subject_296	B821	Direct ward contact	No contact	No contact	No contact	Klebsiella pneumoniae	NDM	No hospital nor ward contact	No contact	No contact	No contact	Enterobacter spp	KPC
Subject_296	B822	Direct hospital contact (No ward contact)	No contact	No contact	No contact	Klebsiella pneumoniae	NDM	No hospital nor ward contact	No contact	No contact	No contact	Enterobacter spp	NDM
Subject_518	B823	Direct ward contact	No contact	No contact	No contact	Klebsiella pneumoniae	NDM	No hospital nor ward contact	No contact	No contact	No contact	Others	NDM
Subject_518	B824	Direct ward contact	Direct contact	No contact	No contact	Klebsiella pneumoniae	NDM	No hospital nor ward contact	No contact	No contact	No contact	Klebsiella pneumoniae	NDM
Subject_221	B825	Direct ward contact	No contact	No contact	No contact	Klebsiella pneumoniae	NDM	No hospital nor ward contact	No contact	No contact	No contact	Klebsiella pneumoniae	NDM
Subject_221	B826	Direct hospital contact (No ward contact)	No contact	No contact	No contact	Klebsiella pneumoniae	NDM	No hospital nor ward contact	No contact	No contact	No contact	Escherichia coli	NDM
Subject_221	B827	Direct hospital contact (No ward contact)	No contact	No contact	No contact	Klebsiella pneumoniae	NDM	No hospital nor ward contact	No contact	No contact	No contact	Enterobacter spp	KPC
Subject_221	B828	Direct ward contact	No contact	No contact	No contact	Klebsiella pneumoniae	NDM	Direct hospital contact (No ward contact)	No contact	No contact	No contact	Klebsiella pneumoniae	NDM
Subject_221	B829	Direct hospital contact (No ward contact)	No contact	No contact	No contact	Klebsiella pneumoniae	NDM	No hospital nor ward contact	No contact	No contact	No contact	Enterobacter spp	NDM
Subject_721	B830	Direct ward contact	No contact	No contact	No contact	Klebsiella pneumoniae	NDM	No hospital nor ward contact	No contact	No contact	No contact	Escherichia coli	KPC
Subject_721	B831	Direct ward contact	No contact	No contact	No contact	Klebsiella pneumoniae	NDM	No hospital nor ward contact	No contact	No contact	No contact	Escherichia coli	KPC
Subject_349	B832	Direct hospital contact (No ward contact)	No contact	No contact	No contact	Klebsiella pneumoniae	NDM	No hospital nor ward contact	No contact	No contact	No contact	Escherichia coli	KPC
Subject_349	B833	Direct hospital contact (No ward contact)	No contact	No contact	No contact	Klebsiella pneumoniae	NDM	No hospital nor ward contact	No contact	No contact	No contact	Escherichia coli	KPC
Subject_349	B834	Direct hospital contact (No ward contact)	No contact	No contact	No contact	Klebsiella pneumoniae	NDM	Indirect ward contact	Indirect contact	No contact	No contact	Enterobacter spp	NDM
Subject_349	B835	Direct hospital contact (No ward contact)	Direct contact	No contact	No contact	Klebsiella pneumoniae	NDM	No hospital nor ward contact	No contact	No contact	No contact	Escherichia coli	KPC
Subject_349	B836	Direct hospital contact (No ward contact)	No contact	No contact	No contact	Klebsiella pneumoniae	NDM	No hospital nor ward contact	No contact	No contact	No contact	Enterobacter spp	KPC
Subject_349	B837	Direct hospital contact (No ward contact)	No contact	No contact	No contact	Klebsiella pneumoniae	NDM	No hospital nor ward contact	No contact	No contact	No contact	Klebsiella pneumoniae	KPC
Subject_665	B838	Direct ward contact	No contact	No contact	No contact	Klebsiella pneumoniae	NDM	No hospital nor ward contact	No contact	No contact	No contact	Enterobacter spp	NDM
Subject_665	B839	Direct hospital contact (No ward contact)	No contact	No contact	No contact	Klebsiella pneumoniae	NDM	No hospital nor ward contact	No contact	No contact	No contact	Klebsiella pneumoniae	KPC
Subject_665	B840	Direct ward contact	No contact	No contact	No contact	Klebsiella pneumoniae	NDM	No hospital nor ward contact	No contact	No contact	No contact	Escherichia coli	KPC
Subject_665	B841	Direct hospital contact (No ward contact)	No contact	No contact	No contact	Klebsiella pneumoniae	NDM	No hospital nor ward contact	No contact	No contact	No contact	Escherichia coli	OXA-type
Subject_665	B842	Direct hospital contact (No ward contact)	No contact	No contact	No contact	Klebsiella pneumoniae	NDM	No hospital nor ward contact	No contact	No contact	No contact	Escherichia coli	NDM
Subject_517	B843	Direct ward contact	Direct contact	No contact	No contact	Klebsiella pneumoniae	NDM	No hospital nor ward contact	No contact	No contact	No contact	Enterobacter spp	NDM
Subject_517	B844	Direct ward contact	No contact	No contact	No contact	Klebsiella pneumoniae	NDM	No hospital nor ward contact	No contact	No contact	No contact	Others	KPC
Subject_61	B845	Direct hospital contact (No ward contact)	No contact	No contact	No contact	Enterobacter spp	NDM	Indirect hospital contact (No ward contact)	No contact	No contact	No contact	Escherichia coli	NDM
Subject_61	B846	Direct ward contact	Direct contact	No contact	No contact	Enterobacter spp	NDM	Indirect ward contact	Indirect contact	No contact	No contact	Enterobacter spp	Others
Subject_410	B847	Direct ward contact	Direct contact	No contact	No contact	Enterobacter spp	NDM	Indirect hospital contact (No ward contact)	Indirect contact	No contact	No contact	Escherichia coli	KPC
Subject_410	B848	Direct hospital contact (No ward contact)	No contact	No contact	No contact	Enterobacter spp	NDM	No hospital nor ward contact	No contact	No contact	No contact	Escherichia coli	OXA-type
Subject_112	B849	Indirect ward contact	No contact	No contact	No contact	Klebsiella pneumoniae	NDM	No hospital nor ward contact	No contact	No contact	No contact	Escherichia coli	NDM
Subject_156	B850	Direct ward contact	Direct contact	No contact	No contact	Klebsiella pneumoniae	OXA-type	Direct hospital contact (No ward contact)	No contact	No contact	No contact	Klebsiella pneumoniae	NDM
Subject_156	B851	No hospital nor ward contact	No contact	No contact	No contact	Klebsiella pneumoniae	OXA-type	No hospital nor ward contact	No contact	No contact	No contact	Escherichia coli	KPC
Subject_156	B852	No hospital nor ward contact	No contact	No contact	No contact	Klebsiella pneumoniae	OXA-type	No hospital nor ward contact	No contact	No contact	No contact	Klebsiella pneumoniae	KPC
Subject_39	B853	Direct hospital contact (No ward contact)	No contact	No contact	No contact	Klebsiella pneumoniae	OXA-type	Indirect ward contact	No contact	No contact	No contact	Escherichia coli	OXA-type
Subject_677	B854	No hospital nor ward contact	No contact	No contact	No contact	Klebsiella pneumoniae	OXA-type	No hospital nor ward contact	No contact	No contact	No contact	Klebsiella pneumoniae	Others
Subject_206	B855	Direct hospital contact (No ward contact)	No contact	No contact	No contact	Klebsiella pneumoniae	OXA-type	Indirect ward contact	No contact	No contact	No contact	Escherichia coli	OXA-type
Subject_166	B856	No hospital nor ward contact	No contact	No contact	No contact	Klebsiella pneumoniae	OXA-type	Indirect hospital contact (No ward contact)	Indirect contact	No contact	No contact	Klebsiella pneumoniae	KPC
Subject_749	B857	No hospital nor ward contact	No contact	No contact	No contact	Klebsiella pneumoniae	OXA-type	No hospital nor ward contact	No contact	No contact	No contact	Escherichia coli	KPC
Subject_749	B858	No hospital nor ward contact	No contact	No contact	No contact	Klebsiella pneumoniae	OXA-type	No hospital nor ward contact	No contact	No contact	No contact	Escherichia coli	KPC
Subject_773	B859	Indirect hospital contact (No ward contact)	No contact	No contact	No contact	Klebsiella pneumoniae	OXA-type	No hospital nor ward contact	No contact	No contact	No contact	Escherichia coli	KPC
Subject_178	B860	Direct hospital contact (No ward contact)	No contact	No contact	No contact	Klebsiella pneumoniae	OXA-type	Direct hospital contact (No ward contact)	Direct contact	No contact	No contact	Escherichia coli	KPC
Subject_178	B861	Direct ward contact	No contact	No contact	No contact	Klebsiella pneumoniae	OXA-type	Direct hospital contact (No ward contact)	No contact	No contact	No contact	Escherichia coli	OXA-type
Subject_178	B862	No hospital nor ward contact	No contact	No contact	No contact	Klebsiella pneumoniae	OXA-type	No hospital nor ward contact	No contact	No contact	No contact	Escherichia coli	KPC
Subject_178	B863	No hospital nor ward contact	No contact	No contact	No contact	Klebsiella pneumoniae	OXA-type	No hospital nor ward contact	No contact	No contact	No contact	Escherichia coli	KPC
Subject_642	B864	No hospital nor ward contact	No contact	No contact	No contact	Klebsiella pneumoniae	OXA-type	No hospital nor ward contact	No contact	No contact	No contact	Escherichia coli	KPC
Subject_433	B865	Direct hospital contact (No ward contact)	No contact	No contact	No contact	Escherichia coli	KPC	Indirect hospital contact (No ward contact)	No contact	No contact	No contact	Others	NDM
Subject_629	B866	Direct hospital contact (No ward contact)	No contact	No contact	No contact	Escherichia coli	KPC	Indirect hospital contact (No ward contact)	No contact	No contact	No contact	Others	NDM
Subject_561	B867	Direct hospital contact (No ward contact)	No contact	No contact	No contact	Escherichia coli	KPC	Indirect hospital contact (No ward contact)	No contact	No contact	No contact	Others	NDM
Subject_561	B868	Direct hospital contact (No ward contact)	No contact	No contact	No contact	Escherichia coli	KPC	Indirect ward contact	No contact	No contact	No contact	Klebsiella pneumoniae	KPC
Subject_561	B869	Direct hospital contact (No ward contact)	No contact	No contact	No contact	Escherichia coli	KPC	Indirect hospital contact (No ward contact)	No contact	No contact	No contact	Enterobacter spp	NDM
Subject_561	B870	Direct ward contact	No contact	No contact	No contact	Escherichia coli	KPC	Indirect ward contact	No contact	No contact	No contact	Escherichia coli	NDM
Subject_695	B871	Direct hospital contact (No ward contact)	No contact	No contact	No contact	Escherichia coli	KPC	No hospital nor ward contact	No contact	No contact	No contact	Others	NDM
Subject_207	B872	Direct ward contact	Direct contact	No contact	No contact	Escherichia coli	KPC	Indirect ward contact	Indirect contact	No contact	No contact	Klebsiella pneumoniae	KPC
Subject_25	B873	Direct hospital contact (No ward contact)	No contact	No contact	No contact	Escherichia coli	KPC	Indirect hospital contact (No ward contact)	No contact	No contact	No contact	Enterobacter spp	KPC
Subject_25	B874	Direct hospital contact (No ward contact)	No contact	No contact	No contact	Escherichia coli	KPC	Indirect hospital contact (No ward contact)	Indirect contact	No contact	No contact	Enterobacter spp	KPC
Subject_25	B875	Direct hospital contact (No ward contact)	No contact	No contact	No contact	Escherichia coli	KPC	No hospital nor ward contact	No contact	No contact	No contact	Escherichia coli	NDM
Subject_25	B876	Direct hospital contact (No ward contact)	No contact	No contact	No contact	Escherichia coli	KPC	Indirect hospital contact (No ward contact)	No contact	No contact	No contact	Klebsiella pneumoniae	NDM
Subject_427	B877	Direct hospital contact (No ward contact)	No contact	No contact	No contact	Escherichia coli	KPC	Direct hospital contact (No ward contact)	No contact	No contact	No contact	Others	NDM
Subject_427	B878	Direct hospital contact (No ward contact)	No contact	No contact	No contact	Escherichia coli	KPC	Indirect ward contact	Indirect contact	No contact	No contact	Klebsiella pneumoniae	Others
Subject_427	B879	Direct hospital contact (No ward contact)	No contact	No contact	No contact	Escherichia coli	KPC	No hospital nor ward contact	No contact	No contact	No contact	Klebsiella pneumoniae	NDM
Subject_427	B880	Indirect hospital contact (No ward contact)	No contact	No contact	No contact	Escherichia coli	KPC	Indirect hospital contact (No ward contact)	No contact	No contact	No contact	Enterobacter spp	KPC
Subject_708	B881	Direct hospital contact (No ward contact)	No contact	No contact	No contact	Escherichia coli	KPC	No hospital nor ward contact	No contact	No contact	No contact	Enterobacter spp	NDM
Subject_708	B882	Direct ward contact	No contact	No contact	No contact	Escherichia coli	KPC	Indirect ward contact	No contact	No contact	No contact	Escherichia coli	OXA-type
Subject_708	B883	Direct hospital contact (No ward contact)	No contact	No contact	No contact	Escherichia coli	KPC	Direct hospital contact (No ward contact)	No contact	No contact	No contact	Klebsiella pneumoniae	KPC
Subject_708	B884	Indirect hospital contact (No ward contact)	No contact	No contact	No contact	Escherichia coli	KPC	No hospital nor ward contact	No contact	No contact	No contact	Others	OXA-type
Subject_709	B885	Direct hospital contact (No ward contact)	No contact	No contact	No contact	Escherichia coli	KPC	No hospital nor ward contact	No contact	No contact	No contact	Others	NDM
Subject_709	B886	Direct hospital contact (No ward contact)	No contact	No contact	No contact	Escherichia coli	KPC	No hospital nor ward contact	No contact	No contact	No contact	Enterobacter spp	Others
Subject_709	B887	Direct hospital contact (No ward contact)	No contact	No contact	No contact	Escherichia coli	KPC	Indirect ward contact	No contact	No contact	No contact	Klebsiella pneumoniae	KPC
Subject_709	B888	Direct hospital contact (No ward contact)	No contact	No contact	No contact	Escherichia coli	KPC	Indirect ward contact	No contact	No contact	No contact	Enterobacter spp	KPC
Subject_439	B889	Direct hospital contact (No ward contact)	No contact	No contact	No contact	Escherichia coli	KPC	Indirect ward contact	No contact	No contact	No contact	Escherichia coli	NDM
Subject_439	B890	Direct ward contact	No contact	No contact	No contact	Escherichia coli	KPC	Indirect hospital contact (No ward contact)	No contact	No contact	No contact	Escherichia coli	KPC
Subject_439	B891	Direct hospital contact (No ward contact)	No contact	No contact	No contact	Escherichia coli	KPC	Indirect hospital contact (No ward contact)	Indirect contact	No contact	No contact	Enterobacter spp	KPC
Subject_439	B892	Direct hospital contact (No ward contact)	No contact	No contact	No contact	Escherichia coli	KPC	No hospital nor ward contact	No contact	No contact	No contact	Klebsiella pneumoniae	Others
Subject_541	B893	Direct ward contact	Direct contact	No contact	No contact	Escherichia coli	KPC	Indirect hospital contact (No ward contact)	Indirect contact	No contact	No contact	Escherichia coli	NDM
Subject_315	B894	Direct hospital contact (No ward contact)	No contact	No contact	No contact	Escherichia coli	KPC	Indirect ward contact	Direct contact	No contact	No contact	Klebsiella pneumoniae	KPC
Subject_315	B895	Direct ward contact	No contact	No contact	No contact	Escherichia coli	KPC	Indirect hospital contact (No ward contact)	No contact	No contact	No contact	Escherichia coli	KPC
Subject_315	B896	Direct hospital contact (No ward contact)	No contact	No contact	No contact	Escherichia coli	KPC	Direct hospital contact (No ward contact)	No contact	No contact	No contact	Escherichia coli	KPC
Subject_315	B897	Indirect hospital contact (No ward contact)	No contact	No contact	No contact	Escherichia coli	KPC	Indirect hospital contact (No ward contact)	No contact	No contact	No contact	Enterobacter spp	NDM
Subject_666	B898	Direct hospital contact (No ward contact)	No contact	No contact	No contact	Escherichia coli	KPC	Direct hospital contact (No ward contact)	No contact	No contact	No contact	Klebsiella pneumoniae	KPC
Subject_301	B899	No hospital nor ward contact	No contact	No contact	No contact	Klebsiella pneumoniae	OXA-type	No hospital nor ward contact	No contact	No contact	No contact	Klebsiella pneumoniae	NDM
Subject_301	B900	No hospital nor ward contact	No contact	No contact	No contact	Klebsiella pneumoniae	OXA-type	No hospital nor ward contact	No contact	No contact	No contact	Others	NDM
Subject_478	B901	No hospital nor ward contact	No contact	No contact	No contact	Klebsiella pneumoniae	OXA-type	Indirect hospital contact (No ward contact)	Indirect contact	No contact	No contact	Enterobacter spp	NDM
Subject_478	B902	No hospital nor ward contact	No contact	No contact	No contact	Klebsiella pneumoniae	OXA-type	Indirect ward contact	Direct contact	No contact	No contact	Klebsiella pneumoniae	KPC
Subject_478	B903	No hospital nor ward contact	No contact	No contact	No contact	Klebsiella pneumoniae	OXA-type	No hospital nor ward contact	No contact	No contact	No contact	Klebsiella pneumoniae	OXA-type
Subject_478	B904	No hospital nor ward contact	No contact	No contact	No contact	Klebsiella pneumoniae	OXA-type	Indirect hospital contact (No ward contact)	No contact	No contact	No contact	Escherichia coli	KPC
Subject_478	B905	No hospital nor ward contact	No contact	No contact	No contact	Klebsiella pneumoniae	OXA-type	Indirect hospital contact (No ward contact)	No contact	No contact	No contact	Enterobacter spp	KPC
Subject_478	B906	No hospital nor ward contact	No contact	No contact	No contact	Klebsiella pneumoniae	OXA-type	Indirect hospital contact (No ward contact)	No contact	No contact	No contact	Enterobacter spp	Others
Subject_478	B907	No hospital nor ward contact	No contact	No contact	No contact	Klebsiella pneumoniae	OXA-type	Indirect hospital contact (No ward contact)	No contact	No contact	No contact	Escherichia coli	KPC
Subject_478	B908	Direct hospital contact (No ward contact)	Direct contact	No contact	No contact	Klebsiella pneumoniae	OXA-type	No hospital nor ward contact	No contact	No contact	No contact	Enterobacter spp	KPC
Subject_478	B909	No hospital nor ward contact	No contact	No contact	No contact	Klebsiella pneumoniae	OXA-type	No hospital nor ward contact	No contact	No contact	No contact	Escherichia coli	KPC
Subject_536	B910	Indirect hospital contact (No ward contact)	No contact	No contact	No contact	Klebsiella pneumoniae	OXA-type	Indirect hospital contact (No ward contact)	No contact	No contact	No contact	Klebsiella pneumoniae	NDM
Subject_536	B911	Indirect ward contact	No contact	No contact	No contact	Klebsiella pneumoniae	OXA-type	Indirect ward contact	Indirect contact	No contact	No contact	Enterobacter spp	KPC
Subject_536	B912	Indirect hospital contact (No ward contact)	No contact	No contact	No contact	Klebsiella pneumoniae	OXA-type	No hospital nor ward contact	No contact	No contact	No contact	Klebsiella pneumoniae	NDM
Subject_536	B913	Direct hospital contact (No ward contact)	No contact	No contact	No contact	Klebsiella pneumoniae	OXA-type	Direct hospital contact (No ward contact)	No contact	No contact	No contact	Enterobacter spp	KPC
Subject_536	B914	Direct hospital contact (No ward contact)	No contact	No contact	No contact	Klebsiella pneumoniae	OXA-type	Indirect ward contact	Indirect contact	No contact	No contact	Enterobacter spp	NDM
Subject_536	B915	Direct hospital contact (No ward contact)	No contact	No contact	No contact	Klebsiella pneumoniae	OXA-type	Indirect ward contact	No contact	No contact	No contact	Escherichia coli	NDM
Subject_536	B916	Indirect hospital contact (No ward contact)	No contact	No contact	No contact	Klebsiella pneumoniae	OXA-type	No hospital nor ward contact	No contact	No contact	No contact	Enterobacter spp	Others
Subject_270	B917	Indirect hospital contact (No ward contact)	No contact	No contact	No contact	Klebsiella pneumoniae	OXA-type	Indirect hospital contact (No ward contact)	Indirect contact	No contact	No contact	Others	NDM
Subject_270	B918	Direct hospital contact (No ward contact)	No contact	No contact	No contact	Klebsiella pneumoniae	OXA-type	Indirect hospital contact (No ward contact)	No contact	No contact	No contact	Klebsiella pneumoniae	KPC
Subject_608	B919	Direct hospital contact (No ward contact)	No contact	No contact	No contact	Klebsiella pneumoniae	OXA-type	Indirect hospital contact (No ward contact)	No contact	No contact	No contact	Klebsiella pneumoniae	Others
Subject_608	B920	Direct ward contact	Direct contact	No contact	No contact	Klebsiella pneumoniae	OXA-type	No hospital nor ward contact	No contact	No contact	No contact	Escherichia coli	NDM
Subject_608	B921	Direct hospital contact (No ward contact)	No contact	No contact	No contact	Klebsiella pneumoniae	OXA-type	Direct hospital contact (No ward contact)	No contact	No contact	No contact	Klebsiella pneumoniae	KPC
Subject_424	B922	Direct hospital contact (No ward contact)	Indirect contact	No contact	No contact	Klebsiella pneumoniae	OXA-type	Indirect hospital contact (No ward contact)	No contact	No contact	No contact	Enterobacter spp	KPC
Subject_424	B923	Direct hospital contact (No ward contact)	Indirect contact	No contact	No contact	Klebsiella pneumoniae	OXA-type	Indirect hospital contact (No ward contact)	Indirect contact	No contact	No contact	Klebsiella pneumoniae	KPC
Subject_424	B924	Direct ward contact	Direct contact	No contact	No contact	Klebsiella pneumoniae	OXA-type	Indirect ward contact	Indirect contact	No contact	No contact	Klebsiella pneumoniae	NDM
Subject_424	B925	Direct hospital contact (No ward contact)	No contact	No contact	No contact	Klebsiella pneumoniae	OXA-type	Indirect hospital contact (No ward contact)	No contact	No contact	No contact	Klebsiella pneumoniae	Others
Subject_424	B926	Indirect ward contact	No contact	No contact	No contact	Klebsiella pneumoniae	OXA-type	Indirect ward contact	No contact	No contact	No contact	Klebsiella pneumoniae	KPC
Subject_688	B927	Direct ward contact	No contact	No contact	No contact	Klebsiella pneumoniae	OXA-type	Indirect hospital contact (No ward contact)	No contact	No contact	No contact	Escherichia coli	OXA-type
Subject_688	B928	Indirect ward contact	Direct contact	No contact	No contact	Klebsiella pneumoniae	OXA-type	Indirect hospital contact (No ward contact)	Indirect contact	No contact	No contact	Klebsiella pneumoniae	KPC
Subject_688	B929	Direct ward contact	Direct contact	No contact	No contact	Klebsiella pneumoniae	OXA-type	Indirect hospital contact (No ward contact)	Indirect contact	No contact	No contact	Klebsiella pneumoniae	KPC
Subject_688	B930	Direct hospital contact (No ward contact)	No contact	No contact	No contact	Klebsiella pneumoniae	OXA-type	Indirect hospital contact (No ward contact)	No contact	No contact	No contact	Klebsiella pneumoniae	NDM
Subject_510	B931	Direct hospital contact (No ward contact)	Direct contact	No contact	No contact	Klebsiella pneumoniae	OXA-type	No hospital nor ward contact	No contact	No contact	No contact	Klebsiella pneumoniae	KPC
Subject_510	B932	Direct hospital contact (No ward contact)	Indirect contact	No contact	No contact	Klebsiella pneumoniae	OXA-type	Indirect hospital contact (No ward contact)	No contact	No contact	No contact	Others	NDM
Subject_510	B933	Direct hospital contact (No ward contact)	No contact	No contact	No contact	Klebsiella pneumoniae	OXA-type	Indirect hospital contact (No ward contact)	Indirect contact	No contact	No contact	Klebsiella pneumoniae	KPC
Subject_510	B934	Direct hospital contact (No ward contact)	No contact	No contact	No contact	Klebsiella pneumoniae	OXA-type	Indirect hospital contact (No ward contact)	No contact	No contact	No contact	Klebsiella pneumoniae	KPC
Subject_510	B935	Indirect ward contact	No contact	No contact	No contact	Klebsiella pneumoniae	OXA-type	Indirect ward contact	No contact	No contact	No contact	Klebsiella pneumoniae	NDM
Subject_592	B936	Indirect ward contact	Indirect contact	No contact	No contact	Klebsiella pneumoniae	OXA-type	No hospital nor ward contact	No contact	No contact	No contact	Escherichia coli	NDM
Subject_592	B937	No hospital nor ward contact	No contact	No contact	No contact	Klebsiella pneumoniae	OXA-type	No hospital nor ward contact	No contact	No contact	No contact	Escherichia coli	NDM
Subject_592	B938	Direct hospital contact (No ward contact)	No contact	No contact	No contact	Klebsiella pneumoniae	OXA-type	Indirect hospital contact (No ward contact)	Indirect contact	No contact	No contact	Escherichia coli	OXA-type
Subject_592	B939	Indirect ward contact	Indirect contact	No contact	No contact	Klebsiella pneumoniae	OXA-type	Indirect hospital contact (No ward contact)	No contact	No contact	No contact	Escherichia coli	KPC
Subject_592	B940	Indirect hospital contact (No ward contact)	No contact	No contact	No contact	Klebsiella pneumoniae	OXA-type	No hospital nor ward contact	No contact	No contact	No contact	Enterobacter spp	NDM
Subject_592	B941	Direct hospital contact (No ward contact)	No contact	No contact	No contact	Klebsiella pneumoniae	OXA-type	Indirect ward contact	No contact	No contact	No contact	Klebsiella pneumoniae	KPC
Subject_592	B942	Direct hospital contact (No ward contact)	Indirect contact	No contact	No contact	Klebsiella pneumoniae	OXA-type	Indirect ward contact	Indirect contact	No contact	No contact	Escherichia coli	KPC
Subject_592	B943	Indirect hospital contact (No ward contact)	Indirect contact	No contact	No contact	Klebsiella pneumoniae	OXA-type	No hospital nor ward contact	No contact	No contact	No contact	Escherichia coli	NDM
Subject_592	B944	No hospital nor ward contact	No contact	No contact	No contact	Klebsiella pneumoniae	OXA-type	No hospital nor ward contact	No contact	No contact	No contact	Others	NDM
Subject_592	B945	Indirect ward contact	No contact	No contact	No contact	Klebsiella pneumoniae	OXA-type	No hospital nor ward contact	No contact	No contact	No contact	Klebsiella pneumoniae	KPC
Subject_303	B946	No hospital nor ward contact	No contact	No contact	No contact	Klebsiella pneumoniae	OXA-type	No hospital nor ward contact	No contact	No contact	No contact	Escherichia coli	OXA-type
Subject_303	B947	No hospital nor ward contact	No contact	No contact	No contact	Klebsiella pneumoniae	OXA-type	Indirect ward contact	No contact	No contact	No contact	Klebsiella pneumoniae	KPC
Subject_303	B948	No hospital nor ward contact	No contact	No contact	No contact	Klebsiella pneumoniae	OXA-type	Indirect hospital contact (No ward contact)	Indirect contact	No contact	No contact	Escherichia coli	KPC
Subject_303	B949	No hospital nor ward contact	No contact	No contact	No contact	Klebsiella pneumoniae	OXA-type	Indirect hospital contact (No ward contact)	No contact	No contact	No contact	Escherichia coli	NDM
Subject_303	B950	No hospital nor ward contact	No contact	No contact	No contact	Klebsiella pneumoniae	OXA-type	Direct hospital contact (No ward contact)	No contact	No contact	No contact	Escherichia coli	KPC
Subject_303	B951	No hospital nor ward contact	No contact	No contact	No contact	Klebsiella pneumoniae	OXA-type	Indirect ward contact	Indirect contact	No contact	No contact	Others	NDM
Subject_303	B952	No hospital nor ward contact	No contact	No contact	No contact	Klebsiella pneumoniae	OXA-type	No hospital nor ward contact	No contact	No contact	No contact	Escherichia coli	NDM
Subject_303	B953	No hospital nor ward contact	No contact	No contact	No contact	Klebsiella pneumoniae	OXA-type	No hospital nor ward contact	No contact	No contact	No contact	Others	NDM
Subject_679	B954	Indirect ward contact	Indirect contact	No contact	No contact	Klebsiella pneumoniae	OXA-type	No hospital nor ward contact	No contact	No contact	No contact	Escherichia coli	NDM
Subject_679	B955	No hospital nor ward contact	No contact	No contact	No contact	Klebsiella pneumoniae	OXA-type	No hospital nor ward contact	No contact	No contact	No contact	Escherichia coli	KPC
Subject_679	B956	Direct hospital contact (No ward contact)	No contact	No contact	No contact	Klebsiella pneumoniae	OXA-type	Direct ward contact	Direct contact	No contact	No contact	Escherichia coli	NDM
Subject_679	B957	Indirect hospital contact (No ward contact)	Indirect contact	No contact	No contact	Klebsiella pneumoniae	OXA-type	Indirect ward contact	Indirect contact	No contact	No contact	Klebsiella pneumoniae	Others
Subject_679	B958	Indirect ward contact	Indirect contact	No contact	No contact	Klebsiella pneumoniae	OXA-type	Indirect hospital contact (No ward contact)	No contact	No contact	No contact	Others	NDM
Subject_679	B959	Direct hospital contact (No ward contact)	No contact	No contact	No contact	Klebsiella pneumoniae	OXA-type	Direct hospital contact (No ward contact)	No contact	No contact	No contact	Escherichia coli	NDM
Subject_679	B960	Indirect ward contact	Indirect contact	No contact	No contact	Klebsiella pneumoniae	OXA-type	Indirect hospital contact (No ward contact)	No contact	No contact	No contact	Enterobacter spp	KPC
Subject_679	B961	Indirect hospital contact (No ward contact)	Indirect contact	No contact	No contact	Klebsiella pneumoniae	OXA-type	Indirect hospital contact (No ward contact)	No contact	No contact	No contact	Escherichia coli	NDM
Subject_679	B962	Direct ward contact	No contact	No contact	No contact	Klebsiella pneumoniae	OXA-type	Direct hospital contact (No ward contact)	No contact	No contact	No contact	Escherichia coli	KPC
Subject_679	B963	No hospital nor ward contact	No contact	No contact	No contact	Klebsiella pneumoniae	OXA-type	No hospital nor ward contact	No contact	No contact	No contact	Enterobacter spp	OXA-type
Subject_679	B964	Indirect hospital contact (No ward contact)	No contact	No contact	No contact	Klebsiella pneumoniae	OXA-type	No hospital nor ward contact	No contact	No contact	No contact	Enterobacter spp	NDM
Subject_546	B965	Indirect hospital contact (No ward contact)	No contact	No contact	No contact	Klebsiella pneumoniae	OXA-type	Indirect ward contact	Indirect contact	No contact	No contact	Escherichia coli	KPC
Subject_121	B966	Direct hospital contact (No ward contact)	No contact	No contact	No contact	Klebsiella pneumoniae	OXA-type	No hospital nor ward contact	No contact	No contact	No contact	Escherichia coli	KPC
Subject_121	B967	No hospital nor ward contact	No contact	No contact	No contact	Klebsiella pneumoniae	OXA-type	No hospital nor ward contact	No contact	No contact	No contact	Enterobacter spp	KPC
Subject_121	B968	No hospital nor ward contact	No contact	No contact	No contact	Klebsiella pneumoniae	OXA-type	No hospital nor ward contact	No contact	No contact	No contact	Escherichia coli	NDM
Subject_398	B969	Direct ward contact	Direct contact	No contact	No contact	Klebsiella pneumoniae	OXA-type	No hospital nor ward contact	No contact	No contact	No contact	Klebsiella pneumoniae	KPC
Subject_398	B970	No hospital nor ward contact	No contact	No contact	No contact	Klebsiella pneumoniae	OXA-type	No hospital nor ward contact	No contact	No contact	No contact	Others	NDM
Subject_398	B971	No hospital nor ward contact	No contact	No contact	No contact	Klebsiella pneumoniae	OXA-type	No hospital nor ward contact	No contact	No contact	No contact	Escherichia coli	KPC
Subject_398	B972	Direct ward contact	Direct contact	No contact	No contact	Klebsiella pneumoniae	OXA-type	No hospital nor ward contact	No contact	No contact	No contact	Escherichia coli	KPC
Subject_562	B973	Indirect ward contact	No contact	No contact	No contact	Klebsiella pneumoniae	Others	Indirect hospital contact (No ward contact)	No contact	No contact	No contact	Klebsiella pneumoniae	NDM
Subject_562	B974	Indirect ward contact	No contact	No contact	No contact	Klebsiella pneumoniae	Others	Direct hospital contact (No ward contact)	No contact	No contact	No contact	Escherichia coli	OXA-type
Subject_562	B975	Indirect ward contact	No contact	No contact	No contact	Klebsiella pneumoniae	Others	Direct hospital contact (No ward contact)	No contact	No contact	No contact	Enterobacter spp	NDM
Subject_412	B976	Direct hospital contact (No ward contact)	No contact	No contact	No contact	Klebsiella pneumoniae	Others	Indirect hospital contact (No ward contact)	No contact	No contact	No contact	Others	KPC
Subject_450	B977	Indirect ward contact	No contact	No contact	No contact	Klebsiella pneumoniae	Others	Direct hospital contact (No ward contact)	No contact	No contact	No contact	Others	NDM
Subject_450	B978	Indirect ward contact	No contact	No contact	No contact	Klebsiella pneumoniae	Others	Indirect ward contact	No contact	No contact	No contact	Klebsiella pneumoniae	KPC
Subject_76	B979	No hospital nor ward contact	No contact	No contact	No contact	Klebsiella pneumoniae	KPC	No hospital nor ward contact	No contact	No contact	No contact	Escherichia coli	NDM
Subject_76	B980	Indirect hospital contact (No ward contact)	No contact	No contact	No contact	Klebsiella pneumoniae	KPC	Indirect hospital contact (No ward contact)	No contact	No contact	No contact	Escherichia coli	NDM
Subject_76	B981	No hospital nor ward contact	No contact	No contact	No contact	Klebsiella pneumoniae	KPC	No hospital nor ward contact	No contact	No contact	No contact	Escherichia coli	KPC
Subject_78	B982	Indirect ward contact	Indirect contact	No contact	No contact	Klebsiella pneumoniae	KPC	Indirect hospital contact (No ward contact)	Indirect contact	No contact	No contact	Escherichia coli	KPC
Subject_78	B983	Indirect ward contact	Indirect contact	No contact	No contact	Klebsiella pneumoniae	KPC	No hospital nor ward contact	No contact	No contact	No contact	Enterobacter spp	OXA-type
Subject_78	B984	Indirect ward contact	No contact	No contact	No contact	Klebsiella pneumoniae	KPC	Indirect hospital contact (No ward contact)	No contact	No contact	No contact	Klebsiella pneumoniae	KPC
Subject_78	B985	Direct hospital contact (No ward contact)	Direct contact	No contact	No contact	Klebsiella pneumoniae	KPC	Indirect hospital contact (No ward contact)	No contact	No contact	No contact	Enterobacter spp	KPC
Subject_78	B986	Indirect ward contact	Indirect contact	No contact	No contact	Klebsiella pneumoniae	KPC	Indirect hospital contact (No ward contact)	No contact	No contact	No contact	Others	NDM
Subject_78	B987	Indirect hospital contact (No ward contact)	No contact	No contact	No contact	Klebsiella pneumoniae	KPC	No hospital nor ward contact	No contact	No contact	No contact	Klebsiella pneumoniae	OXA-type
Subject_78	B988	Indirect hospital contact (No ward contact)	No contact	No contact	No contact	Klebsiella pneumoniae	KPC	Indirect hospital contact (No ward contact)	No contact	No contact	No contact	Enterobacter spp	KPC
Subject_440	B989	Direct hospital contact (No ward contact)	No contact	No contact	No contact	Klebsiella pneumoniae	KPC	No hospital nor ward contact	No contact	No contact	No contact	Enterobacter spp	Others
Subject_606	B990	Direct hospital contact (No ward contact)	No contact	No contact	No contact	Klebsiella pneumoniae	KPC	Indirect hospital contact (No ward contact)	No contact	No contact	No contact	Others	NDM
Subject_387	B991	Indirect hospital contact (No ward contact)	Indirect contact	No contact	No contact	Klebsiella pneumoniae	KPC	Indirect ward contact	Indirect contact	No contact	No contact	Escherichia coli	NDM
Subject_387	B992	Indirect hospital contact (No ward contact)	Indirect contact	No contact	No contact	Klebsiella pneumoniae	KPC	No hospital nor ward contact	No contact	No contact	No contact	Others	NDM
Subject_387	B993	Indirect hospital contact (No ward contact)	No contact	No contact	No contact	Klebsiella pneumoniae	KPC	No hospital nor ward contact	No contact	No contact	No contact	Others	KPC
Subject_217	B994	Direct ward contact	No contact	No contact	No contact	Klebsiella pneumoniae	KPC	No hospital nor ward contact	No contact	No contact	No contact	Others	NDM
Subject_248	B995	No hospital nor ward contact	No contact	No contact	No contact	Klebsiella pneumoniae	KPC	Direct hospital contact (No ward contact)	Direct contact	No contact	No contact	Escherichia coli	KPC
Subject_647	B996	Direct hospital contact (No ward contact)	Direct contact	No contact	No contact	Klebsiella pneumoniae	KPC	No hospital nor ward contact	No contact	No contact	No contact	Klebsiella pneumoniae	NDM
Subject_205	B997	Direct ward contact	Indirect contact	No contact	No contact	Klebsiella pneumoniae	KPC	Indirect ward contact	Indirect contact	No contact	No contact	Escherichia coli	NDM
Subject_205	B998	Indirect ward contact	Indirect contact	No contact	No contact	Klebsiella pneumoniae	KPC	No hospital nor ward contact	No contact	No contact	No contact	Others	OXA-type
Subject_205	B999	Indirect ward contact	No contact	No contact	No contact	Klebsiella pneumoniae	KPC	No hospital nor ward contact	No contact	No contact	No contact	Klebsiella pneumoniae	NDM
Subject_205	B1000	Indirect ward contact	Indirect contact	No contact	No contact	Klebsiella pneumoniae	KPC	Direct hospital contact (No ward contact)	Indirect contact	No contact	No contact	Klebsiella pneumoniae	NDM
Subject_205	B1001	Indirect ward contact	No contact	No contact	No contact	Klebsiella pneumoniae	KPC	Indirect ward contact	No contact	No contact	No contact	Escherichia coli	KPC
Subject_205	B1002	Indirect ward contact	No contact	No contact	No contact	Klebsiella pneumoniae	KPC	Indirect hospital contact (No ward contact)	No contact	No contact	No contact	Escherichia coli	KPC
Subject_272	B1003	Indirect ward contact	No contact	No contact	No contact	Klebsiella pneumoniae	KPC	No hospital nor ward contact	No contact	No contact	No contact	Enterobacter spp	Others
Subject_272	B1004	Indirect ward contact	No contact	No contact	No contact	Klebsiella pneumoniae	KPC	Indirect hospital contact (No ward contact)	No contact	No contact	No contact	Klebsiella pneumoniae	Others
Subject_272	B1005	Indirect hospital contact (No ward contact)	No contact	No contact	No contact	Klebsiella pneumoniae	KPC	No hospital nor ward contact	No contact	No contact	No contact	Escherichia coli	OXA-type
Subject_272	B1006	Indirect hospital contact (No ward contact)	Indirect contact	No contact	No contact	Klebsiella pneumoniae	KPC	No hospital nor ward contact	No contact	No contact	No contact	Escherichia coli	NDM
Subject_337	B1007	Indirect ward contact	Indirect contact	No contact	No contact	Klebsiella pneumoniae	KPC	No hospital nor ward contact	No contact	No contact	No contact	Others	OXA-type
Subject_106	B1008	Indirect hospital contact (No ward contact)	Indirect contact	No contact	No contact	Klebsiella pneumoniae	KPC	No hospital nor ward contact	No contact	No contact	No contact	Enterobacter spp	OXA-type
Subject_106	B1009	Indirect hospital contact (No ward contact)	Indirect contact	No contact	No contact	Klebsiella pneumoniae	KPC	Indirect hospital contact (No ward contact)	No contact	No contact	No contact	Escherichia coli	NDM
Subject_106	B1010	Direct hospital contact (No ward contact)	Indirect contact	No contact	No contact	Klebsiella pneumoniae	KPC	No hospital nor ward contact	No contact	No contact	No contact	Escherichia coli	OXA-type
Subject_106	B1011	Indirect hospital contact (No ward contact)	Indirect contact	No contact	No contact	Klebsiella pneumoniae	KPC	No hospital nor ward contact	No contact	No contact	No contact	Escherichia coli	NDM
Subject_472	B1012	Indirect hospital contact (No ward contact)	No contact	No contact	No contact	Klebsiella pneumoniae	KPC	Direct hospital contact (No ward contact)	No contact	No contact	No contact	Escherichia coli	KPC
Subject_472	B1013	Indirect ward contact	No contact	No contact	No contact	Klebsiella pneumoniae	KPC	Indirect ward contact	No contact	No contact	No contact	Escherichia coli	KPC
Subject_214	B1014	Indirect hospital contact (No ward contact)	No contact	No contact	No contact	Klebsiella pneumoniae	KPC	Indirect hospital contact (No ward contact)	No contact	No contact	No contact	Klebsiella pneumoniae	NDM
Subject_214	B1015	Direct hospital contact (No ward contact)	No contact	No contact	No contact	Klebsiella pneumoniae	KPC	Direct ward contact	No contact	No contact	No contact	Others	NDM
Subject_214	B1016	Indirect ward contact	No contact	No contact	No contact	Klebsiella pneumoniae	KPC	Direct hospital contact (No ward contact)	No contact	No contact	No contact	Klebsiella pneumoniae	NDM
Subject_470	B1017	Indirect ward contact	Indirect contact	No contact	No contact	Klebsiella pneumoniae	KPC	Indirect hospital contact (No ward contact)	No contact	No contact	No contact	Escherichia coli	OXA-type
Subject_470	B1018	Indirect ward contact	Indirect contact	No contact	No contact	Klebsiella pneumoniae	KPC	Indirect ward contact	Indirect contact	No contact	No contact	Others	NDM
Subject_470	B1019	Indirect ward contact	Indirect contact	No contact	No contact	Klebsiella pneumoniae	KPC	Indirect hospital contact (No ward contact)	No contact	No contact	No contact	Others	NDM
Subject_470	B1020	Indirect ward contact	No contact	No contact	No contact	Klebsiella pneumoniae	KPC	Indirect ward contact	No contact	No contact	No contact	Others	NDM
Subject_470	B1021	Direct ward contact	Direct contact	No contact	No contact	Klebsiella pneumoniae	KPC	Indirect hospital contact (No ward contact)	No contact	No contact	No contact	Others	NDM
Subject_470	B1022	Direct ward contact	Indirect contact	No contact	No contact	Klebsiella pneumoniae	KPC	No hospital nor ward contact	No contact	No contact	No contact	Enterobacter spp	NDM
Subject_470	B1023	Indirect hospital contact (No ward contact)	Indirect contact	No contact	No contact	Klebsiella pneumoniae	KPC	Indirect hospital contact (No ward contact)	No contact	No contact	No contact	Klebsiella pneumoniae	KPC
Subject_470	B1024	Direct hospital contact (No ward contact)	No contact	No contact	No contact	Klebsiella pneumoniae	KPC	Indirect hospital contact (No ward contact)	No contact	No contact	No contact	Klebsiella pneumoniae	NDM
Subject_51	B1025	No hospital nor ward contact	No contact	No contact	No contact	Klebsiella pneumoniae	KPC	No hospital nor ward contact	No contact	No contact	No contact	Others	NDM
Subject_51	B1026	No hospital nor ward contact	No contact	No contact	No contact	Klebsiella pneumoniae	KPC	No hospital nor ward contact	No contact	No contact	No contact	Enterobacter spp	NDM
Subject_185	B1027	Indirect ward contact	No contact	No contact	No contact	Klebsiella pneumoniae	KPC	Indirect hospital contact (No ward contact)	No contact	No contact	No contact	Others	NDM
Subject_185	B1028	Indirect ward contact	No contact	No contact	No contact	Klebsiella pneumoniae	KPC	Indirect hospital contact (No ward contact)	No contact	No contact	No contact	Enterobacter spp	KPC
Subject_185	B1029	Direct hospital contact (No ward contact)	No contact	No contact	No contact	Klebsiella pneumoniae	KPC	Direct hospital contact (No ward contact)	Indirect contact	No contact	No contact	Escherichia coli	KPC
Subject_385	B1030	Indirect hospital contact (No ward contact)	Indirect contact	No contact	No contact	Klebsiella pneumoniae	KPC	Direct hospital contact (No ward contact)	No contact	No contact	No contact	Klebsiella pneumoniae	NDM
Subject_274	B1031	Indirect ward contact	No contact	No contact	No contact	Klebsiella pneumoniae	KPC	No hospital nor ward contact	No contact	No contact	No contact	Enterobacter spp	NDM
Subject_274	B1032	Direct ward contact	No contact	No contact	No contact	Klebsiella pneumoniae	KPC	Direct hospital contact (No ward contact)	No contact	No contact	No contact	Escherichia coli	NDM
Subject_722	B1033	Direct ward contact	No contact	No contact	No contact	Klebsiella pneumoniae	KPC	Indirect hospital contact (No ward contact)	No contact	No contact	No contact	Enterobacter spp	Others
Subject_722	B1034	Direct hospital contact (No ward contact)	No contact	No contact	No contact	Klebsiella pneumoniae	KPC	No hospital nor ward contact	No contact	No contact	No contact	Klebsiella pneumoniae	Others
Subject_722	B1035	Direct hospital contact (No ward contact)	No contact	No contact	No contact	Klebsiella pneumoniae	KPC	No hospital nor ward contact	No contact	No contact	No contact	Klebsiella pneumoniae	NDM
Subject_224	B1036	No hospital nor ward contact	No contact	No contact	No contact	Klebsiella pneumoniae	KPC	No hospital nor ward contact	No contact	No contact	No contact	Escherichia coli	OXA-type
Subject_224	B1037	Indirect hospital contact (No ward contact)	No contact	No contact	No contact	Klebsiella pneumoniae	KPC	Indirect hospital contact (No ward contact)	No contact	No contact	No contact	Escherichia coli	OXA-type
Subject_224	B1038	Direct hospital contact (No ward contact)	No contact	No contact	No contact	Klebsiella pneumoniae	KPC	Indirect hospital contact (No ward contact)	No contact	No contact	No contact	Escherichia coli	OXA-type
Subject_224	B1039	No hospital nor ward contact	No contact	No contact	No contact	Klebsiella pneumoniae	KPC	No hospital nor ward contact	No contact	No contact	No contact	Enterobacter spp	KPC
Subject_660	B1040	No hospital nor ward contact	No contact	No contact	No contact	Klebsiella pneumoniae	KPC	Indirect hospital contact (No ward contact)	No contact	No contact	No contact	Klebsiella pneumoniae	NDM
Subject_246	B1041	Indirect ward contact	No contact	No contact	No contact	Klebsiella pneumoniae	KPC	Indirect hospital contact (No ward contact)	No contact	No contact	No contact	Klebsiella pneumoniae	KPC
Subject_672	B1042	Indirect ward contact	No contact	No contact	No contact	Klebsiella pneumoniae	KPC	Indirect ward contact	Indirect contact	No contact	No contact	Escherichia coli	OXA-type
Subject_672	B1043	Indirect ward contact	No contact	No contact	No contact	Klebsiella pneumoniae	KPC	Indirect hospital contact (No ward contact)	No contact	No contact	No contact	Escherichia coli	KPC
Subject_475	B1044	Indirect ward contact	No contact	No contact	No contact	Klebsiella pneumoniae	KPC	Indirect ward contact	No contact	Indirect contact	No contact	Enterobacter spp	KPC
Subject_475	B1045	Indirect hospital contact (No ward contact)	No contact	No contact	No contact	Klebsiella pneumoniae	KPC	Indirect hospital contact (No ward contact)	No contact	No contact	No contact	Klebsiella pneumoniae	KPC
Subject_712	B1046	Direct ward contact	No contact	No contact	No contact	Klebsiella pneumoniae	KPC	No hospital nor ward contact	No contact	No contact	No contact	Escherichia coli	NDM
Subject_712	B1047	Direct hospital contact (No ward contact)	No contact	No contact	No contact	Klebsiella pneumoniae	KPC	Indirect hospital contact (No ward contact)	No contact	No contact	No contact	Others	Others
Subject_712	B1048	Direct hospital contact (No ward contact)	No contact	No contact	No contact	Klebsiella pneumoniae	KPC	Direct hospital contact (No ward contact)	No contact	No contact	No contact	Others	Others
Subject_182	B1049	Indirect ward contact	Indirect contact	No contact	No contact	Klebsiella pneumoniae	KPC	Indirect ward contact	No contact	No contact	No contact	Klebsiella pneumoniae	KPC
Subject_309	B1050	Indirect ward contact	Indirect contact	No contact	No contact	Klebsiella pneumoniae	KPC	No hospital nor ward contact	No contact	No contact	No contact	Klebsiella pneumoniae	KPC
Subject_309	B1051	Indirect hospital contact (No ward contact)	No contact	No contact	No contact	Klebsiella pneumoniae	KPC	No hospital nor ward contact	No contact	No contact	No contact	Klebsiella pneumoniae	KPC
Subject_145	B1052	Indirect ward contact	Indirect contact	No contact	No contact	Klebsiella pneumoniae	KPC	Indirect ward contact	Direct contact	No contact	No contact	Others	Others
Subject_145	B1053	Indirect ward contact	Indirect contact	No contact	No contact	Klebsiella pneumoniae	KPC	No hospital nor ward contact	No contact	No contact	No contact	Klebsiella pneumoniae	NDM
Subject_442	B1054	Indirect hospital contact (No ward contact)	No contact	No contact	No contact	Klebsiella pneumoniae	KPC	Indirect ward contact	Indirect contact	No contact	No contact	Escherichia coli	NDM
Subject_442	B1055	Indirect hospital contact (No ward contact)	Indirect contact	No contact	No contact	Klebsiella pneumoniae	KPC	Direct hospital contact (No ward contact)	No contact	No contact	No contact	Klebsiella pneumoniae	KPC
Subject_442	B1056	Indirect ward contact	Indirect contact	No contact	No contact	Klebsiella pneumoniae	KPC	Indirect ward contact	No contact	No contact	No contact	Escherichia coli	KPC
Subject_442	B1057	Indirect hospital contact (No ward contact)	No contact	No contact	No contact	Klebsiella pneumoniae	KPC	Indirect hospital contact (No ward contact)	No contact	No contact	No contact	Klebsiella pneumoniae	KPC
Subject_442	B1058	Indirect hospital contact (No ward contact)	No contact	No contact	No contact	Klebsiella pneumoniae	KPC	Indirect ward contact	No contact	No contact	No contact	Klebsiella pneumoniae	KPC
Subject_442	B1059	Indirect hospital contact (No ward contact)	Indirect contact	No contact	No contact	Klebsiella pneumoniae	KPC	Indirect hospital contact (No ward contact)	Indirect contact	No contact	No contact	Klebsiella pneumoniae	KPC
Subject_55	B1060	Direct hospital contact (No ward contact)	No contact	No contact	No contact	Klebsiella pneumoniae	KPC	Indirect hospital contact (No ward contact)	No contact	No contact	No contact	Enterobacter spp	Others
Subject_55	B1061	Direct ward contact	No contact	No contact	No contact	Klebsiella pneumoniae	KPC	Indirect ward contact	No contact	No contact	No contact	Escherichia coli	NDM
Subject_498	B1062	No hospital nor ward contact	No contact	No contact	No contact	Klebsiella pneumoniae	KPC	Indirect hospital contact (No ward contact)	No contact	No contact	No contact	Klebsiella pneumoniae	KPC
Subject_726	B1063	Direct hospital contact (No ward contact)	No contact	No contact	No contact	Klebsiella pneumoniae	KPC	No hospital nor ward contact	No contact	No contact	No contact	Enterobacter spp	NDM
Subject_726	B1064	Direct hospital contact (No ward contact)	No contact	No contact	No contact	Klebsiella pneumoniae	KPC	Indirect ward contact	No contact	No contact	No contact	Escherichia coli	NDM
Subject_726	B1065	Direct ward contact	Direct contact	No contact	No contact	Klebsiella pneumoniae	KPC	No hospital nor ward contact	No contact	No contact	No contact	Enterobacter spp	NDM
Subject_391	B1066	Indirect hospital contact (No ward contact)	Indirect contact	No contact	No contact	Klebsiella pneumoniae	KPC	No hospital nor ward contact	No contact	No contact	No contact	Enterobacter spp	NDM
Subject_391	B1067	Direct hospital contact (No ward contact)	No contact	No contact	No contact	Klebsiella pneumoniae	KPC	Indirect ward contact	No contact	No contact	No contact	Escherichia coli	KPC
Subject_479	B1068	Direct hospital contact (No ward contact)	No contact	No contact	No contact	Klebsiella pneumoniae	KPC	Direct hospital contact (No ward contact)	No contact	Indirect contact	No contact	Escherichia coli	KPC
Subject_362	B1069	Indirect ward contact	No contact	No contact	No contact	Klebsiella pneumoniae	KPC	Indirect hospital contact (No ward contact)	No contact	No contact	No contact	Escherichia coli	KPC
Subject_362	B1070	Indirect ward contact	No contact	No contact	No contact	Klebsiella pneumoniae	KPC	Indirect hospital contact (No ward contact)	Indirect contact	No contact	No contact	Escherichia coli	NDM
Subject_362	B1071	Indirect ward contact	No contact	No contact	No contact	Klebsiella pneumoniae	KPC	Indirect hospital contact (No ward contact)	No contact	No contact	No contact	Enterobacter spp	NDM
Subject_362	B1072	Indirect ward contact	No contact	No contact	No contact	Klebsiella pneumoniae	KPC	No hospital nor ward contact	No contact	No contact	No contact	Escherichia coli	NDM
Subject_298	B1073	Indirect hospital contact (No ward contact)	No contact	No contact	No contact	Klebsiella pneumoniae	KPC	Indirect hospital contact (No ward contact)	No contact	No contact	No contact	Escherichia coli	OXA-type
Subject_298	B1074	Indirect hospital contact (No ward contact)	Indirect contact	No contact	No contact	Klebsiella pneumoniae	KPC	Indirect hospital contact (No ward contact)	Indirect contact	No contact	No contact	Escherichia coli	KPC
Subject_298	B1075	Indirect ward contact	Indirect contact	No contact	No contact	Klebsiella pneumoniae	KPC	Indirect hospital contact (No ward contact)	Indirect contact	No contact	No contact	Escherichia coli	KPC
Subject_298	B1076	Indirect hospital contact (No ward contact)	No contact	No contact	No contact	Klebsiella pneumoniae	KPC	Indirect hospital contact (No ward contact)	No contact	No contact	No contact	Escherichia coli	OXA-type
Subject_298	B1077	Indirect ward contact	Indirect contact	No contact	No contact	Klebsiella pneumoniae	KPC	Indirect hospital contact (No ward contact)	No contact	No contact	No contact	Escherichia coli	OXA-type
Subject_298	B1078	Indirect hospital contact (No ward contact)	No contact	No contact	No contact	Klebsiella pneumoniae	KPC	No hospital nor ward contact	No contact	No contact	No contact	Escherichia coli	NDM
Subject_298	B1079	Indirect hospital contact (No ward contact)	Indirect contact	No contact	No contact	Klebsiella pneumoniae	KPC	No hospital nor ward contact	No contact	No contact	No contact	Escherichia coli	NDM
Subject_399	B1080	Indirect ward contact	No contact	No contact	No contact	Klebsiella pneumoniae	KPC	Indirect hospital contact (No ward contact)	Indirect contact	No contact	No contact	Klebsiella pneumoniae	NDM
Subject_399	B1081	Indirect ward contact	No contact	No contact	No contact	Klebsiella pneumoniae	KPC	Indirect hospital contact (No ward contact)	Indirect contact	No contact	No contact	Others	KPC
Subject_399	B1082	Indirect ward contact	No contact	No contact	No contact	Klebsiella pneumoniae	KPC	No hospital nor ward contact	No contact	No contact	No contact	Enterobacter spp	OXA-type
Subject_399	B1083	Indirect ward contact	No contact	No contact	No contact	Klebsiella pneumoniae	KPC	No hospital nor ward contact	No contact	No contact	No contact	Klebsiella pneumoniae	NDM
Subject_399	B1084	Indirect ward contact	No contact	No contact	No contact	Klebsiella pneumoniae	KPC	Direct hospital contact (No ward contact)	No contact	No contact	No contact	Escherichia coli	KPC
Subject_240	B1085	Indirect hospital contact (No ward contact)	No contact	No contact	No contact	Klebsiella pneumoniae	KPC	Indirect hospital contact (No ward contact)	Indirect contact	No contact	No contact	Escherichia coli	KPC
Subject_317	B1086	Direct hospital contact (No ward contact)	No contact	No contact	No contact	Klebsiella pneumoniae	KPC	Indirect hospital contact (No ward contact)	No contact	No contact	No contact	Escherichia coli	Others
Subject_317	B1087	Direct hospital contact (No ward contact)	No contact	No contact	No contact	Klebsiella pneumoniae	KPC	No hospital nor ward contact	No contact	No contact	No contact	Others	NDM
Subject_317	B1088	Direct ward contact	Direct contact	No contact	No contact	Klebsiella pneumoniae	KPC	Indirect hospital contact (No ward contact)	No contact	No contact	No contact	Escherichia coli	NDM
Subject_91	B1089	Indirect hospital contact (No ward contact)	No contact	No contact	No contact	Klebsiella pneumoniae	KPC	Indirect hospital contact (No ward contact)	No contact	No contact	No contact	Escherichia coli	NDM
Subject_151	B1090	Direct hospital contact (No ward contact)	No contact	No contact	No contact	Klebsiella pneumoniae	KPC	Indirect hospital contact (No ward contact)	No contact	No contact	No contact	Enterobacter spp	NDM
Subject_151	B1091	Indirect hospital contact (No ward contact)	No contact	No contact	No contact	Klebsiella pneumoniae	KPC	Indirect hospital contact (No ward contact)	No contact	No contact	No contact	Escherichia coli	OXA-type
Subject_151	B1092	Direct hospital contact (No ward contact)	No contact	No contact	No contact	Klebsiella pneumoniae	KPC	Indirect hospital contact (No ward contact)	No contact	No contact	No contact	Escherichia coli	KPC
Subject_151	B1093	Direct hospital contact (No ward contact)	No contact	No contact	No contact	Klebsiella pneumoniae	KPC	Indirect hospital contact (No ward contact)	No contact	No contact	No contact	Escherichia coli	OXA-type
Subject_151	B1094	Direct hospital contact (No ward contact)	No contact	No contact	No contact	Klebsiella pneumoniae	KPC	Direct hospital contact (No ward contact)	No contact	No contact	No contact	Enterobacter spp	KPC
Subject_151	B1095	Indirect hospital contact (No ward contact)	No contact	No contact	No contact	Klebsiella pneumoniae	KPC	Direct hospital contact (No ward contact)	No contact	No contact	No contact	Others	NDM
Subject_384	B1096	Indirect hospital contact (No ward contact)	Indirect contact	No contact	No contact	Klebsiella pneumoniae	KPC	Indirect hospital contact (No ward contact)	Indirect contact	No contact	No contact	Enterobacter spp	KPC
Subject_196	B1097	Indirect hospital contact (No ward contact)	No contact	No contact	No contact	Klebsiella pneumoniae	KPC	No hospital nor ward contact	No contact	No contact	No contact	Escherichia coli	NDM
Subject_139	B1098	Direct hospital contact (No ward contact)	No contact	No contact	No contact	Escherichia coli	KPC	Indirect hospital contact (No ward contact)	Indirect contact	No contact	No contact	Escherichia coli	KPC
Subject_503	B1099	Direct ward contact	Direct contact	No contact	No contact	Escherichia coli	KPC	No hospital nor ward contact	No contact	No contact	No contact	Klebsiella pneumoniae	NDM
Subject_269	B1100	Direct hospital contact (No ward contact)	No contact	No contact	No contact	Escherichia coli	KPC	Indirect hospital contact (No ward contact)	No contact	No contact	No contact	Klebsiella pneumoniae	NDM
Subject_269	B1101	Direct hospital contact (No ward contact)	No contact	No contact	No contact	Escherichia coli	KPC	Indirect hospital contact (No ward contact)	No contact	No contact	No contact	Klebsiella pneumoniae	NDM
Subject_269	B1102	Indirect hospital contact (No ward contact)	Indirect contact	No contact	No contact	Escherichia coli	KPC	Indirect hospital contact (No ward contact)	No contact	No contact	No contact	Escherichia coli	KPC
Subject_40	B1103	Direct ward contact	Direct contact	No contact	No contact	Escherichia coli	KPC	Indirect hospital contact (No ward contact)	No contact	No contact	No contact	Others	NDM
Subject_490	B1104	Indirect ward contact	Indirect contact	No contact	No contact	Enterobacter spp	KPC	Indirect hospital contact (No ward contact)	Indirect contact	No contact	No contact	Escherichia coli	KPC
Subject_490	B1105	Direct hospital contact (No ward contact)	No contact	No contact	No contact	Enterobacter spp	KPC	Indirect hospital contact (No ward contact)	No contact	No contact	No contact	Escherichia coli	NDM
Subject_490	B1106	Indirect ward contact	Indirect contact	Indirect contact	No contact	Enterobacter spp	KPC	No hospital nor ward contact	No contact	No contact	No contact	Klebsiella pneumoniae	NDM
Subject_490	B1107	Indirect hospital contact (No ward contact)	No contact	No contact	No contact	Enterobacter spp	KPC	No hospital nor ward contact	No contact	No contact	No contact	Escherichia coli	NDM
Subject_490	B1108	Indirect ward contact	No contact	No contact	No contact	Enterobacter spp	KPC	Indirect ward contact	Indirect contact	No contact	No contact	Klebsiella pneumoniae	KPC
Subject_490	B1109	Indirect hospital contact (No ward contact)	No contact	No contact	No contact	Enterobacter spp	KPC	Indirect hospital contact (No ward contact)	No contact	No contact	No contact	Enterobacter spp	KPC
Subject_490	B1110	Indirect hospital contact (No ward contact)	No contact	No contact	No contact	Enterobacter spp	KPC	Indirect hospital contact (No ward contact)	No contact	No contact	No contact	Enterobacter spp	KPC
Subject_490	B1111	Direct hospital contact (No ward contact)	No contact	No contact	No contact	Enterobacter spp	KPC	Indirect hospital contact (No ward contact)	No contact	No contact	No contact	Escherichia coli	NDM
Subject_490	B1112	Indirect ward contact	No contact	No contact	No contact	Enterobacter spp	KPC	Indirect ward contact	No contact	No contact	No contact	Enterobacter spp	KPC
Subject_490	B1113	Indirect ward contact	No contact	No contact	No contact	Enterobacter spp	KPC	Indirect hospital contact (No ward contact)	Indirect contact	No contact	No contact	Escherichia coli	KPC
Subject_490	B1114	Indirect hospital contact (No ward contact)	No contact	No contact	No contact	Enterobacter spp	KPC	Indirect ward contact	No contact	No contact	No contact	Enterobacter spp	KPC
Subject_490	B1115	Indirect hospital contact (No ward contact)	No contact	No contact	No contact	Enterobacter spp	KPC	Indirect hospital contact (No ward contact)	No contact	No contact	No contact	Klebsiella pneumoniae	NDM
Subject_490	B1116	Indirect hospital contact (No ward contact)	No contact	No contact	No contact	Enterobacter spp	KPC	Indirect hospital contact (No ward contact)	No contact	No contact	No contact	Escherichia coli	NDM
Subject_490	B1117	Indirect ward contact	No contact	Indirect contact	No contact	Enterobacter spp	KPC	Indirect ward contact	No contact	No contact	No contact	Enterobacter spp	KPC
Subject_350	B1118	Indirect ward contact	Indirect contact	No contact	No contact	Enterobacter spp	KPC	Indirect hospital contact (No ward contact)	No contact	No contact	No contact	Escherichia coli	NDM
Subject_350	B1119	Direct hospital contact (No ward contact)	No contact	No contact	No contact	Enterobacter spp	KPC	Direct hospital contact (No ward contact)	No contact	No contact	No contact	Enterobacter spp	KPC
Subject_350	B1120	Indirect ward contact	Indirect contact	Indirect contact	No contact	Enterobacter spp	KPC	Indirect hospital contact (No ward contact)	No contact	Indirect contact	No contact	Escherichia coli	KPC
Subject_350	B1121	Indirect hospital contact (No ward contact)	No contact	No contact	No contact	Enterobacter spp	KPC	Indirect ward contact	Indirect contact	No contact	No contact	Klebsiella pneumoniae	KPC
Subject_350	B1122	Indirect hospital contact (No ward contact)	No contact	No contact	No contact	Enterobacter spp	KPC	Indirect hospital contact (No ward contact)	No contact	No contact	No contact	Escherichia coli	OXA-type
Subject_350	B1123	Indirect ward contact	No contact	No contact	No contact	Enterobacter spp	KPC	Indirect hospital contact (No ward contact)	No contact	No contact	No contact	Escherichia coli	OXA-type
Subject_350	B1124	Indirect hospital contact (No ward contact)	No contact	No contact	No contact	Enterobacter spp	KPC	Indirect hospital contact (No ward contact)	No contact	No contact	No contact	Klebsiella pneumoniae	NDM
Subject_350	B1125	Indirect hospital contact (No ward contact)	No contact	No contact	No contact	Enterobacter spp	KPC	Indirect ward contact	No contact	No contact	No contact	Escherichia coli	OXA-type
Subject_350	B1126	Indirect ward contact	No contact	No contact	No contact	Enterobacter spp	KPC	No hospital nor ward contact	No contact	No contact	No contact	Escherichia coli	NDM
Subject_350	B1127	Indirect hospital contact (No ward contact)	No contact	No contact	No contact	Enterobacter spp	KPC	Indirect ward contact	Indirect contact	No contact	No contact	Escherichia coli	KPC
Subject_350	B1128	Indirect ward contact	No contact	No contact	No contact	Enterobacter spp	KPC	Indirect hospital contact (No ward contact)	No contact	No contact	No contact	Escherichia coli	KPC
Subject_350	B1129	Indirect hospital contact (No ward contact)	No contact	No contact	No contact	Enterobacter spp	KPC	Indirect hospital contact (No ward contact)	No contact	No contact	No contact	Enterobacter spp	NDM
Subject_350	B1130	Indirect hospital contact (No ward contact)	No contact	No contact	No contact	Enterobacter spp	KPC	Indirect ward contact	Indirect contact	No contact	No contact	Enterobacter spp	NDM
Subject_350	B1131	Direct hospital contact (No ward contact)	No contact	No contact	No contact	Enterobacter spp	KPC	Indirect ward contact	Indirect contact	No contact	No contact	Escherichia coli	KPC
Subject_350	B1132	Indirect ward contact	No contact	Indirect contact	No contact	Enterobacter spp	KPC	Indirect hospital contact (No ward contact)	No contact	No contact	No contact	Escherichia coli	KPC
Subject_11	B1133	Indirect ward contact	No contact	No contact	No contact	Enterobacter spp	KPC	Indirect hospital contact (No ward contact)	No contact	No contact	No contact	Others	KPC
Subject_11	B1134	Indirect hospital contact (No ward contact)	No contact	No contact	No contact	Enterobacter spp	KPC	Indirect ward contact	Indirect contact	No contact	No contact	Escherichia coli	NDM
Subject_11	B1135	Indirect hospital contact (No ward contact)	No contact	No contact	No contact	Enterobacter spp	KPC	Indirect ward contact	Indirect contact	No contact	No contact	Klebsiella pneumoniae	KPC
Subject_11	B1136	Indirect hospital contact (No ward contact)	No contact	No contact	No contact	Enterobacter spp	KPC	Indirect hospital contact (No ward contact)	Indirect contact	No contact	No contact	Escherichia coli	KPC
Subject_11	B1137	Indirect hospital contact (No ward contact)	No contact	No contact	No contact	Enterobacter spp	KPC	Indirect hospital contact (No ward contact)	No contact	No contact	No contact	Klebsiella pneumoniae	NDM
Subject_11	B1138	Indirect hospital contact (No ward contact)	No contact	No contact	No contact	Enterobacter spp	KPC	Indirect hospital contact (No ward contact)	No contact	No contact	No contact	Others	KPC
Subject_11	B1139	Indirect ward contact	Indirect contact	No contact	No contact	Enterobacter spp	KPC	Indirect ward contact	No contact	No contact	No contact	Klebsiella pneumoniae	KPC
Subject_11	B1140	Indirect hospital contact (No ward contact)	No contact	No contact	No contact	Enterobacter spp	KPC	Indirect hospital contact (No ward contact)	No contact	No contact	No contact	Escherichia coli	OXA-type
Subject_11	B1141	Indirect hospital contact (No ward contact)	No contact	No contact	No contact	Enterobacter spp	KPC	No hospital nor ward contact	No contact	No contact	No contact	Escherichia coli	NDM
Subject_520	B1142	Indirect hospital contact (No ward contact)	No contact	No contact	No contact	Enterobacter spp	KPC	Indirect hospital contact (No ward contact)	No contact	No contact	No contact	Klebsiella pneumoniae	NDM
Subject_520	B1143	Direct hospital contact (No ward contact)	No contact	No contact	No contact	Enterobacter spp	KPC	Indirect ward contact	Indirect contact	No contact	No contact	Others	NDM
Subject_520	B1144	Indirect hospital contact (No ward contact)	No contact	No contact	No contact	Enterobacter spp	KPC	Indirect ward contact	Indirect contact	No contact	No contact	Klebsiella pneumoniae	KPC
Subject_520	B1145	Indirect hospital contact (No ward contact)	No contact	No contact	No contact	Enterobacter spp	KPC	Indirect ward contact	No contact	No contact	No contact	Enterobacter spp	KPC
Subject_520	B1146	Indirect hospital contact (No ward contact)	No contact	No contact	No contact	Enterobacter spp	KPC	Indirect ward contact	No contact	No contact	No contact	Enterobacter spp	NDM
Subject_520	B1147	Direct hospital contact (No ward contact)	No contact	No contact	No contact	Enterobacter spp	KPC	No hospital nor ward contact	No contact	No contact	No contact	Escherichia coli	KPC
Subject_94	B1148	Indirect ward contact	Indirect contact	No contact	No contact	Enterobacter spp	KPC	Indirect ward contact	Indirect contact	No contact	No contact	Enterobacter spp	Others
Subject_94	B1149	Indirect ward contact	Direct contact	No contact	No contact	Enterobacter spp	KPC	Direct hospital contact (No ward contact)	Indirect contact	No contact	No contact	Klebsiella pneumoniae	Others
Subject_94	B1150	Indirect ward contact	Indirect contact	No contact	No contact	Enterobacter spp	KPC	No hospital nor ward contact	No contact	No contact	No contact	Escherichia coli	KPC
Subject_94	B1151	Indirect ward contact	Indirect contact	No contact	No contact	Enterobacter spp	KPC	Direct hospital contact (No ward contact)	No contact	No contact	No contact	Escherichia coli	KPC
Subject_94	B1152	Direct hospital contact (No ward contact)	Direct contact	No contact	No contact	Enterobacter spp	KPC	No hospital nor ward contact	No contact	No contact	No contact	Escherichia coli	OXA-type
Subject_94	B1153	Indirect hospital contact (No ward contact)	Indirect contact	No contact	No contact	Enterobacter spp	KPC	No hospital nor ward contact	No contact	No contact	No contact	Enterobacter spp	Others
Subject_94	B1154	Direct hospital contact (No ward contact)	Indirect contact	No contact	No contact	Enterobacter spp	KPC	Indirect hospital contact (No ward contact)	No contact	No contact	No contact	Escherichia coli	KPC
Subject_94	B1155	Indirect ward contact	No contact	No contact	No contact	Enterobacter spp	KPC	No hospital nor ward contact	No contact	No contact	No contact	Enterobacter spp	NDM
Subject_94	B1156	Indirect hospital contact (No ward contact)	Indirect contact	No contact	No contact	Enterobacter spp	KPC	Indirect ward contact	Indirect contact	No contact	No contact	Klebsiella pneumoniae	KPC
Subject_94	B1157	Indirect hospital contact (No ward contact)	No contact	No contact	No contact	Enterobacter spp	KPC	Indirect hospital contact (No ward contact)	No contact	No contact	No contact	Enterobacter spp	KPC
Subject_94	B1158	Indirect hospital contact (No ward contact)	No contact	No contact	No contact	Enterobacter spp	KPC	Indirect ward contact	No contact	No contact	No contact	Enterobacter spp	KPC
Subject_94	B1159	Direct hospital contact (No ward contact)	Direct contact	No contact	No contact	Enterobacter spp	KPC	Indirect hospital contact (No ward contact)	Indirect contact	No contact	No contact	Klebsiella pneumoniae	KPC
Subject_94	B1160	Indirect ward contact	No contact	No contact	No contact	Enterobacter spp	KPC	Indirect ward contact	No contact	No contact	No contact	Klebsiella pneumoniae	KPC
Subject_94	B1161	Indirect hospital contact (No ward contact)	Indirect contact	No contact	No contact	Enterobacter spp	KPC	Indirect hospital contact (No ward contact)	No contact	No contact	No contact	Escherichia coli	KPC
Subject_94	B1162	Indirect ward contact	No contact	No contact	No contact	Enterobacter spp	KPC	Indirect ward contact	No contact	No contact	No contact	Klebsiella pneumoniae	KPC
Subject_94	B1163	Direct hospital contact (No ward contact)	Direct contact	No contact	No contact	Enterobacter spp	KPC	Indirect ward contact	Indirect contact	No contact	No contact	Others	NDM
Subject_94	B1164	Direct hospital contact (No ward contact)	No contact	No contact	No contact	Enterobacter spp	KPC	No hospital nor ward contact	No contact	No contact	No contact	Escherichia coli	NDM
Subject_421	B1165	Indirect ward contact	Indirect contact	No contact	No contact	Enterobacter spp	KPC	No hospital nor ward contact	No contact	No contact	No contact	Klebsiella pneumoniae	NDM
Subject_421	B1166	Indirect hospital contact (No ward contact)	Indirect contact	No contact	No contact	Enterobacter spp	KPC	Indirect ward contact	Indirect contact	No contact	No contact	Klebsiella pneumoniae	KPC
Subject_421	B1167	No hospital nor ward contact	No contact	No contact	No contact	Enterobacter spp	KPC	Indirect ward contact	Indirect contact	No contact	No contact	Klebsiella pneumoniae	OXA-type
Subject_462	B1168	Indirect ward contact	Indirect contact	No contact	No contact	Enterobacter spp	KPC	No hospital nor ward contact	No contact	No contact	No contact	Escherichia coli	NDM
Subject_462	B1169	Indirect hospital contact (No ward contact)	No contact	No contact	No contact	Enterobacter spp	KPC	No hospital nor ward contact	No contact	No contact	No contact	Enterobacter spp	NDM
Subject_462	B1170	Indirect hospital contact (No ward contact)	Indirect contact	No contact	No contact	Enterobacter spp	KPC	Indirect hospital contact (No ward contact)	Indirect contact	No contact	No contact	Escherichia coli	KPC
Subject_462	B1171	Indirect hospital contact (No ward contact)	No contact	No contact	No contact	Enterobacter spp	KPC	No hospital nor ward contact	No contact	No contact	No contact	Enterobacter spp	NDM
Subject_462	B1172	Direct hospital contact (No ward contact)	Direct contact	No contact	No contact	Enterobacter spp	KPC	Indirect hospital contact (No ward contact)	No contact	No contact	No contact	Escherichia coli	KPC
Subject_355	B1173	Direct hospital contact (No ward contact)	No contact	No contact	No contact	Enterobacter spp	KPC	No hospital nor ward contact	No contact	No contact	No contact	Escherichia coli	OXA-type
Subject_355	B1174	Indirect ward contact	Indirect contact	No contact	No contact	Enterobacter spp	KPC	Indirect hospital contact (No ward contact)	Indirect contact	No contact	No contact	Enterobacter spp	KPC
Subject_355	B1175	Indirect ward contact	Direct contact	No contact	No contact	Enterobacter spp	KPC	Indirect hospital contact (No ward contact)	No contact	No contact	No contact	Enterobacter spp	KPC
Subject_355	B1176	Direct hospital contact (No ward contact)	No contact	No contact	No contact	Enterobacter spp	KPC	Indirect ward contact	No contact	No contact	No contact	Klebsiella pneumoniae	KPC
Subject_355	B1177	Direct hospital contact (No ward contact)	No contact	No contact	No contact	Enterobacter spp	KPC	Direct hospital contact (No ward contact)	No contact	No contact	No contact	Klebsiella pneumoniae	KPC
Subject_432	B1178	Indirect ward contact	Direct contact	No contact	No contact	Enterobacter spp	KPC	Indirect hospital contact (No ward contact)	No contact	No contact	No contact	Klebsiella pneumoniae	KPC
Subject_233	B1179	Indirect hospital contact (No ward contact)	No contact	No contact	No contact	Enterobacter spp	KPC	Indirect hospital contact (No ward contact)	No contact	No contact	No contact	Others	KPC
Subject_233	B1180	Indirect hospital contact (No ward contact)	Indirect contact	No contact	No contact	Enterobacter spp	KPC	Indirect hospital contact (No ward contact)	No contact	No contact	No contact	Enterobacter spp	KPC
Subject_233	B1181	Indirect hospital contact (No ward contact)	Indirect contact	No contact	No contact	Enterobacter spp	KPC	Indirect ward contact	No contact	No contact	No contact	Klebsiella pneumoniae	KPC
Subject_233	B1182	Indirect ward contact	Direct contact	No contact	No contact	Enterobacter spp	KPC	Indirect ward contact	Indirect contact	No contact	No contact	Enterobacter spp	KPC
Subject_233	B1183	Indirect hospital contact (No ward contact)	Indirect contact	No contact	No contact	Enterobacter spp	KPC	Indirect hospital contact (No ward contact)	No contact	No contact	No contact	Escherichia coli	OXA-type
Subject_233	B1184	Indirect hospital contact (No ward contact)	No contact	No contact	No contact	Enterobacter spp	KPC	Indirect hospital contact (No ward contact)	No contact	No contact	No contact	Klebsiella pneumoniae	KPC
Subject_233	B1185	Indirect hospital contact (No ward contact)	No contact	No contact	No contact	Enterobacter spp	KPC	No hospital nor ward contact	No contact	No contact	No contact	Klebsiella pneumoniae	NDM
Subject_233	B1186	Indirect ward contact	Indirect contact	No contact	No contact	Enterobacter spp	KPC	Indirect hospital contact (No ward contact)	No contact	No contact	No contact	Enterobacter spp	KPC
Subject_233	B1187	Indirect hospital contact (No ward contact)	No contact	No contact	No contact	Enterobacter spp	KPC	Indirect hospital contact (No ward contact)	No contact	No contact	No contact	Escherichia coli	KPC
Subject_233	B1188	Indirect ward contact	No contact	No contact	No contact	Enterobacter spp	KPC	Indirect ward contact	No contact	No contact	No contact	Enterobacter spp	NDM
Subject_233	B1189	Indirect hospital contact (No ward contact)	Indirect contact	No contact	No contact	Enterobacter spp	KPC	No hospital nor ward contact	No contact	No contact	No contact	Escherichia coli	OXA-type
Subject_233	B1190	Direct hospital contact (No ward contact)	No contact	No contact	No contact	Enterobacter spp	KPC	Indirect hospital contact (No ward contact)	Indirect contact	No contact	No contact	Escherichia coli	KPC
Subject_233	B1191	Indirect hospital contact (No ward contact)	Indirect contact	No contact	No contact	Enterobacter spp	KPC	Indirect hospital contact (No ward contact)	No contact	No contact	No contact	Klebsiella pneumoniae	NDM
Subject_233	B1192	Indirect hospital contact (No ward contact)	No contact	No contact	No contact	Enterobacter spp	KPC	Indirect ward contact	No contact	No contact	No contact	Klebsiella pneumoniae	KPC
Subject_416	B1193	Indirect hospital contact (No ward contact)	No contact	No contact	No contact	Enterobacter spp	KPC	No hospital nor ward contact	No contact	No contact	No contact	Escherichia coli	NDM
Subject_416	B1194	Indirect hospital contact (No ward contact)	No contact	No contact	No contact	Enterobacter spp	KPC	Indirect ward contact	No contact	No contact	No contact	Klebsiella pneumoniae	NDM
Subject_416	B1195	Direct hospital contact (No ward contact)	No contact	No contact	No contact	Enterobacter spp	KPC	Direct hospital contact (No ward contact)	No contact	No contact	No contact	Others	NDM
Subject_416	B1196	Indirect hospital contact (No ward contact)	No contact	No contact	No contact	Enterobacter spp	KPC	Indirect ward contact	Indirect contact	No contact	No contact	Klebsiella pneumoniae	NDM
Subject_416	B1197	Indirect hospital contact (No ward contact)	No contact	No contact	No contact	Enterobacter spp	KPC	Indirect hospital contact (No ward contact)	Indirect contact	No contact	No contact	Enterobacter spp	KPC
Subject_416	B1198	Indirect hospital contact (No ward contact)	No contact	No contact	No contact	Enterobacter spp	KPC	No hospital nor ward contact	No contact	No contact	No contact	Escherichia coli	OXA-type
Subject_416	B1199	Indirect hospital contact (No ward contact)	No contact	No contact	No contact	Enterobacter spp	KPC	Indirect hospital contact (No ward contact)	No contact	No contact	No contact	Escherichia coli	NDM
Subject_164	B1200	Direct hospital contact (No ward contact)	No contact	No contact	No contact	Enterobacter spp	KPC	No hospital nor ward contact	No contact	No contact	No contact	Escherichia coli	NDM
Subject_164	B1201	Indirect hospital contact (No ward contact)	No contact	No contact	No contact	Enterobacter spp	KPC	Direct hospital contact (No ward contact)	Indirect contact	No contact	No contact	Escherichia coli	NDM
Subject_164	B1202	Indirect hospital contact (No ward contact)	No contact	No contact	No contact	Enterobacter spp	KPC	Indirect hospital contact (No ward contact)	No contact	No contact	No contact	Escherichia coli	OXA-type
Subject_164	B1203	Indirect hospital contact (No ward contact)	Indirect contact	No contact	No contact	Enterobacter spp	KPC	Indirect hospital contact (No ward contact)	No contact	No contact	No contact	Klebsiella pneumoniae	KPC
Subject_164	B1204	Indirect hospital contact (No ward contact)	No contact	No contact	No contact	Enterobacter spp	KPC	Indirect hospital contact (No ward contact)	No contact	No contact	No contact	Klebsiella pneumoniae	NDM
Subject_164	B1205	Indirect hospital contact (No ward contact)	No contact	No contact	No contact	Enterobacter spp	KPC	Indirect ward contact	Indirect contact	No contact	No contact	Escherichia coli	KPC
Subject_164	B1206	Indirect hospital contact (No ward contact)	No contact	No contact	No contact	Enterobacter spp	KPC	Indirect hospital contact (No ward contact)	No contact	No contact	No contact	Klebsiella pneumoniae	KPC
Subject_164	B1207	Indirect hospital contact (No ward contact)	No contact	No contact	No contact	Enterobacter spp	KPC	Indirect hospital contact (No ward contact)	No contact	No contact	No contact	Enterobacter spp	KPC
Subject_164	B1208	Indirect ward contact	No contact	No contact	No contact	Enterobacter spp	KPC	Indirect hospital contact (No ward contact)	No contact	No contact	No contact	Escherichia coli	OXA-type
Subject_164	B1209	Indirect hospital contact (No ward contact)	No contact	No contact	No contact	Enterobacter spp	KPC	Indirect hospital contact (No ward contact)	Indirect contact	No contact	No contact	Escherichia coli	KPC
Subject_164	B1210	Indirect hospital contact (No ward contact)	No contact	No contact	No contact	Enterobacter spp	KPC	Indirect ward contact	Indirect contact	No contact	No contact	Escherichia coli	KPC
Subject_164	B1211	Indirect hospital contact (No ward contact)	No contact	No contact	No contact	Enterobacter spp	KPC	Indirect hospital contact (No ward contact)	No contact	No contact	No contact	Escherichia coli	OXA-type
Subject_164	B1212	Indirect hospital contact (No ward contact)	No contact	No contact	No contact	Enterobacter spp	KPC	Direct hospital contact (No ward contact)	No contact	No contact	No contact	Enterobacter spp	KPC
Subject_164	B1213	Indirect hospital contact (No ward contact)	No contact	No contact	No contact	Enterobacter spp	KPC	Indirect hospital contact (No ward contact)	Indirect contact	No contact	No contact	Escherichia coli	KPC
Subject_164	B1214	Indirect hospital contact (No ward contact)	No contact	No contact	No contact	Enterobacter spp	KPC	Indirect ward contact	No contact	No contact	No contact	Enterobacter spp	KPC
Subject_164	B1215	Indirect ward contact	No contact	No contact	No contact	Enterobacter spp	KPC	Direct hospital contact (No ward contact)	No contact	No contact	No contact	Escherichia coli	KPC
Subject_164	B1216	Indirect hospital contact (No ward contact)	No contact	No contact	No contact	Enterobacter spp	KPC	Indirect ward contact	No contact	No contact	No contact	Escherichia coli	OXA-type
Subject_164	B1217	Indirect hospital contact (No ward contact)	No contact	No contact	No contact	Enterobacter spp	KPC	No hospital nor ward contact	No contact	No contact	No contact	Klebsiella pneumoniae	NDM
Subject_164	B1218	Indirect hospital contact (No ward contact)	No contact	No contact	No contact	Enterobacter spp	KPC	Direct hospital contact (No ward contact)	No contact	No contact	No contact	Klebsiella pneumoniae	KPC
Subject_164	B1219	Indirect hospital contact (No ward contact)	No contact	No contact	No contact	Enterobacter spp	KPC	Indirect ward contact	No contact	No contact	No contact	Escherichia coli	OXA-type
Subject_164	B1220	Indirect hospital contact (No ward contact)	No contact	No contact	No contact	Enterobacter spp	KPC	Direct hospital contact (No ward contact)	No contact	No contact	No contact	Escherichia coli	KPC
Subject_164	B1221	Indirect hospital contact (No ward contact)	Indirect contact	No contact	No contact	Enterobacter spp	KPC	Indirect hospital contact (No ward contact)	No contact	No contact	No contact	Klebsiella pneumoniae	KPC
Subject_164	B1222	Indirect hospital contact (No ward contact)	No contact	No contact	No contact	Enterobacter spp	KPC	No hospital nor ward contact	No contact	No contact	No contact	Klebsiella pneumoniae	NDM
Subject_164	B1223	Indirect ward contact	No contact	No contact	No contact	Enterobacter spp	KPC	Indirect hospital contact (No ward contact)	No contact	No contact	No contact	Klebsiella pneumoniae	NDM
Subject_532	B1224	Indirect ward contact	No contact	No contact	No contact	Enterobacter spp	KPC	Indirect ward contact	Indirect contact	No contact	No contact	Escherichia coli	KPC
Subject_532	B1225	Indirect ward contact	No contact	No contact	No contact	Enterobacter spp	KPC	Indirect ward contact	Indirect contact	No contact	No contact	Others	NDM
Subject_532	B1226	Indirect hospital contact (No ward contact)	No contact	No contact	No contact	Enterobacter spp	KPC	Direct hospital contact (No ward contact)	Indirect contact	No contact	No contact	Enterobacter spp	NDM
Subject_532	B1227	Indirect hospital contact (No ward contact)	No contact	No contact	No contact	Enterobacter spp	KPC	No hospital nor ward contact	No contact	No contact	No contact	Enterobacter spp	Others
Subject_532	B1228	Indirect ward contact	No contact	No contact	No contact	Enterobacter spp	KPC	Indirect hospital contact (No ward contact)	No contact	No contact	No contact	Klebsiella pneumoniae	Others
Subject_532	B1229	Direct hospital contact (No ward contact)	No contact	No contact	No contact	Enterobacter spp	KPC	Indirect hospital contact (No ward contact)	No contact	No contact	No contact	Escherichia coli	OXA-type
Subject_532	B1230	Indirect hospital contact (No ward contact)	No contact	No contact	No contact	Enterobacter spp	KPC	Indirect hospital contact (No ward contact)	No contact	No contact	No contact	Klebsiella pneumoniae	KPC
Subject_532	B1231	Indirect hospital contact (No ward contact)	No contact	No contact	No contact	Enterobacter spp	KPC	Indirect hospital contact (No ward contact)	No contact	No contact	No contact	Others	NDM
Subject_532	B1232	Indirect ward contact	No contact	No contact	No contact	Enterobacter spp	KPC	Indirect hospital contact (No ward contact)	No contact	No contact	No contact	Escherichia coli	KPC
Subject_532	B1233	Indirect hospital contact (No ward contact)	No contact	No contact	No contact	Enterobacter spp	KPC	Indirect hospital contact (No ward contact)	No contact	No contact	No contact	Enterobacter spp	NDM
Subject_532	B1234	Indirect hospital contact (No ward contact)	No contact	No contact	No contact	Enterobacter spp	KPC	Indirect hospital contact (No ward contact)	Indirect contact	No contact	No contact	Escherichia coli	KPC
Subject_532	B1235	Indirect ward contact	No contact	No contact	No contact	Enterobacter spp	KPC	Indirect ward contact	No contact	No contact	No contact	Klebsiella pneumoniae	KPC
Subject_532	B1236	Indirect ward contact	No contact	No contact	No contact	Enterobacter spp	KPC	Indirect hospital contact (No ward contact)	No contact	No contact	No contact	Others	NDM
Subject_532	B1237	Indirect ward contact	No contact	No contact	No contact	Enterobacter spp	KPC	Direct hospital contact (No ward contact)	No contact	No contact	No contact	Enterobacter spp	KPC
Subject_532	B1238	Indirect hospital contact (No ward contact)	No contact	No contact	No contact	Enterobacter spp	KPC	Indirect hospital contact (No ward contact)	Indirect contact	No contact	No contact	Escherichia coli	NDM
Subject_532	B1239	Indirect hospital contact (No ward contact)	No contact	No contact	No contact	Enterobacter spp	KPC	Indirect ward contact	No contact	No contact	No contact	Enterobacter spp	NDM
Subject_532	B1240	Indirect hospital contact (No ward contact)	No contact	No contact	No contact	Enterobacter spp	KPC	Direct hospital contact (No ward contact)	Indirect contact	No contact	No contact	Klebsiella pneumoniae	KPC
Subject_532	B1241	Indirect ward contact	No contact	No contact	No contact	Enterobacter spp	KPC	No hospital nor ward contact	No contact	No contact	No contact	Enterobacter spp	OXA-type
Subject_532	B1242	Indirect ward contact	No contact	No contact	No contact	Enterobacter spp	KPC	No hospital nor ward contact	No contact	No contact	No contact	Klebsiella pneumoniae	NDM
Subject_532	B1243	Indirect ward contact	No contact	No contact	No contact	Enterobacter spp	KPC	Indirect ward contact	No contact	No contact	No contact	Escherichia coli	KPC
Subject_259	B1244	Direct hospital contact (No ward contact)	No contact	No contact	No contact	Enterobacter spp	KPC	Direct hospital contact (No ward contact)	No contact	No contact	No contact	Escherichia coli	NDM
Subject_259	B1245	Indirect ward contact	No contact	No contact	No contact	Enterobacter spp	KPC	Indirect hospital contact (No ward contact)	Indirect contact	No contact	No contact	Escherichia coli	KPC
Subject_259	B1246	Indirect ward contact	No contact	No contact	No contact	Enterobacter spp	KPC	No hospital nor ward contact	No contact	No contact	No contact	Enterobacter spp	NDM
Subject_259	B1247	Direct hospital contact (No ward contact)	No contact	No contact	No contact	Enterobacter spp	KPC	Indirect hospital contact (No ward contact)	No contact	No contact	No contact	Others	NDM
Subject_576	B1248	Indirect hospital contact (No ward contact)	No contact	No contact	No contact	Enterobacter spp	KPC	Indirect ward contact	Indirect contact	No contact	No contact	Escherichia coli	OXA-type
Subject_576	B1249	Indirect hospital contact (No ward contact)	No contact	No contact	No contact	Enterobacter spp	KPC	No hospital nor ward contact	No contact	No contact	No contact	Enterobacter spp	Others
Subject_576	B1250	Direct hospital contact (No ward contact)	No contact	No contact	No contact	Enterobacter spp	KPC	Indirect ward contact	Indirect contact	No contact	No contact	Escherichia coli	NDM
Subject_576	B1251	Indirect hospital contact (No ward contact)	No contact	No contact	No contact	Enterobacter spp	KPC	Direct hospital contact (No ward contact)	No contact	No contact	No contact	Escherichia coli	KPC
Subject_454	B1252	Indirect ward contact	No contact	No contact	No contact	Enterobacter spp	KPC	No hospital nor ward contact	No contact	No contact	No contact	Enterobacter spp	NDM
Subject_454	B1253	Indirect ward contact	No contact	No contact	No contact	Enterobacter spp	KPC	Indirect ward contact	Indirect contact	No contact	No contact	Enterobacter spp	NDM
Subject_454	B1254	Direct hospital contact (No ward contact)	Direct contact	No contact	No contact	Enterobacter spp	KPC	No hospital nor ward contact	No contact	No contact	No contact	Others	NDM
Subject_454	B1255	Indirect hospital contact (No ward contact)	Indirect contact	No contact	No contact	Enterobacter spp	KPC	Indirect hospital contact (No ward contact)	No contact	No contact	No contact	Others	NDM
Subject_454	B1256	Indirect ward contact	No contact	No contact	No contact	Enterobacter spp	KPC	Indirect hospital contact (No ward contact)	No contact	No contact	No contact	Escherichia coli	NDM
Subject_454	B1257	Indirect hospital contact (No ward contact)	Indirect contact	No contact	No contact	Enterobacter spp	KPC	No hospital nor ward contact	No contact	No contact	No contact	Escherichia coli	NDM
Subject_454	B1258	Indirect hospital contact (No ward contact)	No contact	No contact	No contact	Enterobacter spp	KPC	Indirect hospital contact (No ward contact)	No contact	No contact	No contact	Klebsiella pneumoniae	KPC
Subject_454	B1259	Indirect hospital contact (No ward contact)	Indirect contact	No contact	No contact	Enterobacter spp	KPC	Indirect hospital contact (No ward contact)	Indirect contact	No contact	No contact	Klebsiella pneumoniae	Others
Subject_454	B1260	Indirect ward contact	No contact	No contact	No contact	Enterobacter spp	KPC	Direct hospital contact (No ward contact)	No contact	No contact	No contact	Enterobacter spp	KPC
Subject_454	B1261	Indirect ward contact	No contact	No contact	No contact	Enterobacter spp	KPC	No hospital nor ward contact	No contact	No contact	No contact	Klebsiella pneumoniae	NDM
Subject_454	B1262	Indirect hospital contact (No ward contact)	Indirect contact	No contact	No contact	Enterobacter spp	KPC	Indirect hospital contact (No ward contact)	No contact	No contact	No contact	Escherichia coli	KPC
Subject_454	B1263	Indirect hospital contact (No ward contact)	No contact	No contact	No contact	Enterobacter spp	KPC	Indirect ward contact	No contact	No contact	No contact	Klebsiella pneumoniae	KPC
Subject_454	B1264	Indirect ward contact	No contact	No contact	No contact	Enterobacter spp	KPC	Indirect hospital contact (No ward contact)	No contact	No contact	No contact	Enterobacter spp	NDM
Subject_454	B1265	Indirect hospital contact (No ward contact)	Indirect contact	No contact	No contact	Enterobacter spp	KPC	Indirect hospital contact (No ward contact)	Indirect contact	No contact	No contact	Escherichia coli	KPC
Subject_454	B1266	Indirect hospital contact (No ward contact)	No contact	No contact	No contact	Enterobacter spp	KPC	No hospital nor ward contact	No contact	No contact	No contact	Escherichia coli	NDM
Subject_454	B1267	Direct hospital contact (No ward contact)	Direct contact	No contact	No contact	Enterobacter spp	KPC	Indirect hospital contact (No ward contact)	No contact	No contact	No contact	Enterobacter spp	KPC
Subject_454	B1268	Indirect hospital contact (No ward contact)	No contact	No contact	No contact	Enterobacter spp	KPC	No hospital nor ward contact	No contact	No contact	No contact	Escherichia coli	OXA-type
Subject_454	B1269	Indirect ward contact	Indirect contact	No contact	No contact	Enterobacter spp	KPC	No hospital nor ward contact	No contact	No contact	No contact	Others	NDM
Subject_454	B1270	Indirect ward contact	No contact	No contact	No contact	Enterobacter spp	KPC	Indirect ward contact	No contact	No contact	No contact	Escherichia coli	NDM
Subject_363	B1271	Indirect ward contact	No contact	No contact	No contact	Enterobacter spp	KPC	No hospital nor ward contact	No contact	No contact	No contact	Escherichia coli	NDM
Subject_363	B1272	Indirect ward contact	No contact	No contact	No contact	Enterobacter spp	KPC	Indirect hospital contact (No ward contact)	No contact	No contact	No contact	Others	KPC
Subject_363	B1273	Direct hospital contact (No ward contact)	No contact	No contact	No contact	Enterobacter spp	KPC	No hospital nor ward contact	No contact	No contact	No contact	Klebsiella pneumoniae	NDM
Subject_363	B1274	Indirect ward contact	No contact	Indirect contact	No contact	Enterobacter spp	KPC	Indirect ward contact	No contact	Indirect contact	No contact	Others	NDM
Subject_363	B1275	Direct hospital contact (No ward contact)	No contact	No contact	No contact	Enterobacter spp	KPC	Direct hospital contact (No ward contact)	No contact	No contact	No contact	Escherichia coli	KPC
Subject_363	B1276	Direct hospital contact (No ward contact)	No contact	No contact	No contact	Enterobacter spp	KPC	No hospital nor ward contact	No contact	No contact	No contact	Escherichia coli	OXA-type
Subject_363	B1277	Indirect hospital contact (No ward contact)	Indirect contact	No contact	No contact	Enterobacter spp	KPC	Indirect hospital contact (No ward contact)	Indirect contact	No contact	No contact	Enterobacter spp	NDM
Subject_363	B1278	Direct hospital contact (No ward contact)	No contact	Indirect contact	No contact	Enterobacter spp	KPC	Indirect hospital contact (No ward contact)	No contact	Indirect contact	No contact	Enterobacter spp	NDM
Subject_363	B1279	Indirect hospital contact (No ward contact)	No contact	No contact	No contact	Enterobacter spp	KPC	No hospital nor ward contact	No contact	No contact	No contact	Enterobacter spp	NDM
Subject_363	B1280	Indirect hospital contact (No ward contact)	Indirect contact	No contact	No contact	Enterobacter spp	KPC	No hospital nor ward contact	No contact	No contact	No contact	Enterobacter spp	Others
Subject_363	B1281	Indirect ward contact	No contact	No contact	No contact	Enterobacter spp	KPC	No hospital nor ward contact	No contact	No contact	No contact	Escherichia coli	NDM
Subject_363	B1282	Indirect ward contact	No contact	No contact	No contact	Enterobacter spp	KPC	Indirect ward contact	No contact	No contact	No contact	Klebsiella pneumoniae	KPC
Subject_363	B1283	Direct hospital contact (No ward contact)	No contact	No contact	No contact	Enterobacter spp	KPC	Direct hospital contact (No ward contact)	Direct contact	No contact	No contact	Klebsiella pneumoniae	KPC
Subject_363	B1284	Indirect hospital contact (No ward contact)	No contact	No contact	No contact	Enterobacter spp	KPC	No hospital nor ward contact	No contact	No contact	No contact	Klebsiella pneumoniae	NDM
Subject_363	B1285	Indirect hospital contact (No ward contact)	No contact	No contact	No contact	Enterobacter spp	KPC	No hospital nor ward contact	No contact	No contact	No contact	Escherichia coli	OXA-type
Subject_363	B1286	Direct hospital contact (No ward contact)	No contact	No contact	No contact	Enterobacter spp	KPC	Indirect hospital contact (No ward contact)	No contact	No contact	No contact	Enterobacter spp	KPC
Subject_363	B1287	Direct hospital contact (No ward contact)	No contact	No contact	No contact	Enterobacter spp	KPC	Indirect hospital contact (No ward contact)	No contact	No contact	No contact	Klebsiella pneumoniae	NDM
Subject_363	B1288	Indirect ward contact	No contact	No contact	No contact	Enterobacter spp	KPC	Indirect ward contact	Indirect contact	No contact	No contact	Enterobacter spp	KPC
Subject_363	B1289	Indirect ward contact	No contact	Indirect contact	No contact	Enterobacter spp	KPC	Indirect hospital contact (No ward contact)	No contact	No contact	No contact	Others	KPC
Subject_335	B1290	Indirect hospital contact (No ward contact)	Indirect contact	No contact	No contact	Enterobacter spp	KPC	Indirect hospital contact (No ward contact)	Indirect contact	No contact	No contact	Klebsiella pneumoniae	KPC
Subject_335	B1291	Indirect hospital contact (No ward contact)	Indirect contact	No contact	No contact	Enterobacter spp	KPC	Indirect hospital contact (No ward contact)	No contact	No contact	No contact	Klebsiella pneumoniae	KPC
Subject_335	B1292	Indirect hospital contact (No ward contact)	Indirect contact	No contact	No contact	Enterobacter spp	KPC	No hospital nor ward contact	No contact	No contact	No contact	Klebsiella pneumoniae	NDM
Subject_609	B1293	Indirect hospital contact (No ward contact)	No contact	No contact	No contact	Enterobacter spp	KPC	Indirect hospital contact (No ward contact)	No contact	No contact	No contact	Enterobacter spp	NDM
Subject_609	B1294	Indirect hospital contact (No ward contact)	Indirect contact	No contact	No contact	Enterobacter spp	KPC	No hospital nor ward contact	No contact	No contact	No contact	Others	NDM
Subject_609	B1295	Indirect ward contact	Indirect contact	No contact	No contact	Enterobacter spp	KPC	Indirect ward contact	Indirect contact	No contact	No contact	Others	NDM
Subject_609	B1296	Direct hospital contact (No ward contact)	Indirect contact	No contact	No contact	Enterobacter spp	KPC	Indirect ward contact	Indirect contact	No contact	No contact	Klebsiella pneumoniae	KPC
Subject_609	B1297	Indirect ward contact	Indirect contact	No contact	No contact	Enterobacter spp	KPC	Indirect hospital contact (No ward contact)	Indirect contact	No contact	No contact	Escherichia coli	KPC
Subject_609	B1298	Direct hospital contact (No ward contact)	No contact	No contact	No contact	Enterobacter spp	KPC	Indirect hospital contact (No ward contact)	No contact	No contact	No contact	Escherichia coli	KPC
Subject_609	B1299	Indirect hospital contact (No ward contact)	Indirect contact	No contact	No contact	Enterobacter spp	KPC	Indirect hospital contact (No ward contact)	Indirect contact	No contact	No contact	Escherichia coli	KPC
Subject_609	B1300	Indirect hospital contact (No ward contact)	No contact	No contact	No contact	Enterobacter spp	KPC	Indirect ward contact	No contact	No contact	No contact	Escherichia coli	KPC
Subject_609	B1301	Indirect hospital contact (No ward contact)	Indirect contact	No contact	No contact	Enterobacter spp	KPC	No hospital nor ward contact	No contact	No contact	No contact	Escherichia coli	KPC
Subject_609	B1302	Indirect ward contact	Indirect contact	No contact	No contact	Enterobacter spp	KPC	Indirect hospital contact (No ward contact)	No contact	No contact	No contact	Enterobacter spp	Others
Subject_609	B1303	Indirect hospital contact (No ward contact)	Indirect contact	No contact	No contact	Enterobacter spp	KPC	Indirect hospital contact (No ward contact)	No contact	No contact	No contact	Klebsiella pneumoniae	KPC
Subject_609	B1304	Direct hospital contact (No ward contact)	No contact	No contact	No contact	Enterobacter spp	KPC	No hospital nor ward contact	No contact	No contact	No contact	Escherichia coli	NDM
Subject_609	B1305	Direct hospital contact (No ward contact)	Direct contact	No contact	No contact	Enterobacter spp	KPC	Indirect hospital contact (No ward contact)	No contact	No contact	No contact	Klebsiella pneumoniae	NDM
Subject_253	B1306	Indirect ward contact	Indirect contact	No contact	No contact	Enterobacter spp	KPC	Indirect hospital contact (No ward contact)	Indirect contact	No contact	No contact	Escherichia coli	NDM
Subject_253	B1307	Indirect hospital contact (No ward contact)	Indirect contact	No contact	No contact	Enterobacter spp	KPC	Indirect ward contact	Indirect contact	No contact	No contact	Escherichia coli	NDM
Subject_67	B1308	Direct hospital contact (No ward contact)	No contact	No contact	No contact	Enterobacter spp	KPC	Direct ward contact	Direct contact	No contact	No contact	Escherichia coli	KPC
Subject_569	B1309	Indirect hospital contact (No ward contact)	No contact	No contact	No contact	Enterobacter spp	KPC	Indirect hospital contact (No ward contact)	No contact	No contact	No contact	Klebsiella pneumoniae	KPC
Subject_569	B1310	Direct hospital contact (No ward contact)	No contact	No contact	No contact	Enterobacter spp	KPC	Indirect ward contact	No contact	No contact	No contact	Klebsiella pneumoniae	KPC
Subject_569	B1311	Indirect hospital contact (No ward contact)	No contact	No contact	No contact	Enterobacter spp	KPC	Indirect ward contact	Indirect contact	No contact	No contact	Klebsiella pneumoniae	KPC
Subject_569	B1312	Direct hospital contact (No ward contact)	No contact	No contact	No contact	Enterobacter spp	KPC	Indirect ward contact	No contact	No contact	No contact	Escherichia coli	NDM
Subject_569	B1313	Indirect hospital contact (No ward contact)	No contact	No contact	No contact	Enterobacter spp	KPC	Indirect hospital contact (No ward contact)	Indirect contact	No contact	No contact	Enterobacter spp	NDM
Subject_569	B1314	Indirect hospital contact (No ward contact)	No contact	No contact	No contact	Enterobacter spp	KPC	Indirect hospital contact (No ward contact)	No contact	No contact	No contact	Klebsiella pneumoniae	KPC
Subject_569	B1315	Indirect hospital contact (No ward contact)	No contact	No contact	No contact	Enterobacter spp	KPC	No hospital nor ward contact	No contact	No contact	No contact	Klebsiella pneumoniae	OXA-type
Subject_569	B1316	Direct hospital contact (No ward contact)	No contact	No contact	No contact	Enterobacter spp	KPC	Indirect hospital contact (No ward contact)	No contact	No contact	No contact	Escherichia coli	KPC
Subject_569	B1317	Direct hospital contact (No ward contact)	No contact	No contact	No contact	Enterobacter spp	KPC	Indirect ward contact	No contact	No contact	No contact	Klebsiella pneumoniae	KPC
Subject_569	B1318	Direct hospital contact (No ward contact)	No contact	No contact	No contact	Enterobacter spp	KPC	Indirect hospital contact (No ward contact)	No contact	No contact	No contact	Enterobacter spp	KPC
Subject_569	B1319	Direct hospital contact (No ward contact)	No contact	No contact	No contact	Enterobacter spp	KPC	Indirect hospital contact (No ward contact)	No contact	No contact	No contact	Klebsiella pneumoniae	Others
Subject_569	B1320	Indirect hospital contact (No ward contact)	No contact	No contact	No contact	Enterobacter spp	KPC	No hospital nor ward contact	No contact	No contact	No contact	Enterobacter spp	Others
Subject_569	B1321	Indirect ward contact	No contact	No contact	No contact	Enterobacter spp	KPC	Indirect ward contact	No contact	No contact	No contact	Enterobacter spp	KPC
Subject_663	B1322	Indirect ward contact	No contact	No contact	No contact	Enterobacter spp	KPC	Indirect hospital contact (No ward contact)	No contact	No contact	No contact	Klebsiella pneumoniae	OXA-type
Subject_663	B1323	Direct hospital contact (No ward contact)	Direct contact	No contact	No contact	Enterobacter spp	KPC	Indirect hospital contact (No ward contact)	Indirect contact	No contact	No contact	Escherichia coli	NDM
Subject_663	B1324	Indirect ward contact	No contact	Indirect contact	No contact	Enterobacter spp	KPC	Indirect hospital contact (No ward contact)	No contact	No contact	No contact	Escherichia coli	NDM
Subject_663	B1325	Indirect ward contact	Indirect contact	No contact	No contact	Enterobacter spp	KPC	Indirect hospital contact (No ward contact)	Indirect contact	No contact	No contact	Enterobacter spp	KPC
Subject_663	B1326	Indirect hospital contact (No ward contact)	Indirect contact	No contact	No contact	Enterobacter spp	KPC	Indirect hospital contact (No ward contact)	No contact	No contact	No contact	Klebsiella pneumoniae	NDM
Subject_663	B1327	Direct hospital contact (No ward contact)	No contact	No contact	No contact	Enterobacter spp	KPC	Indirect hospital contact (No ward contact)	No contact	No contact	No contact	Klebsiella pneumoniae	NDM
Subject_663	B1328	Indirect hospital contact (No ward contact)	No contact	No contact	No contact	Enterobacter spp	KPC	Indirect hospital contact (No ward contact)	No contact	No contact	No contact	Escherichia coli	Others
Subject_663	B1329	Indirect hospital contact (No ward contact)	Indirect contact	No contact	No contact	Enterobacter spp	KPC	No hospital nor ward contact	No contact	No contact	No contact	Enterobacter spp	NDM
Subject_663	B1330	Indirect hospital contact (No ward contact)	No contact	No contact	No contact	Enterobacter spp	KPC	No hospital nor ward contact	No contact	No contact	No contact	Escherichia coli	NDM
Subject_663	B1331	Indirect ward contact	No contact	No contact	No contact	Enterobacter spp	KPC	Indirect ward contact	No contact	No contact	No contact	Escherichia coli	NDM
Subject_663	B1332	Indirect hospital contact (No ward contact)	Indirect contact	No contact	No contact	Enterobacter spp	KPC	Indirect hospital contact (No ward contact)	Indirect contact	No contact	No contact	Escherichia coli	NDM
Subject_663	B1333	Indirect hospital contact (No ward contact)	No contact	No contact	No contact	Enterobacter spp	KPC	No hospital nor ward contact	No contact	No contact	No contact	Escherichia coli	NDM
Subject_663	B1334	Indirect hospital contact (No ward contact)	Indirect contact	No contact	No contact	Enterobacter spp	KPC	Indirect ward contact	No contact	No contact	No contact	Enterobacter spp	KPC
Subject_663	B1335	Indirect hospital contact (No ward contact)	No contact	No contact	No contact	Enterobacter spp	KPC	Direct hospital contact (No ward contact)	No contact	No contact	No contact	Escherichia coli	KPC
Subject_663	B1336	Indirect ward contact	No contact	Indirect contact	No contact	Enterobacter spp	KPC	No hospital nor ward contact	No contact	No contact	No contact	Enterobacter spp	Others
Subject_290	B1337	Indirect hospital contact (No ward contact)	Indirect contact	No contact	No contact	Klebsiella pneumoniae	KPC	Indirect hospital contact (No ward contact)	No contact	No contact	No contact	Enterobacter spp	KPC
Subject_290	B1338	Direct ward contact	No contact	No contact	No contact	Klebsiella pneumoniae	KPC	Indirect hospital contact (No ward contact)	No contact	No contact	No contact	Klebsiella pneumoniae	KPC
Subject_507	B1339	Indirect hospital contact (No ward contact)	No contact	No contact	No contact	Klebsiella pneumoniae	KPC	Indirect hospital contact (No ward contact)	No contact	No contact	No contact	Others	NDM
Subject_507	B1340	Indirect ward contact	No contact	No contact	No contact	Klebsiella pneumoniae	KPC	Indirect hospital contact (No ward contact)	No contact	No contact	No contact	Escherichia coli	KPC
Subject_457	B1341	Indirect ward contact	Indirect contact	No contact	No contact	Klebsiella pneumoniae	KPC	Indirect hospital contact (No ward contact)	No contact	No contact	No contact	Escherichia coli	OXA-type
Subject_433	B1342	Indirect ward contact	Direct contact	No contact	No contact	Klebsiella pneumoniae	KPC	Indirect hospital contact (No ward contact)	No contact	No contact	No contact	Enterobacter spp	KPC
Subject_433	B1343	Indirect hospital contact (No ward contact)	Indirect contact	No contact	No contact	Klebsiella pneumoniae	KPC	Direct hospital contact (No ward contact)	No contact	No contact	No contact	Others	NDM
Subject_433	B1344	Direct ward contact	No contact	No contact	No contact	Klebsiella pneumoniae	KPC	No hospital nor ward contact	No contact	No contact	No contact	Klebsiella pneumoniae	OXA-type
Subject_433	B1345	Indirect ward contact	No contact	No contact	No contact	Klebsiella pneumoniae	KPC	Indirect hospital contact (No ward contact)	No contact	No contact	No contact	Escherichia coli	OXA-type
Subject_144	B1346	Indirect ward contact	Direct contact	No contact	No contact	Klebsiella pneumoniae	KPC	Indirect hospital contact (No ward contact)	No contact	No contact	No contact	Escherichia coli	NDM
Subject_418	B1347	Indirect hospital contact (No ward contact)	No contact	No contact	No contact	Klebsiella pneumoniae	KPC	Indirect hospital contact (No ward contact)	Indirect contact	No contact	No contact	Enterobacter spp	NDM
Subject_14	B1348	Indirect ward contact	No contact	No contact	No contact	Klebsiella pneumoniae	KPC	Indirect hospital contact (No ward contact)	No contact	No contact	No contact	Escherichia coli	KPC
Subject_14	B1349	Indirect hospital contact (No ward contact)	No contact	No contact	No contact	Klebsiella pneumoniae	KPC	No hospital nor ward contact	No contact	No contact	No contact	Escherichia coli	NDM
Subject_14	B1350	Indirect ward contact	Indirect contact	No contact	No contact	Klebsiella pneumoniae	KPC	No hospital nor ward contact	No contact	No contact	No contact	Escherichia coli	NDM
Subject_605	B1351	Direct hospital contact (No ward contact)	No contact	No contact	No contact	Escherichia coli	KPC	No hospital nor ward contact	No contact	No contact	No contact	Enterobacter spp	NDM
Subject_605	B1352	Indirect hospital contact (No ward contact)	No contact	No contact	No contact	Escherichia coli	KPC	No hospital nor ward contact	No contact	No contact	No contact	Klebsiella pneumoniae	NDM
Subject_149	B1353	Direct hospital contact (No ward contact)	No contact	No contact	No contact	Escherichia coli	KPC	Direct hospital contact (No ward contact)	No contact	No contact	No contact	Enterobacter spp	NDM
Subject_149	B1354	Direct hospital contact (No ward contact)	Direct contact	No contact	No contact	Escherichia coli	KPC	Indirect hospital contact (No ward contact)	No contact	No contact	No contact	Escherichia coli	KPC
Subject_149	B1355	Indirect ward contact	No contact	No contact	No contact	Escherichia coli	KPC	Indirect hospital contact (No ward contact)	No contact	No contact	No contact	Escherichia coli	OXA-type
Subject_149	B1356	Direct ward contact	No contact	No contact	No contact	Escherichia coli	KPC	Indirect hospital contact (No ward contact)	No contact	No contact	No contact	Escherichia coli	KPC
Subject_167	B1357	Direct hospital contact (No ward contact)	No contact	No contact	No contact	Escherichia coli	KPC	Direct hospital contact (No ward contact)	No contact	No contact	No contact	Escherichia coli	KPC
Subject_167	B1358	Indirect hospital contact (No ward contact)	No contact	No contact	No contact	Escherichia coli	KPC	No hospital nor ward contact	No contact	No contact	No contact	Enterobacter spp	Others
Subject_198	B1359	Direct hospital contact (No ward contact)	No contact	No contact	No contact	Escherichia coli	KPC	Direct hospital contact (No ward contact)	No contact	No contact	No contact	Escherichia coli	OXA-type
Subject_198	B1360	Direct ward contact	No contact	No contact	No contact	Escherichia coli	KPC	Direct hospital contact (No ward contact)	No contact	No contact	No contact	Others	NDM
Subject_198	B1361	Direct hospital contact (No ward contact)	No contact	No contact	No contact	Escherichia coli	KPC	Direct hospital contact (No ward contact)	Direct contact	No contact	No contact	Escherichia coli	KPC
Subject_198	B1362	Indirect ward contact	Indirect contact	No contact	No contact	Escherichia coli	KPC	Indirect hospital contact (No ward contact)	No contact	No contact	No contact	Escherichia coli	KPC
Subject_67	B1363	Direct ward contact	Direct contact	No contact	No contact	Klebsiella pneumoniae	KPC	Indirect hospital contact (No ward contact)	No contact	No contact	No contact	Escherichia coli	KPC
Subject_229	B1364	Indirect ward contact	No contact	No contact	No contact	Klebsiella pneumoniae	KPC	Direct hospital contact (No ward contact)	No contact	No contact	No contact	Klebsiella pneumoniae	KPC
Subject_651	B1365	No hospital nor ward contact	No contact	No contact	No contact	Escherichia coli	NDM	No hospital nor ward contact	No contact	No contact	No contact	Escherichia coli	KPC
Subject_228	B1366	Indirect ward contact	No contact	No contact	No contact	Escherichia coli	OXA-type	No hospital nor ward contact	No contact	No contact	No contact	Klebsiella pneumoniae	NDM
Subject_23	B1367	Indirect ward contact	Direct contact	No contact	No contact	Enterobacter spp	KPC	Indirect hospital contact (No ward contact)	Indirect contact	No contact	No contact	Escherichia coli	KPC
Subject_686	B1368	Indirect ward contact	No contact	No contact	No contact	Enterobacter spp	KPC	No hospital nor ward contact	No contact	No contact	No contact	Escherichia coli	NDM
Subject_686	B1369	Direct hospital contact (No ward contact)	No contact	No contact	No contact	Enterobacter spp	KPC	Direct hospital contact (No ward contact)	No contact	No contact	No contact	Escherichia coli	KPC
Subject_496	B1370	Indirect hospital contact (No ward contact)	Indirect contact	No contact	No contact	Enterobacter spp	KPC	Indirect ward contact	No contact	No contact	No contact	Escherichia coli	NDM
Subject_496	B1371	Indirect hospital contact (No ward contact)	No contact	No contact	No contact	Enterobacter spp	KPC	Indirect ward contact	Indirect contact	No contact	No contact	Escherichia coli	KPC
Subject_496	B1372	Indirect hospital contact (No ward contact)	No contact	No contact	No contact	Enterobacter spp	KPC	Direct ward contact	Indirect contact	No contact	No contact	Enterobacter spp	KPC
Subject_555	B1373	Direct hospital contact (No ward contact)	No contact	No contact	No contact	Enterobacter spp	KPC	Indirect hospital contact (No ward contact)	No contact	No contact	No contact	Enterobacter spp	NDM
Subject_555	B1374	Direct hospital contact (No ward contact)	No contact	No contact	No contact	Enterobacter spp	KPC	Indirect ward contact	Direct contact	No contact	No contact	Others	NDM
Subject_27	B1375	Direct hospital contact (No ward contact)	No contact	No contact	No contact	Enterobacter spp	KPC	Indirect hospital contact (No ward contact)	Indirect contact	No contact	No contact	Escherichia coli	NDM
Subject_27	B1376	Direct ward contact	No contact	No contact	No contact	Enterobacter spp	KPC	Indirect ward contact	Indirect contact	No contact	No contact	Klebsiella pneumoniae	KPC
Subject_26	B1377	Direct hospital contact (No ward contact)	No contact	No contact	No contact	Enterobacter spp	KPC	Indirect hospital contact (No ward contact)	No contact	No contact	No contact	Klebsiella pneumoniae	NDM
Subject_26	B1378	Direct ward contact	No contact	No contact	No contact	Enterobacter spp	KPC	Direct hospital contact (No ward contact)	No contact	No contact	No contact	Enterobacter spp	KPC
Subject_293	B1379	Indirect ward contact	Indirect contact	No contact	No contact	Enterobacter spp	KPC	Indirect ward contact	Indirect contact	No contact	No contact	Klebsiella pneumoniae	KPC
Subject_505	B1380	Direct hospital contact (No ward contact)	No contact	No contact	No contact	Enterobacter spp	KPC	Indirect hospital contact (No ward contact)	No contact	No contact	No contact	Escherichia coli	KPC
Subject_1	B1381	Direct hospital contact (No ward contact)	No contact	No contact	No contact	Enterobacter spp	Others	Indirect hospital contact (No ward contact)	No contact	No contact	No contact	Klebsiella pneumoniae	NDM
Subject_411	B1382	Direct ward contact	Direct contact	No contact	No contact	Enterobacter spp	NDM	Indirect ward contact	Indirect contact	No contact	No contact	Enterobacter spp	KPC
Subject_493	B1383	Direct ward contact	Direct contact	No contact	No contact	Enterobacter spp	NDM	Indirect ward contact	Indirect contact	No contact	No contact	Others	NDM
Subject_493	B1384	Direct ward contact	Direct contact	No contact	No contact	Enterobacter spp	NDM	Indirect ward contact	Indirect contact	No contact	No contact	Klebsiella pneumoniae	KPC
Subject_325	B1385	Indirect ward contact	Direct contact	No contact	No contact	Enterobacter spp	NDM	Indirect hospital contact (No ward contact)	No contact	No contact	No contact	Others	NDM
Subject_325	B1386	Direct ward contact	Direct contact	No contact	No contact	Enterobacter spp	NDM	No hospital nor ward contact	No contact	No contact	No contact	Enterobacter spp	NDM
Subject_325	B1387	Direct ward contact	Direct contact	No contact	No contact	Enterobacter spp	NDM	Direct hospital contact (No ward contact)	Indirect contact	No contact	No contact	Escherichia coli	KPC
Subject_188	B1388	Direct hospital contact (No ward contact)	Direct contact	No contact	No contact	Enterobacter spp	NDM	Indirect hospital contact (No ward contact)	No contact	No contact	No contact	Escherichia coli	KPC
Subject_188	B1389	No hospital nor ward contact	No contact	No contact	No contact	Enterobacter spp	NDM	No hospital nor ward contact	No contact	No contact	No contact	Enterobacter spp	OXA-type
Subject_188	B1390	Direct hospital contact (No ward contact)	No contact	No contact	No contact	Enterobacter spp	NDM	Indirect ward contact	No contact	No contact	No contact	Klebsiella pneumoniae	KPC
Subject_188	B1391	No hospital nor ward contact	No contact	No contact	No contact	Enterobacter spp	NDM	Indirect hospital contact (No ward contact)	No contact	No contact	No contact	Klebsiella pneumoniae	KPC
Subject_188	B1392	No hospital nor ward contact	No contact	No contact	No contact	Enterobacter spp	NDM	Indirect hospital contact (No ward contact)	Indirect contact	No contact	No contact	Escherichia coli	NDM
Subject_192	B1393	Indirect ward contact	No contact	No contact	No contact	Enterobacter spp	KPC	No hospital nor ward contact	No contact	No contact	No contact	Escherichia coli	OXA-type
Subject_192	B1394	Direct ward contact	Direct contact	No contact	No contact	Enterobacter spp	KPC	Direct hospital contact (No ward contact)	No contact	No contact	No contact	Klebsiella pneumoniae	KPC
Subject_373	B1395	Direct hospital contact (No ward contact)	No contact	No contact	No contact	Klebsiella pneumoniae	KPC	Direct hospital contact (No ward contact)	No contact	No contact	No contact	Klebsiella pneumoniae	Others
Subject_373	B1396	Direct hospital contact (No ward contact)	No contact	No contact	No contact	Klebsiella pneumoniae	KPC	Indirect ward contact	Indirect contact	No contact	No contact	Klebsiella pneumoniae	KPC
Subject_451	B1397	Direct hospital contact (No ward contact)	No contact	No contact	No contact	Klebsiella pneumoniae	KPC	Direct hospital contact (No ward contact)	No contact	No contact	No contact	Enterobacter spp	KPC
Subject_115	B1398	No hospital nor ward contact	No contact	No contact	No contact	Enterobacter spp	Others	No hospital nor ward contact	No contact	No contact	No contact	Enterobacter spp	NDM
Subject_115	B1399	No hospital nor ward contact	No contact	No contact	No contact	Enterobacter spp	Others	No hospital nor ward contact	No contact	No contact	No contact	Klebsiella pneumoniae	NDM
Subject_115	B1400	Indirect hospital contact (No ward contact)	Indirect contact	No contact	No contact	Enterobacter spp	Others	No hospital nor ward contact	No contact	No contact	No contact	Klebsiella pneumoniae	KPC
Subject_320	B1401	Indirect hospital contact (No ward contact)	No contact	No contact	No contact	Enterobacter spp	Others	Indirect hospital contact (No ward contact)	No contact	No contact	No contact	Escherichia coli	NDM
Subject_320	B1402	No hospital nor ward contact	No contact	No contact	No contact	Enterobacter spp	Others	Indirect ward contact	Indirect contact	No contact	No contact	Enterobacter spp	OXA-type
Subject_524	B1403	No hospital nor ward contact	No contact	No contact	No contact	Enterobacter spp	Others	No hospital nor ward contact	No contact	No contact	No contact	Escherichia coli	KPC
Subject_154	B1404	No hospital nor ward contact	No contact	No contact	No contact	Enterobacter spp	Others	No hospital nor ward contact	No contact	No contact	No contact	Escherichia coli	OXA-type
Subject_154	B1405	No hospital nor ward contact	No contact	No contact	No contact	Enterobacter spp	Others	Indirect hospital contact (No ward contact)	No contact	No contact	No contact	Enterobacter spp	Others
Subject_154	B1406	No hospital nor ward contact	No contact	No contact	No contact	Enterobacter spp	Others	No hospital nor ward contact	No contact	No contact	No contact	Escherichia coli	KPC
Subject_154	B1407	No hospital nor ward contact	No contact	No contact	No contact	Enterobacter spp	Others	No hospital nor ward contact	No contact	No contact	No contact	Escherichia coli	KPC
Subject_486	B1408	Direct ward contact	Direct contact	No contact	No contact	Others	NDM	No hospital nor ward contact	No contact	No contact	No contact	Others	NDM
Subject_176	B1409	Direct hospital contact (No ward contact)	No contact	No contact	No contact	Others	NDM	Indirect ward contact	Indirect contact	No contact	No contact	Escherichia coli	KPC
Subject_176	B1410	Direct hospital contact (No ward contact)	No contact	No contact	No contact	Others	NDM	Indirect hospital contact (No ward contact)	Indirect contact	No contact	No contact	Others	NDM
Subject_176	B1411	Direct hospital contact (No ward contact)	No contact	No contact	No contact	Others	NDM	No hospital nor ward contact	No contact	No contact	No contact	Klebsiella pneumoniae	OXA-type
Subject_176	B1412	Direct hospital contact (No ward contact)	No contact	No contact	No contact	Others	NDM	No hospital nor ward contact	No contact	No contact	No contact	Others	NDM
Subject_434	B1413	No hospital nor ward contact	No contact	No contact	No contact	Others	NDM	No hospital nor ward contact	No contact	No contact	No contact	Enterobacter spp	Others
Subject_285	B1414	Indirect ward contact	Indirect contact	No contact	No contact	Others	Others	Indirect ward contact	No contact	No contact	No contact	Klebsiella pneumoniae	NDM
Subject_656	B1415	Direct hospital contact (No ward contact)	Direct contact	No contact	No contact	Others	NDM	Indirect ward contact	Indirect contact	No contact	No contact	Escherichia coli	NDM
Subject_656	B1416	Direct ward contact	Direct contact	No contact	No contact	Others	NDM	Direct ward contact	Direct contact	No contact	No contact	Escherichia coli	NDM
Subject_222	B1417	Direct ward contact	Direct contact	No contact	No contact	Others	NDM	Indirect hospital contact (No ward contact)	No contact	No contact	No contact	Escherichia coli	KPC
Subject_249	B1418	Direct hospital contact (No ward contact)	Direct contact	No contact	No contact	Others	NDM	Indirect ward contact	No contact	No contact	No contact	Klebsiella pneumoniae	Others
Subject_249	B1419	Direct hospital contact (No ward contact)	Direct contact	No contact	No contact	Others	NDM	Indirect hospital contact (No ward contact)	Indirect contact	No contact	No contact	Klebsiella pneumoniae	KPC
Subject_249	B1420	Direct ward contact	Direct contact	No contact	No contact	Others	NDM	No hospital nor ward contact	No contact	No contact	No contact	Klebsiella pneumoniae	KPC
Subject_678	B1421	Direct hospital contact (No ward contact)	No contact	No contact	No contact	Others	NDM	Indirect hospital contact (No ward contact)	Indirect contact	No contact	No contact	Escherichia coli	KPC
Subject_280	B1422	Indirect ward contact	Indirect contact	No contact	No contact	Others	NDM	Indirect hospital contact (No ward contact)	No contact	No contact	No contact	Klebsiella pneumoniae	KPC
Subject_261	B1423	Indirect hospital contact (No ward contact)	No contact	No contact	No contact	Others	NDM	Indirect hospital contact (No ward contact)	No contact	No contact	No contact	Klebsiella pneumoniae	NDM
Subject_413	B1424	Direct hospital contact (No ward contact)	Indirect contact	No contact	No contact	Others	NDM	Direct hospital contact (No ward contact)	Indirect contact	No contact	No contact	Klebsiella pneumoniae	KPC
Subject_413	B1425	Indirect ward contact	No contact	No contact	No contact	Others	NDM	Indirect hospital contact (No ward contact)	No contact	No contact	No contact	Escherichia coli	KPC
Subject_413	B1426	Direct hospital contact (No ward contact)	No contact	No contact	No contact	Others	NDM	Indirect hospital contact (No ward contact)	Indirect contact	No contact	No contact	Klebsiella pneumoniae	KPC
Subject_452	B1427	Indirect ward contact	Indirect contact	No contact	No contact	Others	NDM	Indirect ward contact	Direct contact	No contact	No contact	Escherichia coli	OXA-type
Subject_452	B1428	Indirect hospital contact (No ward contact)	Indirect contact	No contact	No contact	Others	NDM	Indirect hospital contact (No ward contact)	Indirect contact	No contact	No contact	Enterobacter spp	KPC
Subject_452	B1429	Indirect ward contact	No contact	No contact	No contact	Others	NDM	Indirect hospital contact (No ward contact)	No contact	No contact	No contact	Others	NDM
Subject_452	B1430	Indirect hospital contact (No ward contact)	No contact	No contact	No contact	Others	NDM	No hospital nor ward contact	No contact	No contact	No contact	Enterobacter spp	Others
Subject_638	B1431	Direct hospital contact (No ward contact)	No contact	No contact	No contact	Others	NDM	Direct hospital contact (No ward contact)	No contact	No contact	No contact	Klebsiella pneumoniae	KPC
Subject_699	B1432	Direct ward contact	No contact	No contact	No contact	Others	NDM	No hospital nor ward contact	No contact	No contact	No contact	Escherichia coli	OXA-type
Subject_699	B1433	Indirect ward contact	No contact	No contact	No contact	Others	NDM	Indirect hospital contact (No ward contact)	No contact	No contact	No contact	Klebsiella pneumoniae	KPC
Subject_333	B1434	Indirect ward contact	Indirect contact	No contact	No contact	Others	NDM	Indirect hospital contact (No ward contact)	No contact	No contact	No contact	Klebsiella pneumoniae	KPC
Subject_333	B1435	Indirect ward contact	Direct contact	No contact	No contact	Others	NDM	No hospital nor ward contact	No contact	No contact	No contact	Escherichia coli	NDM
Subject_333	B1436	Direct hospital contact (No ward contact)	No contact	No contact	No contact	Others	NDM	No hospital nor ward contact	No contact	No contact	No contact	Klebsiella pneumoniae	NDM
Subject_333	B1437	Direct hospital contact (No ward contact)	No contact	No contact	No contact	Others	NDM	Indirect hospital contact (No ward contact)	No contact	No contact	No contact	Klebsiella pneumoniae	NDM
Subject_333	B1438	Indirect hospital contact (No ward contact)	No contact	No contact	No contact	Others	NDM	Indirect hospital contact (No ward contact)	No contact	No contact	No contact	Escherichia coli	KPC
Subject_395	B1439	Indirect ward contact	Indirect contact	No contact	No contact	Others	NDM	Indirect hospital contact (No ward contact)	No contact	No contact	No contact	Klebsiella pneumoniae	NDM
Subject_380	B1440	Indirect ward contact	Indirect contact	No contact	No contact	Others	NDM	No hospital nor ward contact	No contact	No contact	No contact	Escherichia coli	OXA-type
Subject_380	B1441	Indirect ward contact	Direct contact	No contact	No contact	Others	NDM	Direct hospital contact (No ward contact)	No contact	No contact	No contact	Klebsiella pneumoniae	KPC
Subject_380	B1442	Indirect hospital contact (No ward contact)	No contact	No contact	No contact	Others	NDM	Indirect hospital contact (No ward contact)	No contact	No contact	No contact	Enterobacter spp	NDM
Subject_620	B1443	Direct ward contact	No contact	No contact	No contact	Others	NDM	No hospital nor ward contact	No contact	No contact	No contact	Enterobacter spp	Others
Subject_620	B1444	Direct ward contact	Direct contact	No contact	No contact	Others	NDM	Indirect hospital contact (No ward contact)	No contact	No contact	No contact	Enterobacter spp	Others
Subject_294	B1445	Indirect ward contact	No contact	No contact	No contact	Others	NDM	Indirect hospital contact (No ward contact)	Indirect contact	No contact	No contact	Klebsiella pneumoniae	Others
Subject_262	B1446	Indirect ward contact	Direct contact	No contact	No contact	Others	KPC	Direct hospital contact (No ward contact)	No contact	No contact	No contact	Enterobacter spp	KPC
Subject_177	B1447	Indirect ward contact	Direct contact	No contact	No contact	Enterobacter spp	KPC	Indirect hospital contact (No ward contact)	No contact	No contact	No contact	Escherichia coli	OXA-type
Subject_177	B1448	Direct ward contact	No contact	No contact	No contact	Enterobacter spp	KPC	Indirect ward contact	No contact	No contact	No contact	Klebsiella pneumoniae	KPC
Subject_232	B1449	Direct hospital contact (No ward contact)	No contact	No contact	No contact	Enterobacter spp	KPC	Indirect ward contact	No contact	No contact	No contact	Others	KPC
Subject_613	B1450	Direct ward contact	Direct contact	No contact	No contact	Others	NDM	Indirect hospital contact (No ward contact)	Indirect contact	No contact	No contact	Enterobacter spp	NDM
Subject_405	B1451	Direct ward contact	Direct contact	No contact	No contact	Others	NDM	No hospital nor ward contact	No contact	No contact	No contact	Escherichia coli	KPC
