# Supplementary material for: Whole genome sequencing reveals hidden transmission of carbapenemase-producing Enterobacterales
Source: Nat Commun. 2022 Jun 1;13:3052. doi: 10.1038/s41467-022-30637-5 (PMC9160272; doi:10.1038/s41467-022-30637-5)
Supplement: Supplementary file 5 — Supplementary Software 1 [file 41467_2022_30637_MOESM5_ESM.zip › Statistical_programming_code/data/data.csv]

V01	V02	V03	V04	V05	V06	V07	V08	V09	V10	V11	V12	V13	V14	V15	V16	V17	V18	V19	V20	V21	V22	V23	V24	V25	V26	V27	V28	V29	V30	V31
Sep-10	0	0	0	4	0	0	4	0	0	0	0	0	0	0	0	0	0	0	0	0	2	1	0	1	0	Sep-10	130875	9	2010	1
Oct-10	72	0	0	1	0	0	0	0	0	1	0	0	0	0	0	0	0	0	0	0	1	0	0	0	0	Oct-10	137629	10	2010	2
Nov-10	45	0	0	1	0	0	1	0	0	0	0	0	0	0	0	0	0	0	0	0	0	1	0	1	0	Nov-10	129719	11	2010	3
Dec-10	114	1	0	0	0	0	0	1	0	0	0	0	0	0	0	0	0	0	1	0	0	1	1	0	0	Dec-10	131831	12	2010	4
Jan-11	24	0	0	0	0	0	0	0	0	0	0	0	0	0	0	0	0	0	0	0	0	0	0	0	0	Jan-11	138009	1	2011	5
Feb-11	12	0	0	0	0	0	0	0	0	0	0	0	0	0	0	0	0	0	0	0	0	0	0	0	0	Feb-11	122270	2	2011	6
Mar-11	6	0	0	0	0	0	0	0	0	0	0	0	0	0	0	0	0	0	0	0	0	0	0	0	0	Mar-11	143047	3	2011	7
Apr-11	4	0	0	0	0	0	0	0	0	0	0	0	0	0	0	0	0	0	0	0	0	0	0	0	0	Apr-11	138186	4	2011	8
May-11	7	0	0	0	0	0	0	0	0	0	0	0	0	0	0	0	0	0	0	0	0	0	0	0	0	May-11	143939	5	2011	9
Jun-11	1	0	0	1	0	0	1	0	0	0	0	0	0	0	0	0	0	0	0	0	0	1	0	1	0	Jun-11	141292	6	2011	10
Jul-11	1	0	0	0	0	0	0	0	0	0	0	0	0	0	0	0	0	0	0	0	0	0	0	0	0	Jul-11	145246	7	2011	11
Aug-11	1	0	0	0	0	0	0	0	0	0	0	0	0	0	0	0	0	0	0	0	0	0	0	0	0	Aug-11	138887	8	2011	12
Sep-11	25	0	0	2	0	0	2	0	0	0	0	0	0	0	0	0	0	0	0	0	1	1	0	1	0	Sep-11	139926	9	2011	13
Oct-11	57	0	0	1	0	0	1	0	0	0	0	0	0	0	0	0	0	0	0	0	0	1	0	1	0	Oct-11	144574	10	2011	14
Nov-11	151	0	2	3	0	1	3	0	1	0	1	1	0	0	0	0	0	0	0	0	0	4	0	2	2	Nov-11	140906	11	2011	15
Dec-11	125	1	0	2	0	0	2	1	0	0	0	0	0	0	0	1	0	0	0	0	0	3	1	2	0	Dec-11	142668	12	2011	16
Jan-12	63	1	1	2	1	1	2	0	0	0	1	0	0	0	0	1	0	0	0	0	2	2	1	1	0	Jan-12	142991	1	2012	17
Feb-12	33	2	2	1	2	2	1	0	0	0	1	0	1	0	0	0	0	2	0	0	0	4	1	1	2	Feb-12	137904	2	2012	18
Mar-12	21	0	1	2	0	1	2	0	0	0	1	0	0	0	0	0	0	0	0	0	2	1	0	0	1	Mar-12	148467	3	2012	19
Apr-12	13	0	1	0	0	1	0	0	0	0	0	0	0	1	0	0	0	0	0	0	0	1	0	0	1	Apr-12	144796	4	2012	20
May-12	52	0	4	0	0	4	0	0	0	0	0	0	2	0	2	0	0	0	0	0	1	1	0	0	1	May-12	150892	5	2012	21
Jun-12	90	4	5	0	4	4	0	0	1	0	0	0	0	1	4	2	1	0	0	1	2	7	2	0	5	Jun-12	145010	6	2012	22
Jul-12	72	6	0	2	4	0	2	2	0	0	0	0	0	0	0	3	0	1	2	0	2	6	4	2	0	Jul-12	152676	7	2012	23
Aug-12	69	2	3	1	2	3	1	0	0	0	0	0	2	1	0	1	0	0	0	1	1	3	1	0	2	Aug-12	147056	8	2012	24
Sep-12	145	2	3	1	1	3	1	1	0	0	2	0	0	0	1	1	0	0	0	1	2	4	1	1	2	Sep-12	145828	9	2012	25
Oct-12	39	1	1	2	1	1	1	0	0	1	0	0	0	0	1	0	0	1	0	0	1	3	0	2	1	Oct-12	152253	10	2012	26
Nov-12	53	2	3	1	2	3	0	0	0	1	1	0	0	1	1	1	1	0	0	0	1	5	1	1	3	Nov-12	147712	11	2012	27
Dec-12	86	4	2	0	2	2	0	2	0	0	1	1	0	0	0	0	1	0	2	1	1	5	3	0	2	Dec-12	151741	12	2012	28
Jan-13	73	15	3	2	8	2	2	7	1	0	0	2	0	0	1	2	0	1	10	2	1	18	13	2	3	Jan-13	160250	1	2013	29
Feb-13	150	4	3	2	3	2	1	1	1	1	0	0	0	3	0	1	0	0	2	1	3	6	2	1	3	Feb-13	138112	2	2013	30
Mar-13	82	5	7	1	5	4	0	0	3	1	1	0	1	2	3	0	0	1	2	2	3	10	4	1	5	Mar-13	160724	3	2013	31
Apr-13	96	2	7	3	2	5	2	0	2	1	1	2	0	1	3	0	0	0	0	2	6	6	1	0	5	Apr-13	154005	4	2013	32
May-13	117	0	5	4	0	4	3	0	1	1	1	0	1	2	1	0	0	0	0	0	5	4	0	3	1	May-13	160379	5	2013	33
Jun-13	112	3	5	1	3	5	1	0	0	0	0	0	0	1	4	0	0	0	0	3	1	7	1	1	5	Jun-13	155965	6	2013	34
Jul-13	137	10	8	1	3	4	0	7	4	1	0	0	2	4	2	2	2	2	2	2	7	11	3	0	8	Jul-13	158336	7	2013	35
Aug-13	189	15	14	3	6	7	1	9	7	2	0	0	1	7	6	4	1	0	3	7	10	20	10	1	9	Aug-13	154287	8	2013	36
Sep-13	288	9	7	0	2	1	0	7	6	0	0	1	0	5	1	5	0	1	0	3	4	12	6	0	6	Sep-13	154685	9	2013	37
Oct-13	729	15	19	3	1	7	1	14	12	2	1	3	1	10	4	3	1	0	6	5	10	26	12	1	13	Oct-13	161350	10	2013	38
Nov-13	1481	15	13	4	4	4	0	11	9	4	2	1	1	8	1	1	1	1	9	3	10	20	10	2	8	Nov-13	155991	11	2013	39
Dec-13	719	26	14	0	2	3	0	24	11	0	3	0	1	6	4	8	0	0	12	6	12	27	17	1	9	Dec-13	162095	12	2013	40
Jan-14	891	12	5	8	4	1	6	8	4	2	0	0	1	1	3	6	0	0	1	5	11	12	4	4	4	Jan-14	157632	1	2014	41
Feb-14	832	26	11	3	4	5	1	22	6	2	1	0	1	4	5	7	0	3	11	5	17	22	14	1	7	Feb-14	144180	2	2014	42
Mar-14	1086	7	14	2	3	5	1	4	9	1	1	0	0	10	3	1	1	2	3	0	6	17	4	1	12	Mar-14	160791	3	2014	43
Apr-14	1390	13	10	2	1	3	1	12	7	1	1	0	0	9	0	2	1	1	7	2	7	16	9	2	5	Apr-14	157740	4	2014	44
May-14	1447	13	12	6	3	3	4	10	9	2	0	1	0	7	4	2	1	1	6	3	16	14	6	3	5	May-14	165056	5	2014	45
Jun-14	2035	7	14	4	2	8	1	5	6	3	0	2	1	7	4	1	0	1	1	4	10	14	7	1	6	Jun-14	162893	6	2014	46
Jul-14	2112	11	17	3	4	1	1	7	16	2	1	0	0	13	3	3	4	0	1	3	9	21	8	2	11	Jul-14	166481	7	2014	47
Aug-14	2232	16	22	4	7	6	1	9	16	3	2	0	3	14	3	2	4	1	2	7	19	22	9	2	11	Aug-14	165223	8	2014	48
Sep-14	2392	10	15	2	6	4	1	4	11	1	1	2	0	10	2	0	3	0	1	6	11	15	6	1	8	Sep-14	160621	9	2014	49
Oct-14	2277	14	14	4	5	5	3	9	9	1	0	1	2	9	2	1	1	2	2	8	9	23	13	3	7	Oct-14	163158	10	2014	50
Nov-14	2128	8	10	2	2	4	0	6	6	2	1	3	0	3	3	1	4	0	1	2	9	9	4	0	5	Nov-14	156618	11	2014	51
Dec-14	1977	6	23	1	2	4	0	4	19	1	1	2	2	12	6	3	0	2	0	1	15	13	2	0	11	Dec-14	159741	12	2014	52
Jan-15	2369	9	19	1	2	3	1	7	16	0	0	0	1	14	4	2	1	1	2	3	13	15	3	1	11	Jan-15	168043	1	2015	53
Feb-15	1933	8	6	2	2	1	1	6	5	1	0	0	0	5	1	1	2	1	1	3	8	7	2	1	4	Feb-15	141219	2	2015	54
Mar-15	2334	11	9	5	2	2	0	9	7	5	0	1	1	3	4	3	0	3	3	2	14	9	4	3	2	Mar-15	169455	3	2015	55
Apr-15	2199	11	15	3	2	0	1	9	15	2	0	1	1	9	4	2	1	1	2	5	12	17	10	0	7	Apr-15	164323	4	2015	56
