# Supplementary material for: Whole genome sequencing reveals hidden transmission of carbapenemase-producing Enterobacterales
Source: Nat Commun. 2022 Jun 1;13:3052. doi: 10.1038/s41467-022-30637-5 (PMC9160272; doi:10.1038/s41467-022-30637-5)
Supplement: Supplementary file 5 — Supplementary Software 1 [file 41467_2022_30637_MOESM5_ESM.zip › Statistical_programming_code/data/Plasmid_OR_Dataset.csv]

Acquisition_subject_ID	Case_pair_ID	Case_hospital_contact	Case_discipline_contact	Case_procedure_contact	Case_community_contact	Case_genotype	Control_hospital_contact	Control_discipline_contact	Control_procedure_contact	Control_community_contact	Control_genotype
Subject_24	P1	No hospital nor ward contact	No contact	No contact	No contact	NDM	Indirect hospital contact (No ward contact)	No contact	No contact	No contact	OXA-type
Subject_24	P2	No hospital nor ward contact	No contact	No contact	No contact	NDM	No hospital nor ward contact	No contact	No contact	No contact	NDM
Subject_24	P3	No hospital nor ward contact	No contact	No contact	No contact	NDM	Indirect ward contact	No contact	No contact	No contact	KPC
Subject_24	P4	Indirect ward contact	No contact	No contact	No contact	NDM	Indirect hospital contact (No ward contact)	No contact	No contact	No contact	KPC
Subject_24	P5	No hospital nor ward contact	No contact	No contact	No contact	NDM	No hospital nor ward contact	No contact	No contact	No contact	KPC
Subject_24	P6	No hospital nor ward contact	No contact	No contact	No contact	NDM	No hospital nor ward contact	No contact	No contact	No contact	OXA-type
Subject_24	P7	No hospital nor ward contact	No contact	No contact	No contact	NDM	No hospital nor ward contact	No contact	No contact	No contact	NDM
Subject_24	P8	No hospital nor ward contact	No contact	No contact	No contact	NDM	Indirect ward contact	No contact	No contact	No contact	Others
Subject_24	P9	No hospital nor ward contact	No contact	No contact	No contact	NDM	No hospital nor ward contact	No contact	No contact	No contact	KPC
Subject_24	P10	No hospital nor ward contact	No contact	No contact	No contact	NDM	No hospital nor ward contact	No contact	No contact	No contact	Others
Subject_24	P11	No hospital nor ward contact	No contact	No contact	No contact	NDM	No hospital nor ward contact	No contact	No contact	No contact	KPC
Subject_24	P12	Indirect hospital contact (No ward contact)	Indirect contact	No contact	No contact	NDM	Indirect hospital contact (No ward contact)	Indirect contact	No contact	No contact	KPC
Subject_24	P13	No hospital nor ward contact	No contact	No contact	No contact	NDM	No hospital nor ward contact	No contact	No contact	No contact	KPC
Subject_24	P14	No hospital nor ward contact	No contact	No contact	No contact	NDM	Direct hospital contact (No ward contact)	No contact	No contact	No contact	NDM
Subject_24	P15	No hospital nor ward contact	No contact	No contact	No contact	NDM	No hospital nor ward contact	No contact	No contact	No contact	NDM
Subject_24	P16	No hospital nor ward contact	No contact	No contact	No contact	NDM	No hospital nor ward contact	No contact	No contact	No contact	NDM
Subject_24	P17	No hospital nor ward contact	No contact	No contact	No contact	NDM	No hospital nor ward contact	No contact	No contact	No contact	KPC
Subject_24	P18	No hospital nor ward contact	No contact	No contact	No contact	NDM	No hospital nor ward contact	No contact	No contact	No contact	KPC
Subject_24	P19	Indirect ward contact	No contact	No contact	No contact	NDM	No hospital nor ward contact	No contact	No contact	No contact	KPC
Subject_24	P20	No hospital nor ward contact	No contact	No contact	No contact	NDM	No hospital nor ward contact	No contact	No contact	No contact	KPC
Subject_24	P21	No hospital nor ward contact	No contact	No contact	No contact	NDM	No hospital nor ward contact	No contact	No contact	No contact	KPC
Subject_24	P22	Indirect ward contact	No contact	No contact	No contact	NDM	Direct hospital contact (No ward contact)	No contact	No contact	No contact	Others
Subject_24	P23	No hospital nor ward contact	No contact	No contact	No contact	NDM	Direct ward contact	No contact	No contact	No contact	KPC
Subject_24	P24	Indirect ward contact	No contact	No contact	No contact	NDM	No hospital nor ward contact	No contact	No contact	No contact	NDM
Subject_24	P25	No hospital nor ward contact	No contact	No contact	No contact	NDM	No hospital nor ward contact	No contact	No contact	No contact	KPC
Subject_24	P26	Indirect hospital contact (No ward contact)	No contact	No contact	No contact	NDM	Indirect hospital contact (No ward contact)	No contact	No contact	No contact	KPC
Subject_24	P27	No hospital nor ward contact	No contact	No contact	No contact	NDM	No hospital nor ward contact	No contact	No contact	No contact	NDM
Subject_24	P28	No hospital nor ward contact	No contact	No contact	No contact	NDM	Indirect ward contact	No contact	No contact	No contact	OXA-type
Subject_24	P29	No hospital nor ward contact	No contact	No contact	No contact	NDM	Indirect ward contact	Indirect contact	No contact	No contact	OXA-type
Subject_24	P30	No hospital nor ward contact	No contact	No contact	No contact	NDM	No hospital nor ward contact	No contact	No contact	No contact	OXA-type
Subject_24	P31	No hospital nor ward contact	No contact	No contact	No contact	NDM	No hospital nor ward contact	No contact	No contact	No contact	KPC
Subject_24	P32	No hospital nor ward contact	No contact	No contact	No contact	NDM	No hospital nor ward contact	No contact	No contact	No contact	KPC
Subject_24	P33	No hospital nor ward contact	No contact	No contact	No contact	NDM	Indirect hospital contact (No ward contact)	No contact	No contact	No contact	KPC
Subject_24	P34	No hospital nor ward contact	No contact	No contact	No contact	NDM	No hospital nor ward contact	No contact	No contact	No contact	KPC
Subject_24	P35	Indirect ward contact	Indirect contact	No contact	No contact	NDM	Indirect hospital contact (No ward contact)	No contact	No contact	No contact	Others
Subject_24	P36	No hospital nor ward contact	No contact	No contact	No contact	NDM	No hospital nor ward contact	No contact	No contact	No contact	NDM
Subject_24	P37	No hospital nor ward contact	No contact	No contact	No contact	NDM	No hospital nor ward contact	No contact	No contact	No contact	NDM
Subject_24	P38	No hospital nor ward contact	No contact	No contact	No contact	NDM	Indirect hospital contact (No ward contact)	No contact	No contact	No contact	NDM
Subject_24	P39	No hospital nor ward contact	No contact	No contact	No contact	NDM	No hospital nor ward contact	No contact	No contact	No contact	NDM
Subject_24	P40	No hospital nor ward contact	No contact	No contact	No contact	NDM	No hospital nor ward contact	No contact	No contact	No contact	KPC
Subject_24	P41	No hospital nor ward contact	No contact	No contact	No contact	NDM	No hospital nor ward contact	No contact	No contact	No contact	KPC
Subject_24	P42	No hospital nor ward contact	No contact	No contact	No contact	NDM	No hospital nor ward contact	No contact	No contact	No contact	KPC
Subject_24	P43	No hospital nor ward contact	No contact	No contact	No contact	NDM	No hospital nor ward contact	No contact	No contact	No contact	KPC
Subject_24	P44	No hospital nor ward contact	No contact	No contact	No contact	NDM	No hospital nor ward contact	No contact	No contact	No contact	KPC
Subject_24	P45	Direct hospital contact (No ward contact)	Indirect contact	No contact	No contact	NDM	No hospital nor ward contact	No contact	No contact	No contact	Others
Subject_24	P46	Indirect hospital contact (No ward contact)	No contact	No contact	No contact	NDM	Indirect ward contact	No contact	No contact	No contact	KPC
Subject_24	P47	Indirect hospital contact (No ward contact)	No contact	No contact	No contact	NDM	Indirect ward contact	Indirect contact	No contact	No contact	KPC
Subject_24	P48	Indirect ward contact	Indirect contact	No contact	No contact	NDM	Indirect hospital contact (No ward contact)	No contact	No contact	No contact	KPC
Subject_24	P49	Direct hospital contact (No ward contact)	Direct contact	No contact	No contact	NDM	Indirect hospital contact (No ward contact)	No contact	No contact	No contact	NDM
Subject_24	P50	No hospital nor ward contact	No contact	No contact	No contact	NDM	No hospital nor ward contact	No contact	No contact	No contact	KPC
Subject_24	P51	No hospital nor ward contact	No contact	No contact	No contact	NDM	No hospital nor ward contact	No contact	No contact	No contact	KPC
Subject_24	P52	No hospital nor ward contact	No contact	No contact	No contact	NDM	No hospital nor ward contact	No contact	No contact	No contact	NDM
Subject_24	P53	Indirect hospital contact (No ward contact)	No contact	No contact	No contact	NDM	Indirect hospital contact (No ward contact)	No contact	No contact	No contact	NDM
Subject_24	P54	Indirect ward contact	Indirect contact	No contact	No contact	NDM	Indirect hospital contact (No ward contact)	No contact	No contact	No contact	KPC
Subject_24	P55	Indirect hospital contact (No ward contact)	No contact	No contact	No contact	NDM	Indirect ward contact	Indirect contact	No contact	No contact	KPC
Subject_24	P56	Indirect ward contact	No contact	No contact	No contact	NDM	Indirect hospital contact (No ward contact)	No contact	No contact	No contact	KPC
Subject_24	P57	No hospital nor ward contact	No contact	No contact	No contact	NDM	No hospital nor ward contact	No contact	No contact	No contact	Others
Subject_24	P58	Indirect hospital contact (No ward contact)	No contact	No contact	No contact	NDM	Indirect hospital contact (No ward contact)	No contact	No contact	No contact	KPC
Subject_24	P59	No hospital nor ward contact	No contact	No contact	No contact	NDM	No hospital nor ward contact	No contact	No contact	No contact	KPC
Subject_24	P60	Indirect hospital contact (No ward contact)	No contact	No contact	No contact	NDM	Indirect hospital contact (No ward contact)	No contact	No contact	No contact	KPC
Subject_24	P61	Indirect ward contact	Indirect contact	No contact	No contact	NDM	Indirect hospital contact (No ward contact)	No contact	No contact	No contact	NDM
Subject_24	P62	Indirect ward contact	No contact	No contact	No contact	NDM	Indirect ward contact	No contact	No contact	No contact	KPC
Subject_24	P63	No hospital nor ward contact	No contact	No contact	No contact	NDM	No hospital nor ward contact	No contact	No contact	No contact	OXA-type
Subject_24	P64	No hospital nor ward contact	No contact	No contact	No contact	NDM	Indirect hospital contact (No ward contact)	No contact	No contact	No contact	NDM
Subject_24	P65	No hospital nor ward contact	No contact	No contact	No contact	NDM	No hospital nor ward contact	No contact	No contact	No contact	NDM
Subject_24	P66	Direct ward contact	No contact	No contact	No contact	NDM	Indirect ward contact	No contact	No contact	No contact	KPC
Subject_24	P67	Direct hospital contact (No ward contact)	Direct contact	No contact	No contact	NDM	No hospital nor ward contact	No contact	No contact	No contact	NDM
Subject_24	P68	Direct hospital contact (No ward contact)	Direct contact	No contact	No contact	NDM	No hospital nor ward contact	No contact	No contact	No contact	NDM
Subject_24	P69	Indirect hospital contact (No ward contact)	Indirect contact	No contact	No contact	NDM	Indirect ward contact	No contact	No contact	No contact	NDM
Subject_24	P70	Direct hospital contact (No ward contact)	Direct contact	No contact	No contact	NDM	Indirect ward contact	No contact	No contact	No contact	KPC
Subject_24	P71	No hospital nor ward contact	No contact	No contact	No contact	NDM	Indirect ward contact	No contact	No contact	No contact	NDM
Subject_24	P72	Direct hospital contact (No ward contact)	Direct contact	No contact	No contact	NDM	Direct hospital contact (No ward contact)	Direct contact	No contact	No contact	NDM
Subject_24	P73	Indirect hospital contact (No ward contact)	No contact	No contact	No contact	NDM	Indirect ward contact	Indirect contact	No contact	No contact	KPC
Subject_24	P74	Indirect hospital contact (No ward contact)	No contact	No contact	No contact	NDM	Indirect hospital contact (No ward contact)	No contact	No contact	No contact	KPC
Subject_24	P75	Indirect hospital contact (No ward contact)	No contact	No contact	No contact	NDM	No hospital nor ward contact	No contact	No contact	No contact	OXA-type
Subject_24	P76	Direct hospital contact (No ward contact)	No contact	No contact	No contact	NDM	No hospital nor ward contact	No contact	No contact	No contact	OXA-type
Subject_24	P77	Indirect hospital contact (No ward contact)	No contact	No contact	No contact	NDM	Indirect hospital contact (No ward contact)	No contact	No contact	No contact	KPC
Subject_24	P78	Direct ward contact	Direct contact	No contact	No contact	NDM	No hospital nor ward contact	No contact	No contact	No contact	NDM
Subject_24	P79	Direct hospital contact (No ward contact)	Direct contact	No contact	No contact	NDM	Indirect hospital contact (No ward contact)	No contact	Indirect contact	No contact	KPC
Subject_24	P80	Direct hospital contact (No ward contact)	Indirect contact	No contact	No contact	NDM	Indirect ward contact	No contact	No contact	No contact	Others
Subject_24	P81	Indirect hospital contact (No ward contact)	Indirect contact	No contact	No contact	NDM	Indirect hospital contact (No ward contact)	Indirect contact	No contact	No contact	NDM
Subject_24	P82	Indirect ward contact	No contact	No contact	No contact	NDM	Indirect ward contact	Indirect contact	No contact	No contact	KPC
Subject_24	P83	No hospital nor ward contact	No contact	No contact	No contact	NDM	No hospital nor ward contact	No contact	No contact	No contact	NDM
Subject_24	P84	Direct hospital contact (No ward contact)	Direct contact	No contact	No contact	NDM	Direct hospital contact (No ward contact)	Direct contact	No contact	No contact	KPC
Subject_24	P85	No hospital nor ward contact	No contact	No contact	No contact	NDM	No hospital nor ward contact	No contact	No contact	No contact	KPC
Subject_24	P86	Direct hospital contact (No ward contact)	No contact	No contact	No contact	NDM	Indirect hospital contact (No ward contact)	No contact	Indirect contact	No contact	NDM
Subject_24	P87	Direct hospital contact (No ward contact)	No contact	No contact	No contact	NDM	Direct hospital contact (No ward contact)	No contact	No contact	No contact	KPC
Subject_24	P88	No hospital nor ward contact	No contact	No contact	No contact	NDM	Indirect hospital contact (No ward contact)	Indirect contact	No contact	No contact	KPC
Subject_24	P89	No hospital nor ward contact	No contact	No contact	No contact	NDM	No hospital nor ward contact	No contact	No contact	No contact	NDM
Subject_24	P90	No hospital nor ward contact	No contact	No contact	No contact	NDM	No hospital nor ward contact	No contact	No contact	No contact	KPC
Subject_24	P91	Indirect hospital contact (No ward contact)	No contact	No contact	No contact	NDM	Indirect ward contact	No contact	No contact	No contact	KPC
Subject_24	P92	No hospital nor ward contact	No contact	No contact	No contact	NDM	No hospital nor ward contact	No contact	No contact	No contact	NDM
Subject_24	P93	No hospital nor ward contact	No contact	No contact	No contact	NDM	No hospital nor ward contact	No contact	No contact	No contact	KPC
Subject_24	P94	Indirect hospital contact (No ward contact)	No contact	No contact	No contact	NDM	Indirect hospital contact (No ward contact)	No contact	No contact	No contact	NDM
Subject_24	P95	Direct hospital contact (No ward contact)	No contact	No contact	No contact	NDM	No hospital nor ward contact	No contact	No contact	No contact	NDM
Subject_24	P96	Direct hospital contact (No ward contact)	No contact	No contact	No contact	NDM	Indirect ward contact	No contact	No contact	No contact	KPC
Subject_24	P97	Direct hospital contact (No ward contact)	No contact	No contact	No contact	NDM	Indirect hospital contact (No ward contact)	No contact	No contact	No contact	NDM
Subject_24	P98	Indirect ward contact	Indirect contact	No contact	No contact	NDM	Indirect hospital contact (No ward contact)	No contact	No contact	No contact	KPC
Subject_24	P99	Direct hospital contact (No ward contact)	No contact	No contact	No contact	NDM	Indirect hospital contact (No ward contact)	No contact	No contact	No contact	OXA-type
Subject_24	P100	Indirect hospital contact (No ward contact)	No contact	No contact	No contact	NDM	Indirect hospital contact (No ward contact)	No contact	No contact	No contact	KPC
Subject_24	P101	Indirect hospital contact (No ward contact)	No contact	No contact	No contact	NDM	Indirect ward contact	Indirect contact	No contact	No contact	KPC
Subject_24	P102	Indirect hospital contact (No ward contact)	No contact	No contact	No contact	NDM	Indirect ward contact	No contact	No contact	No contact	OXA-type
Subject_24	P103	Direct hospital contact (No ward contact)	No contact	No contact	No contact	NDM	Indirect hospital contact (No ward contact)	No contact	No contact	No contact	KPC
Subject_24	P104	Direct hospital contact (No ward contact)	No contact	No contact	No contact	NDM	Indirect ward contact	No contact	No contact	No contact	NDM
Subject_24	P105	No hospital nor ward contact	No contact	No contact	No contact	NDM	No hospital nor ward contact	No contact	No contact	No contact	KPC
Subject_24	P106	No hospital nor ward contact	No contact	No contact	No contact	NDM	Indirect hospital contact (No ward contact)	No contact	No contact	No contact	NDM
Subject_24	P107	No hospital nor ward contact	No contact	No contact	No contact	NDM	No hospital nor ward contact	No contact	No contact	No contact	OXA-type
Subject_24	P108	No hospital nor ward contact	No contact	No contact	No contact	NDM	No hospital nor ward contact	No contact	No contact	No contact	NDM
Subject_24	P109	Direct hospital contact (No ward contact)	No contact	No contact	No contact	NDM	Direct hospital contact (No ward contact)	No contact	No contact	No contact	KPC
Subject_24	P110	Indirect hospital contact (No ward contact)	No contact	No contact	No contact	NDM	Indirect hospital contact (No ward contact)	No contact	No contact	No contact	KPC
Subject_24	P111	Indirect hospital contact (No ward contact)	No contact	No contact	No contact	NDM	Indirect hospital contact (No ward contact)	No contact	No contact	No contact	NDM
Subject_24	P112	Indirect hospital contact (No ward contact)	Indirect contact	No contact	No contact	NDM	No hospital nor ward contact	No contact	No contact	No contact	OXA-type
Subject_24	P113	Indirect hospital contact (No ward contact)	No contact	No contact	No contact	NDM	No hospital nor ward contact	No contact	No contact	No contact	OXA-type
Subject_24	P114	Direct hospital contact (No ward contact)	No contact	No contact	No contact	NDM	No hospital nor ward contact	No contact	No contact	No contact	NDM
Subject_24	P115	Indirect hospital contact (No ward contact)	No contact	No contact	No contact	NDM	Indirect ward contact	No contact	No contact	No contact	OXA-type
Subject_24	P116	Indirect hospital contact (No ward contact)	No contact	No contact	No contact	NDM	Indirect hospital contact (No ward contact)	Indirect contact	No contact	No contact	Others
Subject_24	P117	Direct hospital contact (No ward contact)	No contact	No contact	No contact	NDM	Indirect ward contact	Indirect contact	No contact	No contact	KPC
Subject_24	P118	Direct hospital contact (No ward contact)	No contact	No contact	No contact	NDM	Indirect hospital contact (No ward contact)	No contact	No contact	No contact	KPC
Subject_24	P119	Direct hospital contact (No ward contact)	No contact	No contact	No contact	NDM	Indirect ward contact	No contact	No contact	No contact	KPC
Subject_24	P120	Direct hospital contact (No ward contact)	Direct contact	No contact	No contact	NDM	Indirect hospital contact (No ward contact)	Indirect contact	No contact	No contact	KPC
Subject_24	P121	No hospital nor ward contact	No contact	No contact	No contact	NDM	Indirect hospital contact (No ward contact)	No contact	No contact	No contact	OXA-type
Subject_24	P122	Direct hospital contact (No ward contact)	Direct contact	No contact	Zipcode contact	NDM	Indirect ward contact	Direct contact	No contact	No contact	KPC
Subject_24	P123	Direct hospital contact (No ward contact)	No contact	No contact	No contact	NDM	Indirect hospital contact (No ward contact)	No contact	No contact	No contact	KPC
Subject_24	P124	Direct hospital contact (No ward contact)	No contact	No contact	No contact	NDM	Indirect hospital contact (No ward contact)	No contact	No contact	No contact	NDM
Subject_24	P125	Direct hospital contact (No ward contact)	No contact	No contact	No contact	NDM	Indirect hospital contact (No ward contact)	No contact	No contact	No contact	NDM
Subject_24	P126	Direct hospital contact (No ward contact)	No contact	No contact	No contact	NDM	Indirect hospital contact (No ward contact)	Indirect contact	No contact	No contact	KPC
Subject_24	P127	Direct hospital contact (No ward contact)	No contact	No contact	No contact	NDM	Indirect hospital contact (No ward contact)	No contact	No contact	No contact	NDM
Subject_24	P128	Direct hospital contact (No ward contact)	No contact	No contact	No contact	NDM	Indirect hospital contact (No ward contact)	No contact	No contact	No contact	KPC
Subject_24	P129	Direct hospital contact (No ward contact)	No contact	No contact	No contact	NDM	Indirect ward contact	No contact	No contact	No contact	Others
Subject_24	P130	Direct hospital contact (No ward contact)	No contact	No contact	No contact	NDM	No hospital nor ward contact	No contact	No contact	No contact	NDM
Subject_535	P131	No hospital nor ward contact	No contact	No contact	No contact	OXA-type	No hospital nor ward contact	No contact	No contact	No contact	NDM
Subject_535	P132	No hospital nor ward contact	No contact	No contact	No contact	OXA-type	No hospital nor ward contact	No contact	No contact	No contact	KPC
Subject_535	P133	Direct hospital contact (No ward contact)	No contact	No contact	No contact	OXA-type	No hospital nor ward contact	No contact	No contact	No contact	NDM
Subject_535	P134	No hospital nor ward contact	No contact	No contact	No contact	OXA-type	No hospital nor ward contact	No contact	No contact	No contact	NDM
Subject_535	P135	No hospital nor ward contact	No contact	No contact	No contact	OXA-type	No hospital nor ward contact	No contact	No contact	No contact	NDM
Subject_535	P136	No hospital nor ward contact	No contact	No contact	No contact	OXA-type	No hospital nor ward contact	No contact	No contact	No contact	KPC
Subject_535	P137	No hospital nor ward contact	No contact	No contact	No contact	OXA-type	No hospital nor ward contact	No contact	No contact	No contact	NDM
Subject_535	P138	No hospital nor ward contact	No contact	No contact	No contact	OXA-type	No hospital nor ward contact	No contact	No contact	No contact	Others
Subject_535	P139	No hospital nor ward contact	No contact	No contact	No contact	OXA-type	No hospital nor ward contact	No contact	No contact	No contact	NDM
Subject_535	P140	No hospital nor ward contact	No contact	No contact	No contact	OXA-type	No hospital nor ward contact	No contact	No contact	No contact	KPC
Subject_535	P141	No hospital nor ward contact	No contact	No contact	No contact	OXA-type	No hospital nor ward contact	No contact	No contact	No contact	KPC
Subject_535	P142	No hospital nor ward contact	No contact	No contact	No contact	OXA-type	No hospital nor ward contact	No contact	No contact	No contact	Others
Subject_535	P143	No hospital nor ward contact	No contact	No contact	No contact	OXA-type	No hospital nor ward contact	No contact	No contact	No contact	NDM
Subject_535	P144	No hospital nor ward contact	No contact	No contact	No contact	OXA-type	Indirect hospital contact (No ward contact)	No contact	No contact	No contact	KPC
Subject_535	P145	No hospital nor ward contact	No contact	No contact	No contact	OXA-type	No hospital nor ward contact	No contact	No contact	No contact	KPC
Subject_535	P146	No hospital nor ward contact	No contact	No contact	No contact	OXA-type	Indirect hospital contact (No ward contact)	No contact	No contact	No contact	KPC
Subject_535	P147	No hospital nor ward contact	No contact	No contact	No contact	OXA-type	No hospital nor ward contact	No contact	No contact	No contact	Others
Subject_535	P148	No hospital nor ward contact	No contact	No contact	No contact	OXA-type	No hospital nor ward contact	No contact	No contact	No contact	KPC
Subject_535	P149	No hospital nor ward contact	No contact	No contact	No contact	OXA-type	Indirect hospital contact (No ward contact)	Indirect contact	No contact	No contact	KPC
Subject_535	P150	No hospital nor ward contact	No contact	No contact	No contact	OXA-type	No hospital nor ward contact	No contact	No contact	No contact	KPC
Subject_535	P151	No hospital nor ward contact	No contact	No contact	No contact	OXA-type	No hospital nor ward contact	No contact	No contact	No contact	NDM
Subject_535	P152	No hospital nor ward contact	No contact	No contact	No contact	OXA-type	No hospital nor ward contact	No contact	No contact	No contact	NDM
Subject_535	P153	Direct hospital contact (No ward contact)	No contact	No contact	Household contact	OXA-type	No hospital nor ward contact	No contact	No contact	No contact	KPC
Subject_535	P154	No hospital nor ward contact	No contact	No contact	No contact	OXA-type	No hospital nor ward contact	No contact	No contact	No contact	NDM
Subject_535	P155	No hospital nor ward contact	No contact	No contact	No contact	OXA-type	No hospital nor ward contact	No contact	No contact	No contact	NDM
Subject_402	P156	No hospital nor ward contact	No contact	No contact	No contact	NDM	No hospital nor ward contact	No contact	No contact	No contact	KPC
Subject_402	P157	No hospital nor ward contact	No contact	No contact	No contact	NDM	No hospital nor ward contact	No contact	No contact	No contact	KPC
Subject_402	P158	No hospital nor ward contact	No contact	No contact	No contact	NDM	No hospital nor ward contact	No contact	No contact	No contact	NDM
Subject_402	P159	No hospital nor ward contact	No contact	No contact	No contact	NDM	No hospital nor ward contact	No contact	No contact	No contact	KPC
Subject_402	P160	No hospital nor ward contact	No contact	No contact	No contact	NDM	No hospital nor ward contact	No contact	No contact	No contact	NDM
Subject_402	P161	No hospital nor ward contact	No contact	No contact	No contact	NDM	No hospital nor ward contact	No contact	No contact	No contact	Others
Subject_402	P162	No hospital nor ward contact	No contact	No contact	No contact	NDM	Indirect ward contact	No contact	No contact	No contact	NDM
Subject_402	P163	No hospital nor ward contact	No contact	No contact	No contact	NDM	Indirect ward contact	No contact	No contact	No contact	NDM
Subject_402	P164	No hospital nor ward contact	No contact	No contact	No contact	NDM	No hospital nor ward contact	No contact	No contact	No contact	OXA-type
Subject_402	P165	Indirect ward contact	Indirect contact	No contact	No contact	NDM	No hospital nor ward contact	No contact	No contact	No contact	KPC
Subject_402	P166	No hospital nor ward contact	No contact	No contact	No contact	NDM	Direct hospital contact (No ward contact)	No contact	No contact	No contact	NDM
Subject_402	P167	Indirect hospital contact (No ward contact)	No contact	No contact	No contact	NDM	No hospital nor ward contact	No contact	No contact	No contact	OXA-type
Subject_402	P168	No hospital nor ward contact	No contact	No contact	No contact	NDM	No hospital nor ward contact	No contact	No contact	No contact	NDM
Subject_402	P169	Indirect hospital contact (No ward contact)	No contact	No contact	No contact	NDM	No hospital nor ward contact	No contact	No contact	No contact	NDM
Subject_402	P170	No hospital nor ward contact	No contact	No contact	No contact	NDM	No hospital nor ward contact	No contact	No contact	No contact	KPC
Subject_381	P171	Direct hospital contact (No ward contact)	No contact	No contact	No contact	NDM	Direct hospital contact (No ward contact)	Indirect contact	Indirect contact	No contact	KPC
Subject_381	P172	No hospital nor ward contact	No contact	No contact	No contact	NDM	No hospital nor ward contact	No contact	No contact	No contact	NDM
Subject_381	P173	No hospital nor ward contact	No contact	No contact	No contact	NDM	No hospital nor ward contact	No contact	No contact	No contact	KPC
Subject_381	P174	No hospital nor ward contact	No contact	No contact	No contact	NDM	No hospital nor ward contact	No contact	No contact	No contact	OXA-type
Subject_381	P175	Indirect hospital contact (No ward contact)	No contact	No contact	No contact	NDM	Indirect hospital contact (No ward contact)	No contact	No contact	No contact	KPC
Subject_381	P176	No hospital nor ward contact	No contact	No contact	No contact	NDM	No hospital nor ward contact	No contact	No contact	No contact	KPC
Subject_381	P177	No hospital nor ward contact	No contact	No contact	No contact	NDM	No hospital nor ward contact	No contact	No contact	No contact	NDM
Subject_381	P178	No hospital nor ward contact	No contact	No contact	No contact	NDM	Indirect hospital contact (No ward contact)	No contact	No contact	No contact	KPC
Subject_381	P179	No hospital nor ward contact	No contact	No contact	No contact	NDM	Indirect hospital contact (No ward contact)	No contact	No contact	No contact	OXA-type
Subject_381	P180	No hospital nor ward contact	No contact	No contact	No contact	NDM	No hospital nor ward contact	No contact	No contact	No contact	KPC
Subject_381	P181	No hospital nor ward contact	No contact	No contact	No contact	NDM	No hospital nor ward contact	No contact	No contact	No contact	KPC
Subject_381	P182	No hospital nor ward contact	No contact	No contact	No contact	NDM	No hospital nor ward contact	No contact	No contact	No contact	NDM
Subject_381	P183	Indirect hospital contact (No ward contact)	No contact	Indirect contact	No contact	NDM	No hospital nor ward contact	No contact	No contact	No contact	NDM
Subject_381	P184	No hospital nor ward contact	No contact	No contact	No contact	NDM	No hospital nor ward contact	No contact	No contact	No contact	NDM
Subject_381	P185	No hospital nor ward contact	No contact	No contact	No contact	NDM	No hospital nor ward contact	No contact	No contact	No contact	NDM
Subject_381	P186	No hospital nor ward contact	No contact	No contact	No contact	NDM	No hospital nor ward contact	No contact	No contact	No contact	Others
Subject_381	P187	No hospital nor ward contact	No contact	No contact	No contact	NDM	No hospital nor ward contact	No contact	No contact	No contact	KPC
Subject_381	P188	No hospital nor ward contact	No contact	No contact	No contact	NDM	No hospital nor ward contact	No contact	No contact	No contact	KPC
Subject_381	P189	No hospital nor ward contact	No contact	No contact	No contact	NDM	No hospital nor ward contact	No contact	No contact	No contact	NDM
Subject_381	P190	No hospital nor ward contact	No contact	No contact	No contact	NDM	Indirect ward contact	Indirect contact	No contact	No contact	OXA-type
Subject_381	P191	No hospital nor ward contact	No contact	No contact	No contact	NDM	No hospital nor ward contact	No contact	No contact	No contact	KPC
Subject_381	P192	No hospital nor ward contact	No contact	No contact	No contact	NDM	Indirect hospital contact (No ward contact)	No contact	No contact	No contact	Others
Subject_381	P193	No hospital nor ward contact	No contact	No contact	No contact	NDM	No hospital nor ward contact	No contact	No contact	No contact	KPC
Subject_381	P194	No hospital nor ward contact	No contact	No contact	No contact	NDM	No hospital nor ward contact	No contact	No contact	No contact	KPC
Subject_381	P195	No hospital nor ward contact	No contact	No contact	No contact	NDM	No hospital nor ward contact	No contact	No contact	No contact	KPC
Subject_381	P196	No hospital nor ward contact	No contact	No contact	No contact	NDM	No hospital nor ward contact	No contact	No contact	No contact	KPC
Subject_381	P197	Indirect hospital contact (No ward contact)	No contact	No contact	No contact	NDM	Indirect ward contact	No contact	No contact	No contact	KPC
Subject_381	P198	No hospital nor ward contact	No contact	No contact	No contact	NDM	No hospital nor ward contact	No contact	No contact	No contact	NDM
Subject_381	P199	No hospital nor ward contact	No contact	No contact	No contact	NDM	No hospital nor ward contact	No contact	No contact	No contact	KPC
Subject_381	P200	No hospital nor ward contact	No contact	No contact	No contact	NDM	No hospital nor ward contact	No contact	No contact	No contact	NDM
Subject_381	P201	No hospital nor ward contact	No contact	No contact	No contact	NDM	No hospital nor ward contact	No contact	No contact	No contact	KPC
Subject_381	P202	No hospital nor ward contact	No contact	No contact	No contact	NDM	No hospital nor ward contact	No contact	No contact	No contact	OXA-type
Subject_381	P203	No hospital nor ward contact	No contact	No contact	No contact	NDM	No hospital nor ward contact	No contact	No contact	No contact	KPC
Subject_381	P204	No hospital nor ward contact	No contact	No contact	No contact	NDM	No hospital nor ward contact	No contact	No contact	No contact	KPC
Subject_381	P205	No hospital nor ward contact	No contact	No contact	No contact	NDM	No hospital nor ward contact	No contact	No contact	No contact	OXA-type
Subject_381	P206	Indirect hospital contact (No ward contact)	No contact	No contact	No contact	NDM	Indirect ward contact	Indirect contact	No contact	No contact	KPC
Subject_381	P207	No hospital nor ward contact	No contact	No contact	No contact	NDM	Indirect hospital contact (No ward contact)	No contact	No contact	No contact	NDM
Subject_381	P208	No hospital nor ward contact	No contact	No contact	No contact	NDM	No hospital nor ward contact	No contact	No contact	No contact	KPC
Subject_381	P209	No hospital nor ward contact	No contact	No contact	No contact	NDM	No hospital nor ward contact	No contact	No contact	No contact	NDM
Subject_381	P210	No hospital nor ward contact	No contact	No contact	No contact	NDM	No hospital nor ward contact	No contact	No contact	No contact	KPC
Subject_381	P211	No hospital nor ward contact	No contact	No contact	No contact	NDM	No hospital nor ward contact	No contact	No contact	No contact	NDM
Subject_381	P212	No hospital nor ward contact	No contact	No contact	No contact	NDM	No hospital nor ward contact	No contact	No contact	No contact	KPC
Subject_381	P213	No hospital nor ward contact	No contact	No contact	No contact	NDM	No hospital nor ward contact	No contact	No contact	No contact	NDM
Subject_381	P214	No hospital nor ward contact	No contact	No contact	No contact	NDM	No hospital nor ward contact	No contact	No contact	No contact	OXA-type
Subject_381	P215	No hospital nor ward contact	No contact	No contact	No contact	NDM	No hospital nor ward contact	No contact	No contact	No contact	NDM
Subject_381	P216	Indirect ward contact	Indirect contact	No contact	No contact	NDM	No hospital nor ward contact	No contact	No contact	No contact	NDM
Subject_381	P217	Indirect hospital contact (No ward contact)	No contact	No contact	No contact	NDM	Indirect hospital contact (No ward contact)	No contact	No contact	No contact	KPC
Subject_381	P218	Indirect hospital contact (No ward contact)	No contact	No contact	No contact	NDM	Indirect hospital contact (No ward contact)	No contact	No contact	No contact	KPC
Subject_381	P219	Indirect hospital contact (No ward contact)	No contact	No contact	No contact	NDM	Indirect ward contact	Indirect contact	No contact	No contact	KPC
Subject_381	P220	Indirect hospital contact (No ward contact)	No contact	No contact	No contact	NDM	Indirect ward contact	Indirect contact	No contact	No contact	KPC
Subject_381	P221	No hospital nor ward contact	No contact	No contact	No contact	NDM	No hospital nor ward contact	No contact	No contact	No contact	KPC
Subject_381	P222	No hospital nor ward contact	No contact	No contact	No contact	NDM	No hospital nor ward contact	No contact	No contact	No contact	KPC
Subject_381	P223	No hospital nor ward contact	No contact	No contact	No contact	NDM	Indirect hospital contact (No ward contact)	Indirect contact	No contact	No contact	NDM
Subject_381	P224	Indirect hospital contact (No ward contact)	No contact	No contact	No contact	NDM	Indirect hospital contact (No ward contact)	No contact	No contact	No contact	KPC
Subject_381	P225	Indirect ward contact	No contact	No contact	No contact	NDM	Indirect hospital contact (No ward contact)	Indirect contact	No contact	No contact	KPC
Subject_381	P226	Indirect ward contact	Indirect contact	No contact	No contact	NDM	Indirect hospital contact (No ward contact)	No contact	No contact	No contact	NDM
Subject_381	P227	Indirect ward contact	No contact	No contact	No contact	NDM	No hospital nor ward contact	No contact	No contact	No contact	OXA-type
Subject_381	P228	No hospital nor ward contact	No contact	No contact	No contact	NDM	Indirect ward contact	No contact	No contact	No contact	NDM
Subject_381	P229	Indirect hospital contact (No ward contact)	No contact	No contact	No contact	NDM	Indirect hospital contact (No ward contact)	No contact	No contact	No contact	KPC
Subject_381	P230	No hospital nor ward contact	No contact	No contact	No contact	NDM	No hospital nor ward contact	No contact	No contact	No contact	NDM
Subject_381	P231	Indirect hospital contact (No ward contact)	No contact	No contact	No contact	NDM	Indirect hospital contact (No ward contact)	No contact	No contact	No contact	NDM
Subject_381	P232	Indirect hospital contact (No ward contact)	No contact	No contact	No contact	NDM	Direct ward contact	Direct contact	No contact	No contact	NDM
Subject_381	P233	Indirect hospital contact (No ward contact)	No contact	No contact	No contact	NDM	Indirect hospital contact (No ward contact)	No contact	No contact	No contact	NDM
Subject_381	P234	No hospital nor ward contact	No contact	No contact	No contact	NDM	No hospital nor ward contact	No contact	No contact	No contact	KPC
Subject_381	P235	No hospital nor ward contact	No contact	No contact	No contact	NDM	No hospital nor ward contact	No contact	No contact	No contact	KPC
Subject_381	P236	No hospital nor ward contact	No contact	No contact	No contact	NDM	No hospital nor ward contact	No contact	No contact	No contact	NDM
Subject_381	P237	Indirect hospital contact (No ward contact)	No contact	No contact	No contact	NDM	Indirect ward contact	No contact	No contact	No contact	KPC
Subject_381	P238	Indirect hospital contact (No ward contact)	No contact	No contact	No contact	NDM	No hospital nor ward contact	No contact	No contact	No contact	OXA-type
Subject_381	P239	Indirect hospital contact (No ward contact)	No contact	No contact	No contact	NDM	Indirect ward contact	Indirect contact	No contact	No contact	KPC
Subject_381	P240	Indirect hospital contact (No ward contact)	No contact	No contact	No contact	NDM	Indirect ward contact	Indirect contact	No contact	No contact	KPC
Subject_381	P241	Indirect hospital contact (No ward contact)	No contact	No contact	No contact	NDM	Direct hospital contact (No ward contact)	No contact	No contact	No contact	KPC
Subject_381	P242	No hospital nor ward contact	No contact	No contact	No contact	NDM	No hospital nor ward contact	No contact	No contact	No contact	KPC
Subject_381	P243	Direct hospital contact (No ward contact)	No contact	No contact	No contact	NDM	Indirect hospital contact (No ward contact)	No contact	No contact	No contact	KPC
Subject_381	P244	Indirect hospital contact (No ward contact)	No contact	No contact	No contact	NDM	Indirect ward contact	Indirect contact	No contact	No contact	KPC
Subject_381	P245	Indirect hospital contact (No ward contact)	No contact	Indirect contact	No contact	NDM	Indirect hospital contact (No ward contact)	No contact	No contact	No contact	NDM
Subject_381	P246	Indirect hospital contact (No ward contact)	No contact	No contact	No contact	NDM	Indirect hospital contact (No ward contact)	No contact	No contact	No contact	KPC
Subject_381	P247	Indirect hospital contact (No ward contact)	No contact	No contact	No contact	NDM	No hospital nor ward contact	No contact	No contact	No contact	OXA-type
Subject_381	P248	Indirect ward contact	No contact	No contact	No contact	NDM	No hospital nor ward contact	No contact	No contact	No contact	NDM
Subject_381	P249	Direct hospital contact (No ward contact)	No contact	No contact	No contact	NDM	Direct hospital contact (No ward contact)	No contact	No contact	No contact	KPC
Subject_381	P250	Indirect hospital contact (No ward contact)	No contact	Indirect contact	No contact	NDM	Indirect hospital contact (No ward contact)	Indirect contact	No contact	No contact	KPC
Subject_381	P251	Indirect ward contact	No contact	No contact	No contact	NDM	Indirect hospital contact (No ward contact)	Indirect contact	No contact	No contact	KPC
Subject_381	P252	Indirect hospital contact (No ward contact)	No contact	No contact	No contact	NDM	Indirect ward contact	No contact	No contact	No contact	KPC
Subject_381	P253	Indirect ward contact	No contact	No contact	No contact	NDM	No hospital nor ward contact	No contact	No contact	No contact	OXA-type
Subject_381	P254	No hospital nor ward contact	No contact	No contact	No contact	NDM	Indirect hospital contact (No ward contact)	No contact	No contact	No contact	KPC
Subject_381	P255	Indirect ward contact	No contact	No contact	No contact	NDM	No hospital nor ward contact	No contact	No contact	No contact	NDM
Subject_381	P256	No hospital nor ward contact	No contact	No contact	No contact	NDM	No hospital nor ward contact	No contact	No contact	No contact	KPC
Subject_381	P257	Indirect hospital contact (No ward contact)	No contact	No contact	No contact	NDM	Indirect ward contact	No contact	No contact	No contact	KPC
Subject_381	P258	Direct hospital contact (No ward contact)	No contact	No contact	No contact	NDM	Indirect hospital contact (No ward contact)	No contact	No contact	No contact	NDM
Subject_381	P259	No hospital nor ward contact	No contact	No contact	No contact	NDM	No hospital nor ward contact	No contact	No contact	No contact	NDM
Subject_381	P260	No hospital nor ward contact	No contact	No contact	No contact	NDM	No hospital nor ward contact	No contact	No contact	No contact	KPC
Subject_381	P261	No hospital nor ward contact	No contact	No contact	No contact	NDM	Indirect hospital contact (No ward contact)	No contact	No contact	No contact	KPC
Subject_381	P262	Indirect ward contact	No contact	No contact	No contact	NDM	Indirect hospital contact (No ward contact)	No contact	No contact	No contact	KPC
Subject_381	P263	No hospital nor ward contact	No contact	No contact	No contact	NDM	No hospital nor ward contact	No contact	No contact	No contact	NDM
Subject_381	P264	No hospital nor ward contact	No contact	No contact	No contact	NDM	No hospital nor ward contact	No contact	No contact	No contact	OXA-type
Subject_381	P265	Direct hospital contact (No ward contact)	No contact	No contact	No contact	NDM	No hospital nor ward contact	No contact	No contact	No contact	NDM
Subject_381	P266	Direct hospital contact (No ward contact)	No contact	No contact	No contact	NDM	Direct hospital contact (No ward contact)	No contact	No contact	No contact	Others
Subject_381	P267	Direct hospital contact (No ward contact)	No contact	No contact	No contact	NDM	No hospital nor ward contact	No contact	No contact	No contact	NDM
Subject_381	P268	Direct hospital contact (No ward contact)	No contact	No contact	No contact	NDM	Indirect hospital contact (No ward contact)	No contact	No contact	No contact	KPC
Subject_381	P269	Direct hospital contact (No ward contact)	No contact	No contact	No contact	NDM	Direct hospital contact (No ward contact)	No contact	No contact	No contact	NDM
Subject_381	P270	Direct hospital contact (No ward contact)	No contact	No contact	No contact	NDM	Indirect hospital contact (No ward contact)	No contact	No contact	No contact	KPC
Subject_381	P271	Direct hospital contact (No ward contact)	No contact	No contact	No contact	NDM	No hospital nor ward contact	No contact	No contact	No contact	OXA-type
Subject_381	P272	Direct hospital contact (No ward contact)	No contact	No contact	No contact	NDM	Indirect ward contact	No contact	No contact	No contact	KPC
Subject_381	P273	Direct hospital contact (No ward contact)	No contact	No contact	No contact	NDM	No hospital nor ward contact	No contact	No contact	No contact	Others
Subject_381	P274	Direct hospital contact (No ward contact)	No contact	No contact	No contact	NDM	Indirect hospital contact (No ward contact)	No contact	No contact	No contact	KPC
Subject_381	P275	Direct hospital contact (No ward contact)	No contact	No contact	No contact	NDM	Indirect hospital contact (No ward contact)	No contact	No contact	No contact	KPC
Subject_381	P276	No hospital nor ward contact	No contact	No contact	No contact	NDM	No hospital nor ward contact	No contact	No contact	No contact	KPC
Subject_381	P277	No hospital nor ward contact	No contact	No contact	No contact	NDM	No hospital nor ward contact	No contact	No contact	No contact	NDM
Subject_381	P278	No hospital nor ward contact	No contact	No contact	No contact	NDM	No hospital nor ward contact	No contact	No contact	No contact	NDM
Subject_381	P279	No hospital nor ward contact	No contact	No contact	No contact	NDM	No hospital nor ward contact	No contact	No contact	No contact	NDM
Subject_381	P280	Direct hospital contact (No ward contact)	No contact	No contact	No contact	NDM	Indirect ward contact	No contact	No contact	No contact	NDM
Subject_381	P281	Indirect hospital contact (No ward contact)	No contact	No contact	No contact	NDM	Indirect hospital contact (No ward contact)	No contact	No contact	No contact	KPC
Subject_381	P282	Indirect hospital contact (No ward contact)	No contact	No contact	No contact	NDM	No hospital nor ward contact	No contact	No contact	No contact	NDM
Subject_381	P283	Indirect hospital contact (No ward contact)	No contact	No contact	No contact	NDM	Indirect hospital contact (No ward contact)	No contact	No contact	No contact	KPC
Subject_381	P284	Indirect hospital contact (No ward contact)	No contact	No contact	No contact	NDM	Indirect hospital contact (No ward contact)	No contact	No contact	No contact	NDM
Subject_381	P285	Direct hospital contact (No ward contact)	No contact	No contact	No contact	NDM	Direct hospital contact (No ward contact)	No contact	No contact	No contact	KPC
Subject_381	P286	Indirect hospital contact (No ward contact)	No contact	No contact	No contact	NDM	Indirect hospital contact (No ward contact)	No contact	No contact	No contact	KPC
Subject_381	P287	Indirect hospital contact (No ward contact)	No contact	No contact	No contact	NDM	Indirect ward contact	Indirect contact	No contact	No contact	KPC
Subject_381	P288	Indirect hospital contact (No ward contact)	No contact	No contact	No contact	NDM	Indirect hospital contact (No ward contact)	No contact	No contact	No contact	KPC
Subject_381	P289	Indirect hospital contact (No ward contact)	No contact	No contact	No contact	NDM	Direct hospital contact (No ward contact)	No contact	No contact	No contact	KPC
Subject_381	P290	Indirect hospital contact (No ward contact)	No contact	No contact	No contact	NDM	Indirect hospital contact (No ward contact)	No contact	No contact	No contact	NDM
Subject_381	P291	Direct hospital contact (No ward contact)	No contact	No contact	No contact	NDM	Direct hospital contact (No ward contact)	No contact	No contact	No contact	KPC
Subject_381	P292	No hospital nor ward contact	No contact	No contact	No contact	NDM	No hospital nor ward contact	No contact	No contact	No contact	NDM
Subject_381	P293	Indirect ward contact	No contact	No contact	No contact	NDM	Direct hospital contact (No ward contact)	No contact	No contact	No contact	KPC
Subject_381	P294	Indirect hospital contact (No ward contact)	No contact	No contact	No contact	NDM	Direct hospital contact (No ward contact)	No contact	No contact	No contact	Others
Subject_381	P295	Indirect hospital contact (No ward contact)	No contact	No contact	No contact	NDM	Indirect hospital contact (No ward contact)	Indirect contact	No contact	No contact	OXA-type
Subject_381	P296	Indirect hospital contact (No ward contact)	No contact	No contact	No contact	NDM	Indirect hospital contact (No ward contact)	No contact	No contact	No contact	KPC
Subject_381	P297	Indirect hospital contact (No ward contact)	No contact	No contact	No contact	NDM	Indirect hospital contact (No ward contact)	Indirect contact	No contact	No contact	KPC
Subject_381	P298	Indirect hospital contact (No ward contact)	No contact	No contact	No contact	NDM	Indirect ward contact	No contact	No contact	No contact	NDM
Subject_381	P299	Indirect hospital contact (No ward contact)	No contact	No contact	No contact	NDM	Indirect hospital contact (No ward contact)	No contact	No contact	No contact	NDM
Subject_381	P300	Direct hospital contact (No ward contact)	No contact	No contact	No contact	NDM	Direct hospital contact (No ward contact)	No contact	No contact	No contact	KPC
Subject_381	P301	Indirect hospital contact (No ward contact)	No contact	No contact	No contact	NDM	No hospital nor ward contact	No contact	No contact	No contact	NDM
Subject_717	P302	No hospital nor ward contact	No contact	No contact	No contact	NDM	Indirect hospital contact (No ward contact)	No contact	No contact	No contact	NDM
Subject_717	P303	Indirect ward contact	Indirect contact	No contact	No contact	NDM	No hospital nor ward contact	No contact	No contact	No contact	NDM
Subject_717	P304	Indirect ward contact	No contact	No contact	No contact	NDM	No hospital nor ward contact	No contact	No contact	No contact	NDM
Subject_717	P305	Indirect hospital contact (No ward contact)	No contact	No contact	No contact	NDM	No hospital nor ward contact	No contact	No contact	No contact	KPC
Subject_717	P306	Indirect hospital contact (No ward contact)	No contact	No contact	No contact	NDM	No hospital nor ward contact	No contact	No contact	No contact	KPC
Subject_717	P307	Indirect ward contact	No contact	No contact	No contact	NDM	No hospital nor ward contact	No contact	No contact	No contact	NDM
Subject_717	P308	Indirect ward contact	No contact	No contact	No contact	NDM	No hospital nor ward contact	No contact	No contact	No contact	NDM
Subject_717	P309	Indirect ward contact	No contact	No contact	No contact	NDM	No hospital nor ward contact	No contact	No contact	No contact	KPC
Subject_717	P310	Direct ward contact	No contact	No contact	No contact	NDM	No hospital nor ward contact	No contact	No contact	No contact	NDM
Subject_717	P311	Indirect ward contact	Indirect contact	No contact	No contact	NDM	No hospital nor ward contact	No contact	No contact	No contact	NDM
Subject_717	P312	No hospital nor ward contact	No contact	No contact	No contact	NDM	No hospital nor ward contact	No contact	No contact	No contact	NDM
Subject_717	P313	No hospital nor ward contact	No contact	No contact	No contact	NDM	Indirect hospital contact (No ward contact)	No contact	No contact	No contact	KPC
Subject_717	P314	No hospital nor ward contact	No contact	No contact	No contact	NDM	Indirect hospital contact (No ward contact)	No contact	No contact	No contact	KPC
Subject_717	P315	No hospital nor ward contact	No contact	No contact	No contact	NDM	Indirect hospital contact (No ward contact)	No contact	No contact	No contact	NDM
Subject_717	P316	No hospital nor ward contact	No contact	No contact	No contact	NDM	No hospital nor ward contact	No contact	No contact	No contact	NDM
Subject_766	P317	No hospital nor ward contact	No contact	No contact	No contact	NDM	No hospital nor ward contact	No contact	No contact	No contact	Others
Subject_766	P318	No hospital nor ward contact	No contact	No contact	No contact	NDM	No hospital nor ward contact	No contact	No contact	No contact	KPC
Subject_766	P319	No hospital nor ward contact	No contact	No contact	No contact	NDM	Indirect hospital contact (No ward contact)	No contact	No contact	No contact	NDM
Subject_766	P320	No hospital nor ward contact	No contact	No contact	No contact	NDM	Direct hospital contact (No ward contact)	No contact	No contact	No contact	NDM
Subject_32	P321	Indirect ward contact	Indirect contact	No contact	No contact	KPC	No hospital nor ward contact	No contact	No contact	No contact	NDM
Subject_32	P322	Indirect ward contact	No contact	No contact	No contact	KPC	Direct ward contact	No contact	No contact	No contact	KPC
Subject_32	P323	Indirect ward contact	Indirect contact	No contact	No contact	KPC	No hospital nor ward contact	No contact	No contact	No contact	NDM
Subject_32	P324	Indirect ward contact	Direct contact	No contact	No contact	KPC	Indirect hospital contact (No ward contact)	No contact	No contact	No contact	NDM
Subject_32	P325	Indirect ward contact	Indirect contact	No contact	No contact	KPC	No hospital nor ward contact	No contact	No contact	No contact	Others
Subject_32	P326	Direct ward contact	Direct contact	No contact	No contact	KPC	Direct ward contact	No contact	No contact	No contact	NDM
Subject_32	P327	Indirect hospital contact (No ward contact)	No contact	No contact	No contact	KPC	Indirect hospital contact (No ward contact)	No contact	No contact	No contact	NDM
Subject_32	P328	Direct hospital contact (No ward contact)	No contact	No contact	No contact	KPC	No hospital nor ward contact	No contact	No contact	No contact	NDM
Subject_32	P329	Indirect ward contact	No contact	No contact	No contact	KPC	No hospital nor ward contact	No contact	No contact	No contact	NDM
Subject_32	P330	Direct hospital contact (No ward contact)	Indirect contact	No contact	No contact	KPC	Indirect ward contact	Direct contact	No contact	No contact	NDM
Subject_32	P331	Indirect ward contact	Indirect contact	No contact	No contact	KPC	No hospital nor ward contact	No contact	No contact	No contact	OXA-type
Subject_32	P332	Indirect ward contact	No contact	No contact	No contact	KPC	Indirect hospital contact (No ward contact)	No contact	No contact	No contact	Others
Subject_32	P333	Direct hospital contact (No ward contact)	Direct contact	No contact	No contact	KPC	No hospital nor ward contact	No contact	No contact	No contact	OXA-type
Subject_32	P334	Indirect hospital contact (No ward contact)	No contact	No contact	No contact	KPC	Indirect hospital contact (No ward contact)	No contact	No contact	No contact	NDM
Subject_32	P335	Indirect hospital contact (No ward contact)	Indirect contact	No contact	No contact	KPC	Indirect hospital contact (No ward contact)	No contact	No contact	No contact	NDM
Subject_32	P336	Indirect hospital contact (No ward contact)	Indirect contact	No contact	No contact	KPC	No hospital nor ward contact	No contact	No contact	No contact	NDM
Subject_32	P337	Indirect hospital contact (No ward contact)	No contact	No contact	No contact	KPC	Indirect hospital contact (No ward contact)	Indirect contact	No contact	No contact	Others
Subject_32	P338	Indirect hospital contact (No ward contact)	No contact	No contact	No contact	KPC	Indirect hospital contact (No ward contact)	No contact	No contact	No contact	KPC
Subject_32	P339	No hospital nor ward contact	No contact	No contact	No contact	KPC	No hospital nor ward contact	No contact	No contact	No contact	NDM
Subject_32	P340	Indirect hospital contact (No ward contact)	No contact	No contact	No contact	KPC	Indirect ward contact	No contact	No contact	No contact	NDM
Subject_32	P341	Indirect hospital contact (No ward contact)	Indirect contact	No contact	No contact	KPC	No hospital nor ward contact	No contact	No contact	No contact	NDM
Subject_32	P342	Direct hospital contact (No ward contact)	Direct contact	No contact	No contact	KPC	Direct hospital contact (No ward contact)	Indirect contact	No contact	No contact	NDM
Subject_32	P343	Indirect ward contact	Direct contact	No contact	No contact	KPC	Indirect hospital contact (No ward contact)	No contact	No contact	No contact	NDM
Subject_32	P344	Indirect hospital contact (No ward contact)	Indirect contact	No contact	No contact	KPC	Indirect hospital contact (No ward contact)	No contact	No contact	No contact	Others
Subject_32	P345	Indirect hospital contact (No ward contact)	Indirect contact	No contact	No contact	KPC	Indirect hospital contact (No ward contact)	No contact	No contact	No contact	NDM
Subject_32	P346	Direct hospital contact (No ward contact)	No contact	No contact	No contact	KPC	Indirect ward contact	Indirect contact	No contact	No contact	NDM
Subject_32	P347	Indirect ward contact	No contact	No contact	No contact	KPC	No hospital nor ward contact	No contact	No contact	No contact	KPC
Subject_32	P348	Indirect ward contact	Indirect contact	No contact	No contact	KPC	Indirect ward contact	Indirect contact	No contact	No contact	NDM
Subject_32	P349	Direct hospital contact (No ward contact)	No contact	No contact	No contact	KPC	Direct hospital contact (No ward contact)	No contact	No contact	No contact	NDM
Subject_32	P350	Indirect hospital contact (No ward contact)	Indirect contact	No contact	No contact	KPC	Indirect hospital contact (No ward contact)	No contact	No contact	No contact	KPC
Subject_32	P351	Direct hospital contact (No ward contact)	Direct contact	No contact	No contact	KPC	No hospital nor ward contact	No contact	No contact	No contact	NDM
Subject_32	P352	Indirect hospital contact (No ward contact)	No contact	No contact	No contact	KPC	Indirect ward contact	Indirect contact	No contact	No contact	NDM
Subject_32	P353	Indirect ward contact	No contact	No contact	No contact	KPC	No hospital nor ward contact	No contact	No contact	No contact	NDM
Subject_32	P354	Indirect ward contact	No contact	No contact	No contact	KPC	No hospital nor ward contact	No contact	No contact	No contact	NDM
Subject_32	P355	Indirect hospital contact (No ward contact)	No contact	No contact	No contact	KPC	No hospital nor ward contact	No contact	No contact	No contact	NDM
Subject_32	P356	Indirect hospital contact (No ward contact)	Indirect contact	No contact	No contact	KPC	Indirect hospital contact (No ward contact)	No contact	No contact	No contact	Others
Subject_32	P357	Indirect ward contact	Direct contact	No contact	No contact	KPC	No hospital nor ward contact	No contact	No contact	No contact	NDM
Subject_32	P358	Direct hospital contact (No ward contact)	No contact	No contact	No contact	KPC	No hospital nor ward contact	No contact	No contact	No contact	OXA-type
Subject_32	P359	Direct hospital contact (No ward contact)	No contact	No contact	No contact	KPC	Indirect hospital contact (No ward contact)	No contact	No contact	No contact	NDM
Subject_32	P360	Indirect hospital contact (No ward contact)	Indirect contact	No contact	No contact	KPC	Indirect hospital contact (No ward contact)	Indirect contact	No contact	No contact	OXA-type
Subject_32	P361	Indirect ward contact	Direct contact	No contact	No contact	KPC	Indirect ward contact	Indirect contact	No contact	No contact	NDM
Subject_32	P362	Direct hospital contact (No ward contact)	No contact	No contact	No contact	KPC	Indirect hospital contact (No ward contact)	No contact	No contact	No contact	NDM
Subject_32	P363	Direct hospital contact (No ward contact)	Direct contact	No contact	No contact	KPC	Indirect hospital contact (No ward contact)	No contact	No contact	No contact	NDM
Subject_32	P364	Indirect hospital contact (No ward contact)	Indirect contact	No contact	No contact	KPC	Indirect hospital contact (No ward contact)	No contact	No contact	No contact	KPC
Subject_32	P365	No hospital nor ward contact	No contact	No contact	No contact	KPC	No hospital nor ward contact	No contact	No contact	No contact	NDM
Subject_32	P366	Direct hospital contact (No ward contact)	No contact	No contact	No contact	KPC	No hospital nor ward contact	No contact	No contact	No contact	OXA-type
Subject_32	P367	Direct hospital contact (No ward contact)	No contact	No contact	No contact	KPC	Indirect ward contact	No contact	No contact	No contact	NDM
Subject_32	P368	Direct hospital contact (No ward contact)	No contact	No contact	No contact	KPC	Indirect ward contact	No contact	No contact	No contact	NDM
Subject_32	P369	Direct hospital contact (No ward contact)	No contact	No contact	No contact	KPC	Indirect hospital contact (No ward contact)	No contact	No contact	No contact	NDM
Subject_32	P370	Direct hospital contact (No ward contact)	No contact	No contact	No contact	KPC	Direct hospital contact (No ward contact)	No contact	No contact	No contact	NDM
Subject_32	P371	Direct hospital contact (No ward contact)	No contact	No contact	No contact	KPC	No hospital nor ward contact	No contact	No contact	No contact	NDM
Subject_32	P372	Direct hospital contact (No ward contact)	Direct contact	No contact	No contact	KPC	No hospital nor ward contact	No contact	No contact	No contact	NDM
Subject_32	P373	Direct hospital contact (No ward contact)	No contact	No contact	No contact	KPC	No hospital nor ward contact	No contact	No contact	No contact	Others
Subject_32	P374	Direct hospital contact (No ward contact)	No contact	No contact	No contact	KPC	Direct hospital contact (No ward contact)	No contact	No contact	No contact	NDM
Subject_32	P375	Direct hospital contact (No ward contact)	No contact	No contact	No contact	KPC	Direct hospital contact (No ward contact)	No contact	No contact	No contact	NDM
Subject_580	P376	Direct hospital contact (No ward contact)	No contact	No contact	No contact	KPC	Direct hospital contact (No ward contact)	No contact	No contact	No contact	NDM
Subject_580	P377	Indirect ward contact	No contact	No contact	No contact	KPC	No hospital nor ward contact	No contact	No contact	No contact	NDM
Subject_580	P378	Direct hospital contact (No ward contact)	No contact	No contact	No contact	KPC	No hospital nor ward contact	No contact	No contact	No contact	NDM
Subject_580	P379	Indirect ward contact	No contact	No contact	No contact	KPC	No hospital nor ward contact	No contact	No contact	No contact	NDM
Subject_580	P380	Direct hospital contact (No ward contact)	No contact	No contact	No contact	KPC	No hospital nor ward contact	No contact	No contact	No contact	OXA-type
Subject_580	P381	Direct ward contact	Direct contact	No contact	No contact	KPC	No hospital nor ward contact	No contact	No contact	No contact	NDM
Subject_580	P382	Direct hospital contact (No ward contact)	No contact	No contact	No contact	KPC	Indirect hospital contact (No ward contact)	No contact	No contact	No contact	OXA-type
Subject_580	P383	Indirect ward contact	No contact	No contact	No contact	KPC	Indirect ward contact	No contact	No contact	No contact	NDM
Subject_580	P384	Direct hospital contact (No ward contact)	No contact	No contact	No contact	KPC	Indirect hospital contact (No ward contact)	No contact	No contact	No contact	NDM
Subject_580	P385	Indirect ward contact	Indirect contact	No contact	No contact	KPC	Indirect ward contact	Indirect contact	No contact	No contact	NDM
Subject_580	P386	Indirect hospital contact (No ward contact)	Indirect contact	No contact	No contact	KPC	No hospital nor ward contact	No contact	No contact	No contact	OXA-type
Subject_580	P387	No hospital nor ward contact	No contact	No contact	No contact	KPC	No hospital nor ward contact	No contact	No contact	No contact	NDM
Subject_580	P388	Indirect ward contact	Indirect contact	No contact	No contact	KPC	No hospital nor ward contact	No contact	No contact	No contact	OXA-type
Subject_580	P389	Indirect ward contact	No contact	No contact	No contact	KPC	No hospital nor ward contact	No contact	No contact	No contact	NDM
Subject_580	P390	Indirect ward contact	Direct contact	No contact	No contact	KPC	Indirect ward contact	Indirect contact	No contact	No contact	NDM
Subject_580	P391	No hospital nor ward contact	No contact	No contact	No contact	KPC	No hospital nor ward contact	No contact	No contact	No contact	NDM
Subject_580	P392	No hospital nor ward contact	No contact	No contact	No contact	KPC	No hospital nor ward contact	No contact	No contact	No contact	KPC
Subject_580	P393	Indirect hospital contact (No ward contact)	Indirect contact	No contact	No contact	KPC	No hospital nor ward contact	No contact	No contact	No contact	NDM
Subject_580	P394	Direct hospital contact (No ward contact)	Direct contact	No contact	No contact	KPC	Indirect hospital contact (No ward contact)	Indirect contact	No contact	No contact	NDM
Subject_580	P395	Indirect ward contact	No contact	No contact	No contact	KPC	Indirect hospital contact (No ward contact)	No contact	No contact	No contact	NDM
Subject_580	P396	No hospital nor ward contact	No contact	No contact	No contact	KPC	No hospital nor ward contact	No contact	No contact	No contact	KPC
Subject_580	P397	Indirect ward contact	No contact	No contact	No contact	KPC	Indirect hospital contact (No ward contact)	No contact	No contact	No contact	Others
Subject_580	P398	Indirect hospital contact (No ward contact)	Indirect contact	No contact	No contact	KPC	Indirect hospital contact (No ward contact)	Indirect contact	No contact	No contact	NDM
Subject_580	P399	Direct hospital contact (No ward contact)	Direct contact	No contact	No contact	KPC	Direct hospital contact (No ward contact)	No contact	No contact	No contact	NDM
Subject_580	P400	Indirect hospital contact (No ward contact)	Indirect contact	No contact	No contact	KPC	Indirect hospital contact (No ward contact)	No contact	No contact	No contact	NDM
Subject_580	P401	Indirect ward contact	No contact	No contact	No contact	KPC	No hospital nor ward contact	No contact	No contact	No contact	KPC
Subject_580	P402	Indirect ward contact	Indirect contact	No contact	No contact	KPC	No hospital nor ward contact	No contact	No contact	No contact	Others
Subject_580	P403	Indirect hospital contact (No ward contact)	Indirect contact	No contact	No contact	KPC	Indirect hospital contact (No ward contact)	No contact	No contact	No contact	NDM
Subject_580	P404	Direct hospital contact (No ward contact)	Indirect contact	No contact	No contact	KPC	Indirect hospital contact (No ward contact)	No contact	No contact	No contact	NDM
Subject_580	P405	Indirect hospital contact (No ward contact)	Indirect contact	No contact	No contact	KPC	No hospital nor ward contact	No contact	No contact	No contact	OXA-type
Subject_580	P406	Indirect ward contact	No contact	No contact	No contact	KPC	Direct hospital contact (No ward contact)	No contact	No contact	No contact	NDM
Subject_580	P407	Indirect hospital contact (No ward contact)	Indirect contact	No contact	No contact	KPC	Indirect hospital contact (No ward contact)	No contact	No contact	No contact	NDM
Subject_580	P408	Indirect hospital contact (No ward contact)	No contact	No contact	No contact	KPC	Direct hospital contact (No ward contact)	No contact	No contact	No contact	NDM
Subject_580	P409	Direct hospital contact (No ward contact)	Indirect contact	No contact	No contact	KPC	No hospital nor ward contact	No contact	No contact	No contact	OXA-type
Subject_580	P410	No hospital nor ward contact	No contact	No contact	No contact	KPC	No hospital nor ward contact	No contact	No contact	No contact	NDM
Subject_580	P411	Indirect ward contact	No contact	No contact	No contact	KPC	Direct hospital contact (No ward contact)	No contact	Indirect contact	No contact	NDM
Subject_580	P412	Indirect ward contact	Indirect contact	No contact	No contact	KPC	No hospital nor ward contact	No contact	No contact	No contact	NDM
Subject_580	P413	Indirect ward contact	Direct contact	No contact	No contact	KPC	No hospital nor ward contact	No contact	No contact	No contact	Others
Subject_580	P414	Indirect hospital contact (No ward contact)	Indirect contact	No contact	No contact	KPC	Indirect hospital contact (No ward contact)	Indirect contact	No contact	No contact	NDM
Subject_580	P415	Indirect ward contact	No contact	No contact	No contact	KPC	Indirect ward contact	No contact	No contact	No contact	NDM
Subject_580	P416	Indirect ward contact	No contact	No contact	No contact	KPC	No hospital nor ward contact	No contact	No contact	No contact	Others
Subject_580	P417	Direct hospital contact (No ward contact)	No contact	No contact	No contact	KPC	Indirect hospital contact (No ward contact)	Indirect contact	No contact	No contact	Others
Subject_580	P418	Direct hospital contact (No ward contact)	No contact	No contact	No contact	KPC	Indirect hospital contact (No ward contact)	No contact	No contact	No contact	NDM
Subject_580	P419	Indirect hospital contact (No ward contact)	No contact	No contact	No contact	KPC	No hospital nor ward contact	No contact	No contact	No contact	NDM
Subject_580	P420	Indirect ward contact	No contact	No contact	No contact	KPC	Indirect hospital contact (No ward contact)	Indirect contact	Indirect contact	No contact	NDM
Subject_580	P421	Indirect ward contact	No contact	No contact	No contact	KPC	Indirect hospital contact (No ward contact)	No contact	No contact	No contact	NDM
Subject_580	P422	Indirect hospital contact (No ward contact)	No contact	No contact	No contact	KPC	Indirect hospital contact (No ward contact)	Indirect contact	No contact	No contact	OXA-type
Subject_580	P423	Indirect ward contact	Indirect contact	No contact	No contact	KPC	No hospital nor ward contact	No contact	No contact	No contact	NDM
Subject_580	P424	Direct hospital contact (No ward contact)	Indirect contact	No contact	No contact	KPC	Indirect ward contact	Indirect contact	No contact	No contact	KPC
Subject_580	P425	Indirect ward contact	Indirect contact	No contact	No contact	KPC	No hospital nor ward contact	No contact	No contact	No contact	NDM
Subject_580	P426	Indirect hospital contact (No ward contact)	No contact	No contact	No contact	KPC	Indirect hospital contact (No ward contact)	No contact	No contact	No contact	NDM
Subject_580	P427	Direct hospital contact (No ward contact)	Indirect contact	No contact	No contact	KPC	No hospital nor ward contact	No contact	No contact	No contact	NDM
Subject_580	P428	Indirect ward contact	Indirect contact	No contact	No contact	KPC	Indirect hospital contact (No ward contact)	No contact	No contact	No contact	NDM
Subject_580	P429	Direct ward contact	Direct contact	No contact	No contact	KPC	Indirect ward contact	Indirect contact	No contact	No contact	NDM
Subject_580	P430	Indirect ward contact	No contact	No contact	No contact	KPC	No hospital nor ward contact	No contact	No contact	No contact	NDM
Subject_580	P431	Indirect hospital contact (No ward contact)	No contact	No contact	No contact	KPC	Indirect hospital contact (No ward contact)	No contact	No contact	No contact	NDM
Subject_580	P432	Indirect ward contact	No contact	No contact	No contact	KPC	Indirect ward contact	No contact	No contact	No contact	OXA-type
Subject_580	P433	Indirect ward contact	No contact	No contact	No contact	KPC	No hospital nor ward contact	No contact	No contact	No contact	NDM
Subject_580	P434	Indirect hospital contact (No ward contact)	Indirect contact	No contact	No contact	KPC	No hospital nor ward contact	No contact	No contact	No contact	NDM
Subject_580	P435	Indirect hospital contact (No ward contact)	Indirect contact	No contact	No contact	KPC	No hospital nor ward contact	No contact	No contact	No contact	NDM
Subject_580	P436	Direct hospital contact (No ward contact)	No contact	No contact	No contact	KPC	Indirect hospital contact (No ward contact)	No contact	No contact	No contact	NDM
Subject_580	P437	Direct hospital contact (No ward contact)	Indirect contact	No contact	No contact	KPC	No hospital nor ward contact	No contact	No contact	No contact	NDM
Subject_580	P438	Indirect ward contact	No contact	No contact	No contact	KPC	Indirect ward contact	Direct contact	No contact	No contact	NDM
Subject_580	P439	Direct hospital contact (No ward contact)	Direct contact	No contact	No contact	KPC	No hospital nor ward contact	No contact	No contact	No contact	NDM
Subject_580	P440	Indirect ward contact	Indirect contact	No contact	No contact	KPC	No hospital nor ward contact	No contact	No contact	No contact	NDM
Subject_580	P441	No hospital nor ward contact	No contact	No contact	No contact	KPC	No hospital nor ward contact	No contact	No contact	No contact	NDM
Subject_580	P442	Indirect hospital contact (No ward contact)	No contact	No contact	No contact	KPC	Indirect hospital contact (No ward contact)	No contact	No contact	No contact	NDM
Subject_580	P443	Direct ward contact	No contact	No contact	No contact	KPC	No hospital nor ward contact	No contact	No contact	No contact	NDM
Subject_580	P444	No hospital nor ward contact	No contact	No contact	No contact	KPC	No hospital nor ward contact	No contact	No contact	No contact	NDM
Subject_580	P445	Indirect hospital contact (No ward contact)	Indirect contact	No contact	No contact	KPC	Indirect hospital contact (No ward contact)	No contact	No contact	No contact	NDM
Subject_580	P446	Direct hospital contact (No ward contact)	No contact	No contact	No contact	KPC	Indirect hospital contact (No ward contact)	No contact	No contact	No contact	NDM
Subject_580	P447	Indirect ward contact	No contact	No contact	No contact	KPC	Indirect hospital contact (No ward contact)	No contact	No contact	No contact	NDM
Subject_580	P448	Indirect ward contact	No contact	No contact	No contact	KPC	Indirect hospital contact (No ward contact)	No contact	No contact	No contact	NDM
Subject_580	P449	Indirect ward contact	No contact	No contact	No contact	KPC	No hospital nor ward contact	No contact	No contact	No contact	NDM
Subject_580	P450	Indirect ward contact	No contact	No contact	No contact	KPC	Indirect hospital contact (No ward contact)	No contact	No contact	No contact	OXA-type
Subject_580	P451	Indirect ward contact	No contact	No contact	No contact	KPC	Indirect hospital contact (No ward contact)	No contact	No contact	No contact	NDM
Subject_580	P452	Direct hospital contact (No ward contact)	No contact	No contact	No contact	KPC	No hospital nor ward contact	No contact	No contact	No contact	NDM
Subject_580	P453	Direct hospital contact (No ward contact)	No contact	No contact	No contact	KPC	No hospital nor ward contact	No contact	No contact	No contact	OXA-type
Subject_580	P454	Indirect hospital contact (No ward contact)	No contact	No contact	No contact	KPC	Indirect hospital contact (No ward contact)	No contact	No contact	No contact	NDM
Subject_580	P455	Direct hospital contact (No ward contact)	Direct contact	No contact	No contact	KPC	Direct hospital contact (No ward contact)	No contact	No contact	No contact	OXA-type
Subject_580	P456	Indirect ward contact	No contact	No contact	No contact	KPC	Indirect ward contact	No contact	No contact	No contact	KPC
Subject_580	P457	Indirect ward contact	No contact	No contact	No contact	KPC	No hospital nor ward contact	No contact	No contact	No contact	NDM
Subject_580	P458	Indirect ward contact	No contact	No contact	No contact	KPC	Indirect ward contact	Indirect contact	No contact	No contact	NDM
Subject_580	P459	Indirect hospital contact (No ward contact)	No contact	No contact	No contact	KPC	Indirect hospital contact (No ward contact)	No contact	No contact	No contact	NDM
Subject_580	P460	Direct hospital contact (No ward contact)	No contact	No contact	No contact	KPC	No hospital nor ward contact	No contact	No contact	No contact	NDM
Subject_580	P461	Direct hospital contact (No ward contact)	No contact	No contact	No contact	KPC	Direct hospital contact (No ward contact)	No contact	No contact	No contact	NDM
Subject_580	P462	Direct hospital contact (No ward contact)	No contact	No contact	No contact	KPC	No hospital nor ward contact	No contact	No contact	No contact	NDM
Subject_580	P463	Indirect ward contact	No contact	No contact	No contact	KPC	Indirect ward contact	No contact	No contact	No contact	NDM
Subject_580	P464	Direct hospital contact (No ward contact)	Direct contact	No contact	No contact	KPC	Direct hospital contact (No ward contact)	No contact	No contact	No contact	NDM
Subject_33	P465	Direct hospital contact (No ward contact)	No contact	No contact	No contact	NDM	No hospital nor ward contact	No contact	No contact	No contact	OXA-type
Subject_33	P466	Direct hospital contact (No ward contact)	No contact	No contact	No contact	NDM	Indirect ward contact	No contact	No contact	No contact	KPC
Subject_33	P467	No hospital nor ward contact	No contact	No contact	No contact	NDM	Indirect hospital contact (No ward contact)	No contact	No contact	No contact	KPC
Subject_33	P468	No hospital nor ward contact	No contact	No contact	No contact	NDM	No hospital nor ward contact	No contact	No contact	No contact	KPC
Subject_33	P469	No hospital nor ward contact	No contact	No contact	No contact	NDM	No hospital nor ward contact	No contact	No contact	No contact	KPC
Subject_33	P470	Indirect hospital contact (No ward contact)	Indirect contact	No contact	No contact	NDM	Indirect ward contact	No contact	No contact	No contact	KPC
Subject_33	P471	No hospital nor ward contact	No contact	No contact	No contact	NDM	No hospital nor ward contact	No contact	No contact	No contact	NDM
Subject_33	P472	No hospital nor ward contact	No contact	No contact	No contact	NDM	No hospital nor ward contact	No contact	No contact	No contact	KPC
Subject_33	P473	No hospital nor ward contact	No contact	No contact	No contact	NDM	No hospital nor ward contact	No contact	No contact	No contact	OXA-type
Subject_33	P474	No hospital nor ward contact	No contact	No contact	No contact	NDM	No hospital nor ward contact	No contact	No contact	No contact	KPC
Subject_33	P475	No hospital nor ward contact	No contact	No contact	No contact	NDM	Direct hospital contact (No ward contact)	No contact	No contact	No contact	Others
Subject_33	P476	No hospital nor ward contact	No contact	No contact	No contact	NDM	No hospital nor ward contact	No contact	No contact	No contact	KPC
Subject_33	P477	No hospital nor ward contact	No contact	No contact	No contact	NDM	No hospital nor ward contact	No contact	No contact	No contact	KPC
Subject_33	P478	Indirect hospital contact (No ward contact)	No contact	Indirect contact	No contact	NDM	Direct hospital contact (No ward contact)	Indirect contact	No contact	No contact	KPC
Subject_33	P479	No hospital nor ward contact	No contact	No contact	No contact	NDM	No hospital nor ward contact	No contact	No contact	No contact	OXA-type
Subject_33	P480	No hospital nor ward contact	No contact	No contact	No contact	NDM	No hospital nor ward contact	No contact	No contact	No contact	Others
Subject_33	P481	No hospital nor ward contact	No contact	No contact	No contact	NDM	No hospital nor ward contact	No contact	No contact	No contact	KPC
Subject_33	P482	No hospital nor ward contact	No contact	No contact	No contact	NDM	No hospital nor ward contact	No contact	No contact	No contact	NDM
Subject_33	P483	No hospital nor ward contact	No contact	No contact	No contact	NDM	No hospital nor ward contact	No contact	No contact	No contact	KPC
Subject_33	P484	No hospital nor ward contact	No contact	No contact	No contact	NDM	Indirect hospital contact (No ward contact)	No contact	No contact	No contact	NDM
Subject_33	P485	No hospital nor ward contact	No contact	No contact	No contact	NDM	No hospital nor ward contact	No contact	No contact	No contact	NDM
Subject_33	P486	No hospital nor ward contact	No contact	No contact	No contact	NDM	No hospital nor ward contact	No contact	No contact	No contact	KPC
Subject_33	P487	No hospital nor ward contact	No contact	No contact	No contact	NDM	No hospital nor ward contact	No contact	No contact	No contact	NDM
Subject_33	P488	No hospital nor ward contact	No contact	No contact	No contact	NDM	No hospital nor ward contact	No contact	No contact	No contact	Others
Subject_33	P489	No hospital nor ward contact	No contact	No contact	No contact	NDM	No hospital nor ward contact	No contact	No contact	No contact	NDM
Subject_33	P490	No hospital nor ward contact	No contact	No contact	No contact	NDM	Indirect hospital contact (No ward contact)	No contact	No contact	No contact	KPC
Subject_33	P491	No hospital nor ward contact	No contact	No contact	No contact	NDM	No hospital nor ward contact	No contact	No contact	No contact	KPC
Subject_33	P492	Indirect hospital contact (No ward contact)	No contact	No contact	No contact	NDM	Indirect hospital contact (No ward contact)	No contact	No contact	No contact	NDM
Subject_33	P493	No hospital nor ward contact	No contact	No contact	No contact	NDM	No hospital nor ward contact	No contact	No contact	No contact	NDM
Subject_33	P494	No hospital nor ward contact	No contact	No contact	No contact	NDM	No hospital nor ward contact	No contact	No contact	No contact	KPC
Subject_33	P495	No hospital nor ward contact	No contact	No contact	No contact	NDM	No hospital nor ward contact	No contact	No contact	No contact	KPC
Subject_33	P496	No hospital nor ward contact	No contact	No contact	No contact	NDM	No hospital nor ward contact	No contact	No contact	No contact	KPC
Subject_33	P497	No hospital nor ward contact	No contact	No contact	No contact	NDM	No hospital nor ward contact	No contact	No contact	No contact	KPC
Subject_33	P498	No hospital nor ward contact	No contact	No contact	No contact	NDM	No hospital nor ward contact	No contact	No contact	No contact	KPC
Subject_33	P499	No hospital nor ward contact	No contact	No contact	No contact	NDM	No hospital nor ward contact	No contact	No contact	No contact	KPC
Subject_33	P500	No hospital nor ward contact	No contact	No contact	No contact	NDM	No hospital nor ward contact	No contact	No contact	No contact	KPC
Subject_33	P501	Indirect hospital contact (No ward contact)	No contact	Indirect contact	No contact	NDM	No hospital nor ward contact	No contact	No contact	No contact	OXA-type
Subject_33	P502	No hospital nor ward contact	No contact	No contact	No contact	NDM	No hospital nor ward contact	No contact	No contact	No contact	NDM
Subject_33	P503	No hospital nor ward contact	No contact	No contact	No contact	NDM	Indirect hospital contact (No ward contact)	No contact	No contact	No contact	OXA-type
Subject_33	P504	No hospital nor ward contact	No contact	No contact	No contact	NDM	No hospital nor ward contact	No contact	No contact	No contact	Others
Subject_33	P505	No hospital nor ward contact	No contact	No contact	No contact	NDM	No hospital nor ward contact	No contact	No contact	No contact	NDM
Subject_33	P506	No hospital nor ward contact	No contact	No contact	No contact	NDM	Indirect hospital contact (No ward contact)	No contact	No contact	No contact	KPC
Subject_33	P507	No hospital nor ward contact	No contact	No contact	No contact	NDM	No hospital nor ward contact	No contact	No contact	No contact	KPC
Subject_33	P508	No hospital nor ward contact	No contact	No contact	No contact	NDM	No hospital nor ward contact	No contact	No contact	No contact	KPC
Subject_33	P509	No hospital nor ward contact	No contact	No contact	No contact	NDM	Indirect hospital contact (No ward contact)	No contact	No contact	No contact	OXA-type
Subject_33	P510	No hospital nor ward contact	No contact	No contact	No contact	NDM	Direct hospital contact (No ward contact)	No contact	No contact	No contact	NDM
Subject_33	P511	Indirect hospital contact (No ward contact)	No contact	No contact	No contact	NDM	Indirect hospital contact (No ward contact)	No contact	No contact	No contact	NDM
Subject_33	P512	Indirect hospital contact (No ward contact)	No contact	Indirect contact	No contact	NDM	Indirect ward contact	No contact	No contact	No contact	KPC
Subject_33	P513	Indirect hospital contact (No ward contact)	No contact	No contact	No contact	NDM	Indirect hospital contact (No ward contact)	No contact	No contact	No contact	OXA-type
Subject_33	P514	Indirect hospital contact (No ward contact)	No contact	No contact	No contact	NDM	Indirect hospital contact (No ward contact)	No contact	No contact	No contact	KPC
Subject_33	P515	Indirect hospital contact (No ward contact)	No contact	No contact	No contact	NDM	Indirect ward contact	No contact	No contact	No contact	KPC
Subject_33	P516	No hospital nor ward contact	No contact	No contact	No contact	NDM	No hospital nor ward contact	No contact	No contact	No contact	NDM
Subject_33	P517	No hospital nor ward contact	No contact	No contact	No contact	NDM	No hospital nor ward contact	No contact	No contact	No contact	KPC
Subject_33	P518	No hospital nor ward contact	No contact	No contact	No contact	NDM	No hospital nor ward contact	No contact	No contact	No contact	KPC
Subject_33	P519	Indirect hospital contact (No ward contact)	No contact	No contact	No contact	NDM	No hospital nor ward contact	No contact	No contact	No contact	NDM
Subject_33	P520	Indirect hospital contact (No ward contact)	No contact	No contact	No contact	NDM	No hospital nor ward contact	No contact	No contact	No contact	KPC
Subject_33	P521	Indirect hospital contact (No ward contact)	No contact	No contact	No contact	NDM	No hospital nor ward contact	No contact	No contact	No contact	KPC
Subject_33	P522	Indirect hospital contact (No ward contact)	No contact	No contact	No contact	NDM	No hospital nor ward contact	No contact	No contact	No contact	NDM
Subject_33	P523	No hospital nor ward contact	No contact	No contact	No contact	NDM	No hospital nor ward contact	No contact	No contact	No contact	KPC
Subject_33	P524	Indirect hospital contact (No ward contact)	No contact	No contact	No contact	NDM	No hospital nor ward contact	No contact	No contact	No contact	NDM
Subject_33	P525	No hospital nor ward contact	No contact	No contact	No contact	NDM	No hospital nor ward contact	No contact	No contact	No contact	Others
Subject_33	P526	Indirect hospital contact (No ward contact)	No contact	No contact	No contact	NDM	Indirect ward contact	Indirect contact	No contact	No contact	KPC
Subject_33	P527	Indirect hospital contact (No ward contact)	No contact	No contact	No contact	NDM	Indirect hospital contact (No ward contact)	No contact	No contact	No contact	KPC
Subject_33	P528	Indirect hospital contact (No ward contact)	No contact	No contact	No contact	NDM	Indirect ward contact	No contact	No contact	No contact	NDM
Subject_33	P529	No hospital nor ward contact	No contact	No contact	No contact	NDM	No hospital nor ward contact	No contact	No contact	No contact	NDM
Subject_33	P530	No hospital nor ward contact	No contact	No contact	No contact	NDM	Indirect hospital contact (No ward contact)	Indirect contact	No contact	No contact	Others
Subject_33	P531	No hospital nor ward contact	No contact	No contact	No contact	NDM	No hospital nor ward contact	No contact	No contact	No contact	KPC
Subject_33	P532	Indirect hospital contact (No ward contact)	No contact	No contact	No contact	NDM	Indirect hospital contact (No ward contact)	No contact	No contact	No contact	NDM
Subject_33	P533	Indirect hospital contact (No ward contact)	No contact	No contact	No contact	NDM	Direct hospital contact (No ward contact)	Direct contact	No contact	No contact	KPC
Subject_33	P534	Indirect hospital contact (No ward contact)	No contact	No contact	No contact	NDM	Indirect hospital contact (No ward contact)	No contact	No contact	No contact	NDM
Subject_33	P535	Indirect hospital contact (No ward contact)	No contact	No contact	No contact	NDM	Indirect ward contact	Indirect contact	No contact	No contact	NDM
Subject_33	P536	Indirect hospital contact (No ward contact)	No contact	No contact	No contact	NDM	No hospital nor ward contact	No contact	No contact	No contact	NDM
Subject_33	P537	No hospital nor ward contact	No contact	No contact	No contact	NDM	No hospital nor ward contact	No contact	No contact	No contact	NDM
Subject_33	P538	Direct hospital contact (No ward contact)	No contact	No contact	No contact	NDM	Indirect ward contact	No contact	No contact	No contact	KPC
Subject_33	P539	Indirect hospital contact (No ward contact)	No contact	No contact	No contact	NDM	Indirect hospital contact (No ward contact)	Indirect contact	No contact	No contact	KPC
Subject_33	P540	Indirect hospital contact (No ward contact)	No contact	No contact	No contact	NDM	Indirect hospital contact (No ward contact)	No contact	Indirect contact	No contact	NDM
Subject_33	P541	Indirect hospital contact (No ward contact)	No contact	No contact	No contact	NDM	Indirect hospital contact (No ward contact)	No contact	No contact	No contact	KPC
Subject_33	P542	Indirect hospital contact (No ward contact)	No contact	No contact	No contact	NDM	Indirect hospital contact (No ward contact)	No contact	No contact	No contact	NDM
Subject_33	P543	Indirect hospital contact (No ward contact)	No contact	No contact	No contact	NDM	Indirect hospital contact (No ward contact)	No contact	No contact	No contact	NDM
Subject_33	P544	Direct hospital contact (No ward contact)	No contact	No contact	No contact	NDM	Indirect hospital contact (No ward contact)	No contact	No contact	No contact	NDM
Subject_33	P545	Indirect hospital contact (No ward contact)	No contact	No contact	No contact	NDM	Indirect hospital contact (No ward contact)	No contact	No contact	No contact	KPC
Subject_33	P546	Direct hospital contact (No ward contact)	No contact	No contact	No contact	NDM	Indirect ward contact	Indirect contact	No contact	No contact	NDM
Subject_33	P547	Indirect hospital contact (No ward contact)	No contact	No contact	No contact	NDM	Indirect hospital contact (No ward contact)	Indirect contact	No contact	No contact	KPC
Subject_33	P548	Indirect hospital contact (No ward contact)	No contact	No contact	No contact	NDM	Direct ward contact	Direct contact	No contact	No contact	Others
Subject_33	P549	No hospital nor ward contact	No contact	No contact	No contact	NDM	No hospital nor ward contact	No contact	No contact	No contact	KPC
Subject_33	P550	Indirect hospital contact (No ward contact)	No contact	No contact	No contact	NDM	Indirect hospital contact (No ward contact)	No contact	No contact	No contact	OXA-type
Subject_33	P551	No hospital nor ward contact	No contact	No contact	No contact	NDM	No hospital nor ward contact	No contact	No contact	No contact	KPC
Subject_33	P552	Indirect hospital contact (No ward contact)	No contact	No contact	No contact	NDM	Indirect hospital contact (No ward contact)	No contact	No contact	No contact	KPC
Subject_33	P553	Indirect hospital contact (No ward contact)	No contact	No contact	No contact	NDM	No hospital nor ward contact	No contact	No contact	No contact	Others
Subject_33	P554	No hospital nor ward contact	No contact	No contact	No contact	NDM	No hospital nor ward contact	No contact	No contact	No contact	OXA-type
Subject_33	P555	No hospital nor ward contact	No contact	No contact	No contact	NDM	No hospital nor ward contact	No contact	No contact	No contact	KPC
Subject_33	P556	No hospital nor ward contact	No contact	No contact	No contact	NDM	No hospital nor ward contact	No contact	No contact	No contact	NDM
Subject_33	P557	Indirect hospital contact (No ward contact)	No contact	No contact	No contact	NDM	Indirect ward contact	No contact	No contact	No contact	KPC
Subject_33	P558	No hospital nor ward contact	No contact	No contact	No contact	NDM	No hospital nor ward contact	No contact	No contact	No contact	KPC
Subject_33	P559	No hospital nor ward contact	No contact	No contact	No contact	NDM	No hospital nor ward contact	No contact	No contact	No contact	NDM
Subject_33	P560	Indirect hospital contact (No ward contact)	No contact	No contact	No contact	NDM	Indirect ward contact	No contact	No contact	No contact	KPC
Subject_33	P561	Direct hospital contact (No ward contact)	No contact	No contact	No contact	NDM	No hospital nor ward contact	No contact	No contact	No contact	Others
Subject_33	P562	Direct hospital contact (No ward contact)	No contact	No contact	No contact	NDM	Indirect hospital contact (No ward contact)	No contact	No contact	No contact	NDM
Subject_33	P563	Indirect hospital contact (No ward contact)	No contact	No contact	No contact	NDM	Indirect hospital contact (No ward contact)	No contact	No contact	No contact	KPC
Subject_33	P564	Indirect hospital contact (No ward contact)	No contact	No contact	No contact	NDM	Indirect hospital contact (No ward contact)	No contact	No contact	No contact	KPC
Subject_33	P565	Indirect hospital contact (No ward contact)	No contact	No contact	No contact	NDM	No hospital nor ward contact	No contact	No contact	No contact	NDM
Subject_33	P566	Indirect hospital contact (No ward contact)	No contact	No contact	No contact	NDM	Indirect ward contact	No contact	No contact	No contact	KPC
Subject_33	P567	Indirect hospital contact (No ward contact)	No contact	No contact	No contact	NDM	No hospital nor ward contact	No contact	No contact	No contact	OXA-type
Subject_33	P568	Indirect hospital contact (No ward contact)	No contact	No contact	No contact	NDM	Indirect hospital contact (No ward contact)	No contact	No contact	No contact	KPC
Subject_33	P569	Direct hospital contact (No ward contact)	No contact	No contact	No contact	NDM	Direct hospital contact (No ward contact)	No contact	No contact	No contact	KPC
Subject_33	P570	Indirect hospital contact (No ward contact)	No contact	No contact	No contact	NDM	No hospital nor ward contact	No contact	No contact	No contact	NDM
Subject_33	P571	No hospital nor ward contact	No contact	No contact	No contact	NDM	No hospital nor ward contact	No contact	No contact	No contact	KPC
Subject_33	P572	No hospital nor ward contact	No contact	No contact	No contact	NDM	No hospital nor ward contact	No contact	No contact	No contact	KPC
Subject_33	P573	No hospital nor ward contact	No contact	No contact	No contact	NDM	No hospital nor ward contact	No contact	No contact	No contact	KPC
Subject_33	P574	No hospital nor ward contact	No contact	No contact	No contact	NDM	No hospital nor ward contact	No contact	No contact	No contact	KPC
Subject_33	P575	Indirect hospital contact (No ward contact)	No contact	No contact	No contact	NDM	Direct hospital contact (No ward contact)	No contact	No contact	No contact	KPC
Subject_33	P576	Indirect hospital contact (No ward contact)	No contact	No contact	No contact	NDM	Indirect hospital contact (No ward contact)	No contact	No contact	No contact	KPC
Subject_33	P577	Indirect hospital contact (No ward contact)	No contact	No contact	No contact	NDM	No hospital nor ward contact	No contact	No contact	No contact	NDM
Subject_33	P578	Indirect hospital contact (No ward contact)	No contact	No contact	No contact	NDM	Indirect hospital contact (No ward contact)	No contact	No contact	No contact	Others
Subject_33	P579	Indirect hospital contact (No ward contact)	No contact	No contact	No contact	NDM	Indirect hospital contact (No ward contact)	No contact	No contact	No contact	KPC
Subject_33	P580	Direct hospital contact (No ward contact)	No contact	No contact	No contact	NDM	No hospital nor ward contact	No contact	No contact	No contact	NDM
Subject_33	P581	Indirect hospital contact (No ward contact)	No contact	No contact	No contact	NDM	Indirect hospital contact (No ward contact)	No contact	No contact	No contact	NDM
Subject_33	P582	Indirect hospital contact (No ward contact)	No contact	No contact	No contact	NDM	Indirect hospital contact (No ward contact)	No contact	No contact	No contact	KPC
Subject_33	P583	Direct hospital contact (No ward contact)	Indirect contact	No contact	No contact	NDM	Indirect hospital contact (No ward contact)	Indirect contact	No contact	No contact	NDM
Subject_33	P584	Indirect hospital contact (No ward contact)	No contact	No contact	No contact	NDM	Indirect hospital contact (No ward contact)	No contact	No contact	No contact	KPC
Subject_33	P585	Indirect hospital contact (No ward contact)	No contact	No contact	No contact	NDM	Indirect ward contact	Indirect contact	No contact	No contact	KPC
Subject_33	P586	Direct hospital contact (No ward contact)	No contact	No contact	No contact	NDM	Direct hospital contact (No ward contact)	No contact	No contact	No contact	KPC
Subject_33	P587	No hospital nor ward contact	No contact	No contact	No contact	NDM	No hospital nor ward contact	No contact	No contact	No contact	NDM
Subject_33	P588	Direct hospital contact (No ward contact)	No contact	No contact	No contact	NDM	No hospital nor ward contact	No contact	No contact	No contact	NDM
Subject_33	P589	Indirect hospital contact (No ward contact)	No contact	No contact	No contact	NDM	No hospital nor ward contact	No contact	No contact	No contact	OXA-type
Subject_33	P590	Indirect hospital contact (No ward contact)	No contact	No contact	No contact	NDM	No hospital nor ward contact	No contact	No contact	No contact	NDM
Subject_33	P591	Indirect hospital contact (No ward contact)	No contact	No contact	No contact	NDM	Indirect hospital contact (No ward contact)	No contact	No contact	No contact	KPC
Subject_33	P592	Indirect hospital contact (No ward contact)	No contact	No contact	No contact	NDM	Indirect ward contact	Indirect contact	No contact	No contact	KPC
Subject_33	P593	Indirect ward contact	No contact	No contact	No contact	NDM	Indirect ward contact	No contact	No contact	No contact	KPC
Subject_33	P594	Indirect hospital contact (No ward contact)	No contact	No contact	No contact	NDM	Indirect hospital contact (No ward contact)	No contact	No contact	No contact	KPC
Subject_33	P595	Direct hospital contact (No ward contact)	No contact	No contact	No contact	NDM	Direct hospital contact (No ward contact)	No contact	No contact	No contact	KPC
Subject_33	P596	Indirect hospital contact (No ward contact)	No contact	No contact	No contact	NDM	No hospital nor ward contact	No contact	No contact	No contact	OXA-type
Subject_47	P597	Direct hospital contact (No ward contact)	No contact	No contact	No contact	KPC	Indirect ward contact	Indirect contact	No contact	No contact	NDM
Subject_47	P598	Direct hospital contact (No ward contact)	No contact	No contact	No contact	KPC	Indirect hospital contact (No ward contact)	No contact	No contact	No contact	Others
Subject_47	P599	Direct hospital contact (No ward contact)	No contact	No contact	No contact	KPC	Direct hospital contact (No ward contact)	No contact	No contact	No contact	NDM
Subject_47	P600	Direct hospital contact (No ward contact)	No contact	No contact	No contact	KPC	No hospital nor ward contact	No contact	No contact	No contact	OXA-type
Subject_47	P601	Direct hospital contact (No ward contact)	No contact	No contact	No contact	KPC	Indirect hospital contact (No ward contact)	No contact	No contact	No contact	KPC
Subject_47	P602	Direct hospital contact (No ward contact)	No contact	No contact	No contact	KPC	Direct hospital contact (No ward contact)	No contact	No contact	No contact	NDM
Subject_47	P603	Direct hospital contact (No ward contact)	No contact	No contact	No contact	KPC	Direct hospital contact (No ward contact)	Indirect contact	No contact	No contact	NDM
Subject_47	P604	Direct hospital contact (No ward contact)	No contact	No contact	No contact	KPC	Indirect ward contact	Indirect contact	No contact	No contact	NDM
Subject_47	P605	Direct hospital contact (No ward contact)	No contact	No contact	No contact	KPC	Indirect hospital contact (No ward contact)	No contact	No contact	No contact	NDM
Subject_47	P606	Direct hospital contact (No ward contact)	No contact	No contact	No contact	KPC	No hospital nor ward contact	No contact	No contact	No contact	OXA-type
Subject_47	P607	Direct hospital contact (No ward contact)	No contact	No contact	No contact	KPC	No hospital nor ward contact	No contact	No contact	No contact	NDM
Subject_47	P608	Direct hospital contact (No ward contact)	No contact	No contact	No contact	KPC	Direct hospital contact (No ward contact)	No contact	No contact	No contact	NDM
Subject_47	P609	Indirect hospital contact (No ward contact)	No contact	No contact	No contact	KPC	No hospital nor ward contact	No contact	No contact	No contact	NDM
Subject_47	P610	Indirect hospital contact (No ward contact)	No contact	No contact	No contact	KPC	Indirect ward contact	Indirect contact	No contact	No contact	NDM
Subject_47	P611	Indirect ward contact	No contact	No contact	No contact	KPC	Indirect hospital contact (No ward contact)	Indirect contact	No contact	No contact	NDM
Subject_47	P612	No hospital nor ward contact	No contact	No contact	No contact	KPC	Indirect hospital contact (No ward contact)	No contact	No contact	No contact	NDM
Subject_47	P613	Indirect hospital contact (No ward contact)	No contact	No contact	No contact	KPC	Indirect hospital contact (No ward contact)	No contact	No contact	No contact	Others
Subject_47	P614	Indirect hospital contact (No ward contact)	Indirect contact	No contact	No contact	KPC	Indirect hospital contact (No ward contact)	No contact	No contact	No contact	NDM
Subject_47	P615	Direct hospital contact (No ward contact)	No contact	No contact	No contact	KPC	Indirect hospital contact (No ward contact)	No contact	No contact	No contact	Others
Subject_47	P616	No hospital nor ward contact	No contact	No contact	No contact	KPC	Indirect hospital contact (No ward contact)	No contact	No contact	No contact	Others
Subject_47	P617	No hospital nor ward contact	No contact	No contact	No contact	KPC	Indirect hospital contact (No ward contact)	Indirect contact	No contact	No contact	Others
Subject_47	P618	Indirect ward contact	No contact	No contact	No contact	KPC	Indirect hospital contact (No ward contact)	Indirect contact	No contact	No contact	NDM
Subject_47	P619	Indirect ward contact	No contact	No contact	No contact	KPC	Indirect hospital contact (No ward contact)	No contact	No contact	No contact	NDM
Subject_47	P620	Indirect hospital contact (No ward contact)	No contact	No contact	No contact	KPC	No hospital nor ward contact	No contact	No contact	No contact	NDM
Subject_47	P621	No hospital nor ward contact	No contact	No contact	No contact	KPC	No hospital nor ward contact	No contact	No contact	No contact	NDM
Subject_47	P622	Indirect hospital contact (No ward contact)	No contact	No contact	No contact	KPC	Direct hospital contact (No ward contact)	Indirect contact	No contact	No contact	NDM
Subject_47	P623	Indirect hospital contact (No ward contact)	No contact	No contact	No contact	KPC	No hospital nor ward contact	No contact	No contact	No contact	OXA-type
Subject_47	P624	Direct hospital contact (No ward contact)	No contact	No contact	No contact	KPC	Direct hospital contact (No ward contact)	Direct contact	No contact	No contact	NDM
Subject_47	P625	Direct hospital contact (No ward contact)	No contact	No contact	No contact	KPC	No hospital nor ward contact	No contact	No contact	No contact	NDM
Subject_47	P626	Indirect hospital contact (No ward contact)	No contact	No contact	No contact	KPC	Indirect hospital contact (No ward contact)	No contact	No contact	No contact	NDM
Subject_47	P627	Indirect hospital contact (No ward contact)	No contact	No contact	No contact	KPC	No hospital nor ward contact	No contact	No contact	No contact	NDM
Subject_47	P628	Indirect hospital contact (No ward contact)	No contact	No contact	No contact	KPC	Indirect hospital contact (No ward contact)	No contact	No contact	No contact	NDM
Subject_47	P629	Indirect ward contact	No contact	No contact	No contact	KPC	Indirect hospital contact (No ward contact)	Indirect contact	No contact	No contact	NDM
Subject_47	P630	Indirect ward contact	No contact	No contact	No contact	KPC	Indirect hospital contact (No ward contact)	No contact	No contact	No contact	NDM
Subject_47	P631	Direct hospital contact (No ward contact)	No contact	No contact	No contact	KPC	No hospital nor ward contact	No contact	No contact	No contact	NDM
Subject_47	P632	Indirect hospital contact (No ward contact)	No contact	No contact	No contact	KPC	Indirect hospital contact (No ward contact)	No contact	No contact	No contact	NDM
Subject_47	P633	Indirect ward contact	No contact	No contact	No contact	KPC	Indirect ward contact	Indirect contact	No contact	No contact	NDM
Subject_47	P634	Direct hospital contact (No ward contact)	No contact	No contact	No contact	KPC	No hospital nor ward contact	No contact	No contact	No contact	OXA-type
Subject_47	P635	No hospital nor ward contact	No contact	No contact	No contact	KPC	No hospital nor ward contact	No contact	No contact	No contact	NDM
Subject_47	P636	Direct hospital contact (No ward contact)	No contact	No contact	No contact	KPC	Direct hospital contact (No ward contact)	No contact	Indirect contact	No contact	NDM
Subject_47	P637	Indirect hospital contact (No ward contact)	No contact	No contact	No contact	KPC	Indirect ward contact	No contact	No contact	No contact	NDM
Subject_47	P638	Direct hospital contact (No ward contact)	No contact	No contact	No contact	KPC	No hospital nor ward contact	No contact	No contact	No contact	NDM
Subject_47	P639	Indirect hospital contact (No ward contact)	No contact	No contact	No contact	KPC	Indirect hospital contact (No ward contact)	Indirect contact	No contact	No contact	NDM
Subject_47	P640	Indirect ward contact	Indirect contact	No contact	No contact	KPC	No hospital nor ward contact	No contact	No contact	No contact	OXA-type
Subject_47	P641	Direct hospital contact (No ward contact)	No contact	No contact	No contact	KPC	Indirect ward contact	Indirect contact	No contact	No contact	NDM
Subject_47	P642	Indirect hospital contact (No ward contact)	No contact	No contact	No contact	KPC	No hospital nor ward contact	No contact	No contact	No contact	NDM
Subject_47	P643	Indirect ward contact	No contact	No contact	No contact	KPC	Indirect ward contact	No contact	No contact	No contact	NDM
Subject_47	P644	Indirect hospital contact (No ward contact)	No contact	No contact	No contact	KPC	No hospital nor ward contact	No contact	No contact	No contact	NDM
Subject_47	P645	Indirect hospital contact (No ward contact)	No contact	No contact	No contact	KPC	Indirect ward contact	Indirect contact	No contact	No contact	NDM
Subject_47	P646	Direct hospital contact (No ward contact)	No contact	No contact	No contact	KPC	Indirect hospital contact (No ward contact)	Indirect contact	No contact	No contact	OXA-type
Subject_47	P647	Indirect ward contact	Indirect contact	No contact	No contact	KPC	Indirect hospital contact (No ward contact)	No contact	No contact	No contact	NDM
Subject_47	P648	Indirect ward contact	Direct contact	No contact	No contact	KPC	Indirect ward contact	Indirect contact	No contact	No contact	Others
Subject_47	P649	Indirect ward contact	No contact	No contact	No contact	KPC	Indirect hospital contact (No ward contact)	No contact	No contact	No contact	Others
Subject_47	P650	Indirect ward contact	No contact	No contact	No contact	KPC	No hospital nor ward contact	No contact	No contact	No contact	NDM
Subject_47	P651	Indirect hospital contact (No ward contact)	No contact	No contact	No contact	KPC	No hospital nor ward contact	No contact	No contact	No contact	Others
Subject_47	P652	Indirect ward contact	No contact	No contact	No contact	KPC	No hospital nor ward contact	No contact	No contact	No contact	NDM
Subject_47	P653	Indirect hospital contact (No ward contact)	No contact	No contact	No contact	KPC	No hospital nor ward contact	No contact	No contact	No contact	Others
Subject_47	P654	Direct hospital contact (No ward contact)	No contact	No contact	No contact	KPC	No hospital nor ward contact	No contact	No contact	No contact	NDM
Subject_47	P655	Indirect hospital contact (No ward contact)	No contact	No contact	No contact	KPC	Indirect ward contact	Indirect contact	No contact	No contact	NDM
Subject_47	P656	Indirect hospital contact (No ward contact)	Indirect contact	No contact	No contact	KPC	Indirect hospital contact (No ward contact)	No contact	No contact	No contact	NDM
Subject_47	P657	Indirect hospital contact (No ward contact)	No contact	No contact	No contact	KPC	No hospital nor ward contact	No contact	No contact	No contact	Others
Subject_47	P658	Indirect hospital contact (No ward contact)	No contact	No contact	No contact	KPC	No hospital nor ward contact	No contact	No contact	No contact	NDM
Subject_47	P659	No hospital nor ward contact	No contact	No contact	No contact	KPC	No hospital nor ward contact	No contact	No contact	No contact	NDM
Subject_47	P660	Indirect hospital contact (No ward contact)	No contact	No contact	No contact	KPC	No hospital nor ward contact	No contact	No contact	No contact	NDM
Subject_47	P661	Indirect hospital contact (No ward contact)	No contact	No contact	No contact	KPC	Indirect hospital contact (No ward contact)	No contact	No contact	No contact	KPC
Subject_47	P662	Direct hospital contact (No ward contact)	No contact	No contact	No contact	KPC	No hospital nor ward contact	No contact	No contact	No contact	NDM
Subject_47	P663	Indirect ward contact	Indirect contact	No contact	No contact	KPC	No hospital nor ward contact	No contact	No contact	No contact	NDM
Subject_47	P664	Direct hospital contact (No ward contact)	No contact	No contact	No contact	KPC	No hospital nor ward contact	No contact	No contact	No contact	NDM
Subject_47	P665	Indirect hospital contact (No ward contact)	No contact	No contact	No contact	KPC	Indirect hospital contact (No ward contact)	No contact	No contact	No contact	NDM
Subject_47	P666	No hospital nor ward contact	No contact	No contact	No contact	KPC	No hospital nor ward contact	No contact	No contact	No contact	NDM
Subject_47	P667	Indirect ward contact	No contact	No contact	No contact	KPC	Indirect hospital contact (No ward contact)	No contact	No contact	No contact	NDM
Subject_47	P668	Direct hospital contact (No ward contact)	No contact	No contact	No contact	KPC	Indirect hospital contact (No ward contact)	No contact	No contact	No contact	NDM
Subject_47	P669	No hospital nor ward contact	No contact	No contact	No contact	KPC	No hospital nor ward contact	No contact	No contact	No contact	NDM
Subject_47	P670	Indirect hospital contact (No ward contact)	No contact	No contact	No contact	KPC	Indirect hospital contact (No ward contact)	No contact	No contact	No contact	NDM
Subject_47	P671	Direct hospital contact (No ward contact)	Direct contact	No contact	No contact	KPC	No hospital nor ward contact	No contact	No contact	No contact	Others
Subject_47	P672	No hospital nor ward contact	No contact	No contact	No contact	KPC	No hospital nor ward contact	No contact	No contact	No contact	NDM
Subject_47	P673	Direct hospital contact (No ward contact)	No contact	No contact	No contact	KPC	Indirect ward contact	Indirect contact	No contact	No contact	NDM
Subject_47	P674	Direct hospital contact (No ward contact)	No contact	No contact	No contact	KPC	Indirect ward contact	No contact	No contact	No contact	NDM
Subject_47	P675	Direct hospital contact (No ward contact)	No contact	No contact	No contact	KPC	Direct hospital contact (No ward contact)	No contact	No contact	No contact	NDM
Subject_47	P676	Indirect hospital contact (No ward contact)	No contact	No contact	No contact	KPC	Indirect hospital contact (No ward contact)	No contact	No contact	No contact	NDM
Subject_47	P677	Indirect hospital contact (No ward contact)	No contact	No contact	No contact	KPC	Indirect hospital contact (No ward contact)	No contact	No contact	No contact	NDM
Subject_47	P678	Indirect hospital contact (No ward contact)	No contact	No contact	No contact	KPC	Indirect hospital contact (No ward contact)	No contact	No contact	No contact	NDM
Subject_47	P679	Indirect ward contact	Direct contact	No contact	No contact	KPC	No hospital nor ward contact	No contact	No contact	No contact	NDM
Subject_47	P680	Indirect hospital contact (No ward contact)	No contact	No contact	No contact	KPC	No hospital nor ward contact	No contact	No contact	No contact	OXA-type
Subject_47	P681	Indirect hospital contact (No ward contact)	No contact	No contact	No contact	KPC	Indirect hospital contact (No ward contact)	Indirect contact	No contact	No contact	NDM
Subject_47	P682	Direct hospital contact (No ward contact)	No contact	No contact	No contact	KPC	Indirect hospital contact (No ward contact)	No contact	No contact	No contact	NDM
Subject_47	P683	Direct hospital contact (No ward contact)	No contact	No contact	No contact	KPC	No hospital nor ward contact	No contact	No contact	No contact	KPC
Subject_47	P684	Direct hospital contact (No ward contact)	No contact	No contact	No contact	KPC	No hospital nor ward contact	No contact	No contact	No contact	Others
Subject_24	P685	Direct ward contact	Direct contact	No contact	No contact	KPC	Indirect hospital contact (No ward contact)	No contact	No contact	No contact	NDM
Subject_47	P686	Direct hospital contact (No ward contact)	No contact	No contact	No contact	KPC	No hospital nor ward contact	No contact	No contact	No contact	OXA-type
Subject_47	P687	Direct ward contact	No contact	No contact	No contact	KPC	No hospital nor ward contact	No contact	No contact	No contact	NDM
Subject_35	P688	Direct ward contact	Direct contact	No contact	No contact	KPC	Direct hospital contact (No ward contact)	No contact	No contact	No contact	NDM
Subject_35	P689	Direct hospital contact (No ward contact)	No contact	No contact	No contact	KPC	No hospital nor ward contact	No contact	No contact	No contact	OXA-type
Subject_35	P690	Direct ward contact	Direct contact	No contact	No contact	KPC	Indirect ward contact	Indirect contact	No contact	No contact	Others
Subject_35	P691	Direct hospital contact (No ward contact)	Direct contact	No contact	No contact	KPC	Indirect ward contact	Indirect contact	No contact	No contact	NDM
Subject_35	P692	Indirect ward contact	No contact	No contact	No contact	KPC	No hospital nor ward contact	No contact	No contact	No contact	Others
Subject_35	P693	Direct hospital contact (No ward contact)	Direct contact	No contact	No contact	KPC	Indirect ward contact	Indirect contact	No contact	No contact	Others
Subject_35	P694	Direct hospital contact (No ward contact)	No contact	No contact	No contact	KPC	Indirect hospital contact (No ward contact)	No contact	No contact	No contact	NDM
Subject_35	P695	Direct hospital contact (No ward contact)	No contact	No contact	No contact	KPC	Direct hospital contact (No ward contact)	No contact	No contact	No contact	NDM
Subject_35	P696	Direct hospital contact (No ward contact)	No contact	No contact	No contact	KPC	No hospital nor ward contact	No contact	No contact	No contact	NDM
Subject_35	P697	Direct hospital contact (No ward contact)	No contact	No contact	No contact	KPC	Direct hospital contact (No ward contact)	Indirect contact	No contact	No contact	NDM
Subject_35	P698	Indirect ward contact	Direct contact	No contact	No contact	KPC	No hospital nor ward contact	No contact	No contact	No contact	NDM
Subject_35	P699	Indirect hospital contact (No ward contact)	Indirect contact	No contact	No contact	KPC	Indirect hospital contact (No ward contact)	No contact	No contact	No contact	NDM
Subject_35	P700	No hospital nor ward contact	No contact	No contact	No contact	KPC	No hospital nor ward contact	No contact	No contact	No contact	NDM
Subject_35	P701	Direct hospital contact (No ward contact)	Indirect contact	No contact	No contact	KPC	Indirect hospital contact (No ward contact)	No contact	No contact	No contact	NDM
Subject_35	P702	Indirect hospital contact (No ward contact)	No contact	No contact	No contact	KPC	No hospital nor ward contact	No contact	No contact	No contact	OXA-type
Subject_35	P703	Indirect ward contact	Direct contact	No contact	No contact	KPC	No hospital nor ward contact	No contact	No contact	No contact	NDM
Subject_35	P704	No hospital nor ward contact	No contact	No contact	No contact	KPC	No hospital nor ward contact	No contact	No contact	No contact	OXA-type
Subject_35	P705	No hospital nor ward contact	No contact	No contact	No contact	KPC	No hospital nor ward contact	No contact	No contact	No contact	NDM
Subject_35	P706	Indirect ward contact	Indirect contact	No contact	No contact	KPC	Indirect hospital contact (No ward contact)	No contact	No contact	No contact	NDM
Subject_35	P707	Indirect ward contact	Indirect contact	No contact	No contact	KPC	Indirect hospital contact (No ward contact)	No contact	No contact	No contact	NDM
Subject_35	P708	No hospital nor ward contact	No contact	No contact	No contact	KPC	No hospital nor ward contact	No contact	No contact	No contact	NDM
Subject_35	P709	Indirect ward contact	Direct contact	No contact	No contact	KPC	Indirect hospital contact (No ward contact)	No contact	No contact	No contact	NDM
Subject_35	P710	Indirect ward contact	Indirect contact	No contact	No contact	KPC	No hospital nor ward contact	No contact	No contact	No contact	NDM
Subject_35	P711	Direct ward contact	Direct contact	No contact	No contact	KPC	Direct hospital contact (No ward contact)	No contact	No contact	No contact	NDM
Subject_35	P712	Indirect ward contact	Direct contact	No contact	No contact	KPC	No hospital nor ward contact	No contact	No contact	No contact	NDM
Subject_35	P713	Indirect ward contact	No contact	No contact	No contact	KPC	Indirect hospital contact (No ward contact)	No contact	No contact	No contact	OXA-type
Subject_35	P714	Indirect ward contact	Direct contact	No contact	No contact	KPC	No hospital nor ward contact	No contact	No contact	No contact	KPC
Subject_35	P715	Indirect ward contact	Indirect contact	No contact	No contact	KPC	Indirect hospital contact (No ward contact)	No contact	No contact	No contact	NDM
Subject_35	P716	Indirect ward contact	Indirect contact	No contact	No contact	KPC	No hospital nor ward contact	No contact	No contact	No contact	Others
Subject_35	P717	Indirect ward contact	Indirect contact	No contact	No contact	KPC	Indirect ward contact	Indirect contact	No contact	No contact	NDM
Subject_35	P718	Direct ward contact	No contact	No contact	No contact	KPC	Indirect ward contact	No contact	No contact	No contact	NDM
Subject_35	P719	Indirect hospital contact (No ward contact)	Indirect contact	No contact	No contact	KPC	No hospital nor ward contact	No contact	No contact	No contact	NDM
Subject_35	P720	Indirect ward contact	No contact	No contact	No contact	KPC	No hospital nor ward contact	No contact	No contact	No contact	NDM
Subject_35	P721	Indirect ward contact	Direct contact	No contact	No contact	KPC	Indirect hospital contact (No ward contact)	No contact	No contact	No contact	KPC
Subject_35	P722	No hospital nor ward contact	No contact	No contact	No contact	KPC	No hospital nor ward contact	No contact	No contact	No contact	OXA-type
Subject_35	P723	Direct ward contact	No contact	No contact	No contact	KPC	Direct hospital contact (No ward contact)	No contact	No contact	No contact	KPC
Subject_35	P724	Indirect ward contact	Indirect contact	No contact	No contact	KPC	Indirect hospital contact (No ward contact)	No contact	No contact	No contact	NDM
Subject_35	P725	Direct ward contact	Indirect contact	No contact	No contact	KPC	Indirect hospital contact (No ward contact)	No contact	No contact	No contact	NDM
Subject_35	P726	Indirect ward contact	Indirect contact	No contact	No contact	KPC	No hospital nor ward contact	No contact	No contact	No contact	NDM
Subject_35	P727	Indirect ward contact	No contact	No contact	No contact	KPC	No hospital nor ward contact	No contact	No contact	No contact	OXA-type
Subject_35	P728	Indirect ward contact	Direct contact	No contact	No contact	KPC	Indirect hospital contact (No ward contact)	No contact	No contact	No contact	OXA-type
Subject_35	P729	Indirect ward contact	No contact	No contact	No contact	KPC	Indirect hospital contact (No ward contact)	No contact	No contact	No contact	NDM
Subject_35	P730	Indirect ward contact	No contact	No contact	No contact	KPC	Indirect ward contact	No contact	No contact	No contact	NDM
Subject_35	P731	Direct hospital contact (No ward contact)	Direct contact	No contact	No contact	KPC	Direct ward contact	Direct contact	No contact	No contact	OXA-type
Subject_35	P732	Indirect ward contact	No contact	No contact	No contact	KPC	Indirect hospital contact (No ward contact)	No contact	No contact	No contact	NDM
Subject_35	P733	Indirect ward contact	No contact	No contact	No contact	KPC	No hospital nor ward contact	No contact	No contact	No contact	NDM
Subject_35	P734	Indirect ward contact	No contact	No contact	No contact	KPC	No hospital nor ward contact	No contact	No contact	No contact	Others
Subject_35	P735	Indirect ward contact	No contact	No contact	No contact	KPC	Indirect hospital contact (No ward contact)	No contact	No contact	No contact	NDM
Subject_35	P736	Indirect ward contact	Indirect contact	No contact	No contact	KPC	Indirect ward contact	Indirect contact	Indirect contact	No contact	KPC
Subject_35	P737	Direct hospital contact (No ward contact)	Direct contact	No contact	No contact	KPC	Indirect ward contact	Direct contact	No contact	No contact	NDM
Subject_35	P738	Indirect ward contact	Direct contact	No contact	No contact	KPC	Direct hospital contact (No ward contact)	Indirect contact	No contact	No contact	NDM
Subject_35	P739	Direct hospital contact (No ward contact)	No contact	No contact	No contact	KPC	Direct hospital contact (No ward contact)	No contact	No contact	No contact	NDM
Subject_35	P740	Indirect ward contact	Direct contact	No contact	No contact	KPC	No hospital nor ward contact	No contact	No contact	No contact	NDM
Subject_35	P741	Indirect ward contact	Indirect contact	No contact	No contact	KPC	No hospital nor ward contact	No contact	No contact	No contact	OXA-type
Subject_35	P742	Indirect ward contact	No contact	No contact	No contact	KPC	Indirect hospital contact (No ward contact)	No contact	No contact	No contact	KPC
Subject_35	P743	Indirect ward contact	No contact	No contact	No contact	KPC	No hospital nor ward contact	No contact	No contact	No contact	NDM
Subject_35	P744	Indirect ward contact	No contact	No contact	No contact	KPC	Indirect hospital contact (No ward contact)	No contact	No contact	No contact	OXA-type
Subject_35	P745	Indirect ward contact	No contact	No contact	No contact	KPC	Indirect hospital contact (No ward contact)	No contact	No contact	No contact	Others
Subject_35	P746	Indirect ward contact	No contact	No contact	No contact	KPC	Indirect hospital contact (No ward contact)	No contact	No contact	No contact	NDM
Subject_35	P747	No hospital nor ward contact	No contact	No contact	No contact	KPC	No hospital nor ward contact	No contact	No contact	No contact	NDM
Subject_35	P748	Direct hospital contact (No ward contact)	Direct contact	No contact	No contact	KPC	No hospital nor ward contact	No contact	No contact	No contact	NDM
Subject_35	P749	Indirect ward contact	No contact	No contact	No contact	KPC	Indirect ward contact	No contact	No contact	No contact	NDM
Subject_35	P750	Indirect ward contact	Direct contact	No contact	No contact	KPC	Indirect ward contact	Indirect contact	No contact	No contact	NDM
Subject_35	P751	Direct hospital contact (No ward contact)	No contact	No contact	No contact	KPC	Direct hospital contact (No ward contact)	No contact	No contact	No contact	NDM
Subject_35	P752	Indirect ward contact	Direct contact	No contact	No contact	KPC	Direct hospital contact (No ward contact)	Indirect contact	No contact	No contact	NDM
Subject_35	P753	Indirect ward contact	Indirect contact	No contact	No contact	KPC	Indirect hospital contact (No ward contact)	No contact	No contact	No contact	NDM
Subject_35	P754	No hospital nor ward contact	No contact	No contact	No contact	KPC	No hospital nor ward contact	No contact	No contact	No contact	NDM
Subject_35	P755	Indirect hospital contact (No ward contact)	No contact	No contact	No contact	KPC	No hospital nor ward contact	No contact	No contact	No contact	OXA-type
Subject_35	P756	Direct ward contact	No contact	No contact	No contact	KPC	Indirect hospital contact (No ward contact)	No contact	No contact	No contact	OXA-type
Subject_35	P757	No hospital nor ward contact	No contact	No contact	No contact	KPC	No hospital nor ward contact	No contact	No contact	No contact	NDM
Subject_35	P758	Indirect ward contact	No contact	No contact	No contact	KPC	Indirect hospital contact (No ward contact)	No contact	No contact	No contact	OXA-type
Subject_35	P759	No hospital nor ward contact	No contact	No contact	No contact	KPC	No hospital nor ward contact	No contact	No contact	No contact	NDM
Subject_35	P760	Indirect ward contact	No contact	No contact	No contact	KPC	No hospital nor ward contact	No contact	No contact	No contact	KPC
Subject_35	P761	Indirect ward contact	No contact	No contact	No contact	KPC	Indirect ward contact	Indirect contact	No contact	No contact	NDM
Subject_35	P762	Indirect ward contact	No contact	No contact	No contact	KPC	Indirect ward contact	Indirect contact	No contact	No contact	NDM
Subject_35	P763	Indirect hospital contact (No ward contact)	No contact	No contact	No contact	KPC	Indirect hospital contact (No ward contact)	No contact	No contact	No contact	NDM
Subject_35	P764	Indirect hospital contact (No ward contact)	No contact	No contact	No contact	KPC	Indirect ward contact	Indirect contact	No contact	No contact	NDM
Subject_35	P765	Indirect ward contact	No contact	No contact	No contact	KPC	Indirect hospital contact (No ward contact)	No contact	No contact	No contact	NDM
Subject_35	P766	Direct ward contact	No contact	No contact	No contact	KPC	Indirect hospital contact (No ward contact)	No contact	No contact	No contact	NDM
Subject_35	P767	Indirect hospital contact (No ward contact)	No contact	No contact	No contact	KPC	Indirect hospital contact (No ward contact)	Indirect contact	No contact	No contact	NDM
Subject_35	P768	Indirect ward contact	Indirect contact	No contact	No contact	KPC	No hospital nor ward contact	No contact	No contact	No contact	NDM
Subject_35	P769	Indirect hospital contact (No ward contact)	No contact	No contact	No contact	KPC	Indirect hospital contact (No ward contact)	No contact	No contact	No contact	OXA-type
Subject_35	P770	Indirect hospital contact (No ward contact)	No contact	No contact	No contact	KPC	Indirect hospital contact (No ward contact)	No contact	No contact	No contact	NDM
Subject_35	P771	Direct ward contact	No contact	No contact	No contact	KPC	No hospital nor ward contact	No contact	No contact	No contact	OXA-type
Subject_35	P772	Indirect ward contact	No contact	No contact	No contact	KPC	Direct hospital contact (No ward contact)	No contact	No contact	No contact	OXA-type
Subject_35	P773	Direct hospital contact (No ward contact)	No contact	No contact	No contact	KPC	No hospital nor ward contact	No contact	No contact	No contact	NDM
Subject_35	P774	Direct hospital contact (No ward contact)	No contact	No contact	No contact	KPC	Indirect hospital contact (No ward contact)	No contact	No contact	No contact	Others
Subject_34	P775	Direct hospital contact (No ward contact)	Direct contact	No contact	No contact	NDM	No hospital nor ward contact	No contact	No contact	No contact	OXA-type
Subject_34	P776	Direct ward contact	No contact	No contact	No contact	NDM	No hospital nor ward contact	No contact	No contact	No contact	OXA-type
Subject_34	P777	Direct hospital contact (No ward contact)	No contact	No contact	No contact	NDM	Direct hospital contact (No ward contact)	No contact	No contact	No contact	KPC
Subject_34	P778	No hospital nor ward contact	No contact	No contact	No contact	NDM	No hospital nor ward contact	No contact	No contact	No contact	KPC
Subject_34	P779	No hospital nor ward contact	No contact	No contact	No contact	NDM	No hospital nor ward contact	No contact	No contact	No contact	KPC
Subject_34	P780	No hospital nor ward contact	No contact	No contact	No contact	NDM	No hospital nor ward contact	No contact	No contact	No contact	KPC
Subject_34	P781	Indirect hospital contact (No ward contact)	No contact	No contact	No contact	NDM	Indirect hospital contact (No ward contact)	No contact	No contact	No contact	KPC
Subject_34	P782	No hospital nor ward contact	No contact	No contact	No contact	NDM	No hospital nor ward contact	No contact	No contact	No contact	KPC
Subject_34	P783	No hospital nor ward contact	No contact	No contact	No contact	NDM	No hospital nor ward contact	No contact	No contact	No contact	KPC
Subject_34	P784	No hospital nor ward contact	No contact	No contact	No contact	NDM	No hospital nor ward contact	No contact	No contact	No contact	NDM
Subject_34	P785	No hospital nor ward contact	No contact	No contact	No contact	NDM	No hospital nor ward contact	No contact	No contact	No contact	Others
Subject_34	P786	No hospital nor ward contact	No contact	No contact	No contact	NDM	No hospital nor ward contact	No contact	No contact	No contact	KPC
Subject_34	P787	No hospital nor ward contact	No contact	No contact	No contact	NDM	No hospital nor ward contact	No contact	No contact	No contact	KPC
Subject_34	P788	No hospital nor ward contact	No contact	No contact	No contact	NDM	No hospital nor ward contact	No contact	No contact	No contact	KPC
Subject_34	P789	Indirect hospital contact (No ward contact)	Indirect contact	No contact	No contact	NDM	Direct hospital contact (No ward contact)	Direct contact	No contact	No contact	KPC
Subject_34	P790	No hospital nor ward contact	No contact	No contact	No contact	NDM	No hospital nor ward contact	No contact	No contact	No contact	NDM
Subject_34	P791	No hospital nor ward contact	No contact	No contact	No contact	NDM	No hospital nor ward contact	No contact	No contact	No contact	NDM
Subject_34	P792	No hospital nor ward contact	No contact	No contact	No contact	NDM	Indirect hospital contact (No ward contact)	No contact	No contact	No contact	OXA-type
Subject_34	P793	No hospital nor ward contact	No contact	No contact	No contact	NDM	No hospital nor ward contact	No contact	No contact	No contact	NDM
Subject_34	P794	No hospital nor ward contact	No contact	No contact	No contact	NDM	No hospital nor ward contact	No contact	No contact	No contact	KPC
Subject_34	P795	No hospital nor ward contact	No contact	No contact	No contact	NDM	No hospital nor ward contact	No contact	No contact	No contact	KPC
Subject_34	P796	No hospital nor ward contact	No contact	No contact	No contact	NDM	No hospital nor ward contact	No contact	No contact	No contact	NDM
Subject_34	P797	No hospital nor ward contact	No contact	No contact	No contact	NDM	No hospital nor ward contact	No contact	No contact	No contact	NDM
Subject_34	P798	No hospital nor ward contact	No contact	No contact	No contact	NDM	No hospital nor ward contact	No contact	No contact	No contact	NDM
Subject_34	P799	No hospital nor ward contact	No contact	No contact	No contact	NDM	No hospital nor ward contact	No contact	No contact	No contact	KPC
Subject_34	P800	No hospital nor ward contact	No contact	No contact	No contact	NDM	No hospital nor ward contact	No contact	No contact	No contact	NDM
Subject_34	P801	No hospital nor ward contact	No contact	No contact	No contact	NDM	No hospital nor ward contact	No contact	No contact	No contact	OXA-type
Subject_34	P802	No hospital nor ward contact	No contact	No contact	No contact	NDM	Indirect hospital contact (No ward contact)	Indirect contact	No contact	No contact	NDM
Subject_34	P803	Indirect hospital contact (No ward contact)	No contact	No contact	No contact	NDM	Indirect hospital contact (No ward contact)	No contact	No contact	No contact	KPC
Subject_34	P804	No hospital nor ward contact	No contact	No contact	No contact	NDM	No hospital nor ward contact	No contact	No contact	No contact	NDM
Subject_34	P805	No hospital nor ward contact	No contact	No contact	No contact	NDM	No hospital nor ward contact	No contact	No contact	No contact	KPC
Subject_34	P806	No hospital nor ward contact	No contact	No contact	No contact	NDM	No hospital nor ward contact	No contact	No contact	No contact	NDM
Subject_34	P807	No hospital nor ward contact	No contact	No contact	No contact	NDM	No hospital nor ward contact	No contact	No contact	No contact	KPC
Subject_34	P808	No hospital nor ward contact	No contact	No contact	No contact	NDM	No hospital nor ward contact	No contact	No contact	No contact	KPC
Subject_34	P809	No hospital nor ward contact	No contact	No contact	No contact	NDM	No hospital nor ward contact	No contact	No contact	No contact	KPC
Subject_34	P810	No hospital nor ward contact	No contact	No contact	No contact	NDM	No hospital nor ward contact	No contact	No contact	No contact	KPC
Subject_34	P811	No hospital nor ward contact	No contact	No contact	No contact	NDM	No hospital nor ward contact	No contact	No contact	No contact	NDM
Subject_34	P812	Indirect hospital contact (No ward contact)	Indirect contact	No contact	No contact	NDM	Indirect hospital contact (No ward contact)	Indirect contact	No contact	No contact	KPC
Subject_34	P813	No hospital nor ward contact	No contact	No contact	No contact	NDM	No hospital nor ward contact	No contact	No contact	No contact	KPC
Subject_34	P814	No hospital nor ward contact	No contact	No contact	No contact	NDM	No hospital nor ward contact	No contact	No contact	No contact	NDM
Subject_34	P815	No hospital nor ward contact	No contact	No contact	No contact	NDM	No hospital nor ward contact	No contact	No contact	No contact	NDM
Subject_34	P816	No hospital nor ward contact	No contact	No contact	No contact	NDM	No hospital nor ward contact	No contact	No contact	No contact	NDM
Subject_34	P817	No hospital nor ward contact	No contact	No contact	No contact	NDM	No hospital nor ward contact	No contact	No contact	No contact	OXA-type
Subject_34	P818	No hospital nor ward contact	No contact	No contact	No contact	NDM	No hospital nor ward contact	No contact	No contact	No contact	NDM
Subject_34	P819	No hospital nor ward contact	No contact	No contact	No contact	NDM	No hospital nor ward contact	No contact	No contact	No contact	KPC
Subject_34	P820	No hospital nor ward contact	No contact	No contact	No contact	NDM	No hospital nor ward contact	No contact	No contact	No contact	KPC
Subject_34	P821	No hospital nor ward contact	No contact	No contact	No contact	NDM	No hospital nor ward contact	No contact	No contact	No contact	KPC
Subject_34	P822	Indirect hospital contact (No ward contact)	Indirect contact	No contact	No contact	NDM	Indirect hospital contact (No ward contact)	Indirect contact	No contact	No contact	KPC
Subject_34	P823	Indirect hospital contact (No ward contact)	No contact	No contact	No contact	NDM	Indirect hospital contact (No ward contact)	No contact	No contact	No contact	KPC
Subject_34	P824	Indirect hospital contact (No ward contact)	No contact	No contact	No contact	NDM	Indirect ward contact	Indirect contact	No contact	No contact	KPC
Subject_34	P825	Indirect ward contact	Indirect contact	No contact	No contact	NDM	No hospital nor ward contact	No contact	No contact	No contact	NDM
Subject_34	P826	Indirect ward contact	Indirect contact	No contact	No contact	NDM	Indirect ward contact	Indirect contact	No contact	No contact	Others
Subject_34	P827	No hospital nor ward contact	No contact	No contact	No contact	NDM	No hospital nor ward contact	No contact	No contact	No contact	KPC
Subject_34	P828	No hospital nor ward contact	No contact	No contact	No contact	NDM	No hospital nor ward contact	No contact	No contact	No contact	KPC
Subject_34	P829	No hospital nor ward contact	No contact	No contact	No contact	NDM	Indirect hospital contact (No ward contact)	Indirect contact	No contact	No contact	KPC
Subject_34	P830	Indirect hospital contact (No ward contact)	No contact	No contact	No contact	NDM	Indirect ward contact	Indirect contact	No contact	No contact	NDM
Subject_34	P831	Indirect ward contact	Indirect contact	No contact	No contact	NDM	Indirect hospital contact (No ward contact)	No contact	No contact	No contact	KPC
Subject_34	P832	Indirect hospital contact (No ward contact)	No contact	No contact	No contact	NDM	Indirect hospital contact (No ward contact)	No contact	No contact	No contact	OXA-type
Subject_34	P833	Direct hospital contact (No ward contact)	No contact	No contact	No contact	NDM	Indirect ward contact	Indirect contact	No contact	No contact	KPC
Subject_34	P834	No hospital nor ward contact	No contact	No contact	No contact	NDM	No hospital nor ward contact	No contact	No contact	No contact	NDM
Subject_34	P835	Indirect ward contact	Indirect contact	No contact	No contact	NDM	Indirect ward contact	No contact	No contact	No contact	NDM
Subject_34	P836	No hospital nor ward contact	No contact	No contact	No contact	NDM	No hospital nor ward contact	No contact	No contact	No contact	KPC
Subject_34	P837	Indirect hospital contact (No ward contact)	No contact	No contact	No contact	NDM	Indirect ward contact	Indirect contact	No contact	No contact	KPC
Subject_34	P838	Indirect hospital contact (No ward contact)	Indirect contact	No contact	No contact	NDM	Indirect hospital contact (No ward contact)	No contact	No contact	No contact	OXA-type
Subject_34	P839	Indirect hospital contact (No ward contact)	No contact	No contact	No contact	NDM	No hospital nor ward contact	No contact	No contact	No contact	OXA-type
Subject_34	P840	No hospital nor ward contact	No contact	No contact	No contact	NDM	No hospital nor ward contact	No contact	No contact	No contact	Others
Subject_34	P841	No hospital nor ward contact	No contact	No contact	No contact	NDM	No hospital nor ward contact	No contact	No contact	No contact	KPC
Subject_34	P842	No hospital nor ward contact	No contact	No contact	No contact	NDM	No hospital nor ward contact	No contact	No contact	No contact	KPC
Subject_34	P843	Indirect hospital contact (No ward contact)	No contact	No contact	No contact	NDM	Indirect ward contact	No contact	No contact	No contact	KPC
Subject_34	P844	Indirect hospital contact (No ward contact)	Indirect contact	No contact	No contact	NDM	Direct hospital contact (No ward contact)	Indirect contact	No contact	No contact	NDM
Subject_34	P845	Indirect hospital contact (No ward contact)	Indirect contact	No contact	No contact	NDM	No hospital nor ward contact	No contact	No contact	No contact	NDM
Subject_34	P846	Indirect hospital contact (No ward contact)	Indirect contact	No contact	No contact	NDM	Indirect hospital contact (No ward contact)	No contact	No contact	No contact	KPC
Subject_34	P847	Direct hospital contact (No ward contact)	Direct contact	No contact	No contact	NDM	Indirect ward contact	Indirect contact	No contact	No contact	OXA-type
Subject_34	P848	No hospital nor ward contact	No contact	No contact	No contact	NDM	No hospital nor ward contact	No contact	No contact	No contact	KPC
Subject_34	P849	Direct hospital contact (No ward contact)	Direct contact	No contact	No contact	NDM	No hospital nor ward contact	No contact	No contact	No contact	NDM
Subject_34	P850	Indirect hospital contact (No ward contact)	No contact	No contact	No contact	NDM	Indirect hospital contact (No ward contact)	No contact	No contact	No contact	KPC
Subject_34	P851	Indirect hospital contact (No ward contact)	No contact	No contact	No contact	NDM	No hospital nor ward contact	No contact	No contact	No contact	Others
Subject_34	P852	Indirect hospital contact (No ward contact)	No contact	No contact	No contact	NDM	Direct hospital contact (No ward contact)	No contact	No contact	No contact	KPC
Subject_34	P853	Indirect hospital contact (No ward contact)	No contact	No contact	No contact	NDM	Indirect ward contact	Indirect contact	No contact	No contact	KPC
Subject_34	P854	Indirect hospital contact (No ward contact)	No contact	No contact	No contact	NDM	Indirect hospital contact (No ward contact)	No contact	No contact	No contact	KPC
Subject_34	P855	Direct hospital contact (No ward contact)	Direct contact	No contact	No contact	NDM	Indirect hospital contact (No ward contact)	Indirect contact	No contact	No contact	KPC
Subject_34	P856	Indirect hospital contact (No ward contact)	Indirect contact	No contact	No contact	NDM	Indirect hospital contact (No ward contact)	No contact	No contact	No contact	KPC
Subject_34	P857	Indirect ward contact	Direct contact	No contact	No contact	NDM	Indirect hospital contact (No ward contact)	Indirect contact	No contact	No contact	KPC
Subject_34	P858	Indirect hospital contact (No ward contact)	Indirect contact	No contact	No contact	NDM	Indirect hospital contact (No ward contact)	Indirect contact	No contact	No contact	NDM
Subject_34	P859	Indirect ward contact	No contact	No contact	No contact	NDM	No hospital nor ward contact	No contact	No contact	No contact	OXA-type
Subject_34	P860	No hospital nor ward contact	No contact	No contact	No contact	NDM	No hospital nor ward contact	No contact	No contact	No contact	NDM
Subject_34	P861	Indirect hospital contact (No ward contact)	Indirect contact	No contact	No contact	NDM	No hospital nor ward contact	No contact	No contact	No contact	OXA-type
Subject_34	P862	No hospital nor ward contact	No contact	No contact	No contact	NDM	No hospital nor ward contact	No contact	No contact	No contact	Others
Subject_34	P863	Indirect hospital contact (No ward contact)	No contact	No contact	No contact	NDM	No hospital nor ward contact	No contact	No contact	No contact	KPC
Subject_34	P864	Direct hospital contact (No ward contact)	No contact	No contact	No contact	NDM	Indirect ward contact	Indirect contact	No contact	No contact	KPC
Subject_34	P865	No hospital nor ward contact	No contact	No contact	No contact	NDM	No hospital nor ward contact	No contact	No contact	No contact	KPC
Subject_34	P866	No hospital nor ward contact	No contact	No contact	No contact	NDM	No hospital nor ward contact	No contact	No contact	No contact	KPC
Subject_34	P867	No hospital nor ward contact	No contact	No contact	No contact	NDM	Indirect hospital contact (No ward contact)	No contact	No contact	No contact	Others
Subject_34	P868	Indirect hospital contact (No ward contact)	No contact	No contact	No contact	NDM	Indirect hospital contact (No ward contact)	No contact	No contact	No contact	KPC
Subject_34	P869	No hospital nor ward contact	No contact	No contact	No contact	NDM	No hospital nor ward contact	No contact	No contact	No contact	Others
Subject_34	P870	No hospital nor ward contact	No contact	No contact	No contact	NDM	No hospital nor ward contact	No contact	No contact	No contact	KPC
Subject_34	P871	Indirect hospital contact (No ward contact)	No contact	No contact	No contact	NDM	Indirect ward contact	Indirect contact	No contact	No contact	KPC
Subject_34	P872	Direct hospital contact (No ward contact)	No contact	No contact	No contact	NDM	Indirect ward contact	No contact	No contact	No contact	OXA-type
Subject_34	P873	Direct hospital contact (No ward contact)	No contact	No contact	No contact	NDM	Direct hospital contact (No ward contact)	No contact	No contact	No contact	NDM
Subject_34	P874	Indirect hospital contact (No ward contact)	No contact	No contact	No contact	NDM	Indirect ward contact	No contact	No contact	No contact	KPC
Subject_34	P875	Indirect hospital contact (No ward contact)	No contact	No contact	No contact	NDM	Indirect ward contact	No contact	No contact	No contact	KPC
Subject_34	P876	Direct hospital contact (No ward contact)	No contact	No contact	No contact	NDM	Indirect hospital contact (No ward contact)	No contact	No contact	No contact	NDM
Subject_34	P877	Indirect hospital contact (No ward contact)	No contact	No contact	No contact	NDM	Indirect hospital contact (No ward contact)	Indirect contact	No contact	No contact	Others
Subject_34	P878	Indirect hospital contact (No ward contact)	No contact	No contact	No contact	NDM	Direct hospital contact (No ward contact)	No contact	No contact	No contact	KPC
Subject_34	P879	Indirect hospital contact (No ward contact)	No contact	No contact	No contact	NDM	Indirect ward contact	No contact	No contact	No contact	KPC
Subject_34	P880	Direct hospital contact (No ward contact)	No contact	No contact	No contact	NDM	Indirect hospital contact (No ward contact)	No contact	No contact	No contact	KPC
Subject_34	P881	Direct hospital contact (No ward contact)	No contact	No contact	No contact	NDM	Indirect hospital contact (No ward contact)	No contact	No contact	No contact	NDM
Subject_34	P882	No hospital nor ward contact	No contact	No contact	No contact	NDM	No hospital nor ward contact	No contact	No contact	No contact	KPC
Subject_34	P883	No hospital nor ward contact	No contact	No contact	No contact	NDM	No hospital nor ward contact	No contact	No contact	No contact	KPC
Subject_34	P884	No hospital nor ward contact	No contact	No contact	No contact	NDM	No hospital nor ward contact	No contact	No contact	No contact	NDM
Subject_34	P885	No hospital nor ward contact	No contact	No contact	No contact	NDM	Indirect hospital contact (No ward contact)	Indirect contact	No contact	No contact	OXA-type
Subject_34	P886	Direct ward contact	Direct contact	No contact	No contact	NDM	No hospital nor ward contact	No contact	No contact	No contact	NDM
Subject_34	P887	Direct hospital contact (No ward contact)	No contact	No contact	No contact	NDM	No hospital nor ward contact	No contact	No contact	No contact	NDM
Subject_34	P888	Direct hospital contact (No ward contact)	No contact	No contact	No contact	NDM	No hospital nor ward contact	No contact	No contact	No contact	NDM
Subject_34	P889	Indirect hospital contact (No ward contact)	Indirect contact	No contact	No contact	NDM	No hospital nor ward contact	No contact	No contact	No contact	NDM
Subject_34	P890	Indirect hospital contact (No ward contact)	No contact	No contact	No contact	NDM	Indirect hospital contact (No ward contact)	No contact	No contact	No contact	KPC
Subject_34	P891	Direct hospital contact (No ward contact)	No contact	No contact	No contact	NDM	No hospital nor ward contact	No contact	No contact	No contact	Others
Subject_34	P892	Indirect hospital contact (No ward contact)	Indirect contact	No contact	No contact	NDM	Indirect ward contact	No contact	No contact	No contact	NDM
Subject_34	P893	Indirect hospital contact (No ward contact)	No contact	No contact	No contact	NDM	No hospital nor ward contact	No contact	No contact	No contact	OXA-type
Subject_34	P894	Direct hospital contact (No ward contact)	No contact	No contact	No contact	NDM	Indirect ward contact	No contact	No contact	No contact	KPC
Subject_34	P895	Indirect hospital contact (No ward contact)	No contact	No contact	No contact	NDM	No hospital nor ward contact	No contact	No contact	No contact	NDM
Subject_34	P896	Indirect hospital contact (No ward contact)	No contact	No contact	No contact	NDM	Indirect hospital contact (No ward contact)	No contact	No contact	No contact	KPC
Subject_34	P897	Direct hospital contact (No ward contact)	Direct contact	No contact	No contact	NDM	Indirect hospital contact (No ward contact)	Indirect contact	No contact	No contact	KPC
Subject_34	P898	No hospital nor ward contact	No contact	No contact	No contact	NDM	No hospital nor ward contact	No contact	No contact	No contact	OXA-type
Subject_34	P899	Direct hospital contact (No ward contact)	Direct contact	No contact	No contact	NDM	Indirect hospital contact (No ward contact)	No contact	No contact	No contact	NDM
Subject_34	P900	Indirect hospital contact (No ward contact)	No contact	No contact	No contact	NDM	Indirect ward contact	Direct contact	No contact	No contact	KPC
Subject_34	P901	Indirect hospital contact (No ward contact)	No contact	No contact	No contact	NDM	Indirect ward contact	No contact	No contact	No contact	KPC
Subject_34	P902	Indirect hospital contact (No ward contact)	No contact	No contact	No contact	NDM	Indirect hospital contact (No ward contact)	No contact	No contact	No contact	KPC
Subject_34	P903	Indirect hospital contact (No ward contact)	No contact	No contact	No contact	NDM	No hospital nor ward contact	No contact	No contact	No contact	Others
Subject_34	P904	Direct hospital contact (No ward contact)	No contact	No contact	No contact	NDM	Indirect hospital contact (No ward contact)	No contact	No contact	No contact	KPC
Subject_34	P905	Direct hospital contact (No ward contact)	No contact	No contact	No contact	NDM	Indirect hospital contact (No ward contact)	No contact	No contact	No contact	KPC
Subject_34	P906	Direct hospital contact (No ward contact)	No contact	No contact	No contact	NDM	No hospital nor ward contact	No contact	No contact	No contact	NDM
Subject_34	P907	Indirect hospital contact (No ward contact)	No contact	No contact	No contact	NDM	Indirect hospital contact (No ward contact)	No contact	No contact	No contact	KPC
Subject_521	P908	Direct hospital contact (No ward contact)	No contact	No contact	No contact	KPC	No hospital nor ward contact	No contact	No contact	No contact	NDM
Subject_521	P909	Indirect hospital contact (No ward contact)	No contact	No contact	No contact	KPC	Indirect hospital contact (No ward contact)	No contact	No contact	No contact	NDM
Subject_521	P910	Direct hospital contact (No ward contact)	No contact	No contact	No contact	KPC	No hospital nor ward contact	No contact	No contact	No contact	NDM
Subject_521	P911	Indirect hospital contact (No ward contact)	No contact	No contact	No contact	KPC	Indirect hospital contact (No ward contact)	Indirect contact	No contact	No contact	KPC
Subject_521	P912	Direct hospital contact (No ward contact)	No contact	No contact	No contact	KPC	No hospital nor ward contact	No contact	No contact	No contact	NDM
Subject_521	P913	Direct ward contact	No contact	No contact	No contact	KPC	No hospital nor ward contact	No contact	No contact	No contact	OXA-type
Subject_521	P914	Direct hospital contact (No ward contact)	No contact	No contact	No contact	KPC	Direct hospital contact (No ward contact)	Indirect contact	No contact	No contact	NDM
Subject_521	P915	Direct hospital contact (No ward contact)	No contact	No contact	No contact	KPC	No hospital nor ward contact	No contact	No contact	No contact	NDM
Subject_521	P916	Direct hospital contact (No ward contact)	No contact	No contact	No contact	KPC	Indirect hospital contact (No ward contact)	No contact	No contact	No contact	NDM
Subject_521	P917	Direct hospital contact (No ward contact)	No contact	No contact	No contact	KPC	No hospital nor ward contact	No contact	No contact	No contact	OXA-type
Subject_521	P918	Direct hospital contact (No ward contact)	No contact	No contact	No contact	KPC	No hospital nor ward contact	No contact	No contact	No contact	NDM
Subject_521	P919	Direct hospital contact (No ward contact)	No contact	No contact	No contact	KPC	No hospital nor ward contact	No contact	No contact	No contact	Others
Subject_521	P920	Direct hospital contact (No ward contact)	No contact	No contact	No contact	KPC	Direct hospital contact (No ward contact)	Direct contact	No contact	No contact	NDM
Subject_521	P921	Direct hospital contact (No ward contact)	No contact	No contact	No contact	KPC	No hospital nor ward contact	No contact	No contact	No contact	NDM
Subject_521	P922	Indirect hospital contact (No ward contact)	No contact	No contact	No contact	KPC	Indirect hospital contact (No ward contact)	No contact	No contact	No contact	NDM
Subject_521	P923	Indirect hospital contact (No ward contact)	No contact	No contact	No contact	KPC	No hospital nor ward contact	No contact	No contact	No contact	NDM
Subject_521	P924	Indirect hospital contact (No ward contact)	No contact	No contact	No contact	KPC	No hospital nor ward contact	No contact	No contact	No contact	NDM
Subject_521	P925	No hospital nor ward contact	No contact	No contact	No contact	KPC	No hospital nor ward contact	No contact	No contact	No contact	NDM
Subject_521	P926	Indirect hospital contact (No ward contact)	No contact	No contact	No contact	KPC	No hospital nor ward contact	No contact	No contact	No contact	NDM
Subject_521	P927	Indirect hospital contact (No ward contact)	No contact	No contact	No contact	KPC	No hospital nor ward contact	No contact	No contact	No contact	NDM
Subject_521	P928	Indirect hospital contact (No ward contact)	No contact	No contact	No contact	KPC	Indirect hospital contact (No ward contact)	Indirect contact	No contact	No contact	NDM
Subject_521	P929	No hospital nor ward contact	No contact	No contact	No contact	KPC	No hospital nor ward contact	No contact	No contact	No contact	NDM
Subject_521	P930	No hospital nor ward contact	No contact	No contact	No contact	KPC	Indirect hospital contact (No ward contact)	Indirect contact	No contact	No contact	NDM
Subject_521	P931	Indirect hospital contact (No ward contact)	No contact	No contact	No contact	KPC	No hospital nor ward contact	No contact	No contact	No contact	NDM
Subject_521	P932	Indirect hospital contact (No ward contact)	No contact	No contact	No contact	KPC	Indirect hospital contact (No ward contact)	No contact	No contact	No contact	NDM
Subject_521	P933	Indirect hospital contact (No ward contact)	No contact	No contact	No contact	KPC	Indirect ward contact	Indirect contact	No contact	No contact	NDM
Subject_521	P934	No hospital nor ward contact	No contact	No contact	No contact	KPC	No hospital nor ward contact	No contact	No contact	No contact	NDM
Subject_521	P935	Indirect hospital contact (No ward contact)	No contact	No contact	No contact	KPC	Indirect hospital contact (No ward contact)	No contact	No contact	No contact	NDM
Subject_521	P936	Indirect hospital contact (No ward contact)	No contact	No contact	No contact	KPC	Direct hospital contact (No ward contact)	No contact	No contact	No contact	NDM
Subject_521	P937	Direct hospital contact (No ward contact)	No contact	No contact	No contact	KPC	Indirect hospital contact (No ward contact)	Indirect contact	No contact	No contact	KPC
Subject_521	P938	Indirect hospital contact (No ward contact)	No contact	No contact	No contact	KPC	Indirect ward contact	No contact	No contact	No contact	NDM
Subject_521	P939	Indirect hospital contact (No ward contact)	No contact	No contact	No contact	KPC	Indirect ward contact	Indirect contact	No contact	No contact	NDM
Subject_521	P940	Indirect hospital contact (No ward contact)	Indirect contact	No contact	No contact	KPC	Indirect ward contact	Indirect contact	No contact	No contact	NDM
Subject_521	P941	Indirect hospital contact (No ward contact)	No contact	No contact	No contact	KPC	No hospital nor ward contact	No contact	No contact	No contact	NDM
Subject_521	P942	Indirect hospital contact (No ward contact)	No contact	No contact	No contact	KPC	No hospital nor ward contact	No contact	No contact	No contact	OXA-type
Subject_521	P943	Indirect hospital contact (No ward contact)	No contact	No contact	No contact	KPC	Indirect hospital contact (No ward contact)	No contact	No contact	No contact	NDM
Subject_521	P944	Direct hospital contact (No ward contact)	No contact	No contact	No contact	KPC	Indirect hospital contact (No ward contact)	No contact	No contact	No contact	NDM
Subject_521	P945	Indirect ward contact	No contact	No contact	No contact	KPC	Indirect ward contact	No contact	No contact	No contact	NDM
Subject_521	P946	Indirect hospital contact (No ward contact)	Indirect contact	No contact	No contact	KPC	Indirect hospital contact (No ward contact)	No contact	No contact	No contact	OXA-type
Subject_521	P947	Indirect ward contact	No contact	No contact	No contact	KPC	Indirect hospital contact (No ward contact)	No contact	No contact	No contact	NDM
Subject_521	P948	No hospital nor ward contact	No contact	No contact	No contact	KPC	No hospital nor ward contact	No contact	No contact	No contact	NDM
Subject_521	P949	Direct hospital contact (No ward contact)	No contact	No contact	No contact	KPC	Direct hospital contact (No ward contact)	No contact	No contact	No contact	NDM
Subject_521	P950	Indirect hospital contact (No ward contact)	No contact	No contact	No contact	KPC	No hospital nor ward contact	No contact	No contact	No contact	Others
Subject_521	P951	Direct hospital contact (No ward contact)	No contact	No contact	No contact	KPC	Direct hospital contact (No ward contact)	Direct contact	No contact	No contact	OXA-type
Subject_521	P952	Indirect hospital contact (No ward contact)	No contact	No contact	No contact	KPC	No hospital nor ward contact	No contact	No contact	No contact	NDM
Subject_521	P953	Indirect hospital contact (No ward contact)	No contact	No contact	No contact	KPC	Indirect hospital contact (No ward contact)	No contact	No contact	No contact	NDM
Subject_521	P954	Direct hospital contact (No ward contact)	No contact	No contact	No contact	KPC	Indirect ward contact	Indirect contact	No contact	No contact	NDM
Subject_521	P955	Indirect hospital contact (No ward contact)	No contact	No contact	No contact	KPC	No hospital nor ward contact	No contact	No contact	No contact	OXA-type
Subject_521	P956	Indirect hospital contact (No ward contact)	No contact	No contact	No contact	KPC	Indirect hospital contact (No ward contact)	No contact	No contact	No contact	NDM
Subject_521	P957	Indirect hospital contact (No ward contact)	No contact	No contact	No contact	KPC	Indirect hospital contact (No ward contact)	No contact	No contact	No contact	NDM
Subject_521	P958	Indirect hospital contact (No ward contact)	No contact	No contact	No contact	KPC	Indirect hospital contact (No ward contact)	No contact	Indirect contact	No contact	NDM
Subject_521	P959	Indirect hospital contact (No ward contact)	No contact	No contact	No contact	KPC	Direct hospital contact (No ward contact)	No contact	No contact	No contact	KPC
Subject_521	P960	Indirect hospital contact (No ward contact)	No contact	No contact	No contact	KPC	No hospital nor ward contact	No contact	No contact	No contact	Others
Subject_521	P961	Indirect hospital contact (No ward contact)	No contact	No contact	No contact	KPC	Indirect ward contact	Indirect contact	No contact	No contact	NDM
Subject_521	P962	Indirect hospital contact (No ward contact)	No contact	No contact	No contact	KPC	Indirect hospital contact (No ward contact)	No contact	No contact	No contact	Others
Subject_521	P963	Direct hospital contact (No ward contact)	No contact	No contact	No contact	KPC	Indirect ward contact	No contact	No contact	No contact	OXA-type
Subject_521	P964	Indirect hospital contact (No ward contact)	No contact	No contact	No contact	KPC	No hospital nor ward contact	No contact	No contact	No contact	Others
Subject_521	P965	Indirect hospital contact (No ward contact)	No contact	No contact	No contact	KPC	Indirect ward contact	No contact	No contact	No contact	Others
Subject_521	P966	Indirect hospital contact (No ward contact)	No contact	No contact	No contact	KPC	Indirect hospital contact (No ward contact)	No contact	No contact	No contact	NDM
Subject_521	P967	Indirect hospital contact (No ward contact)	No contact	No contact	No contact	KPC	No hospital nor ward contact	No contact	No contact	No contact	NDM
Subject_521	P968	Indirect hospital contact (No ward contact)	No contact	No contact	No contact	KPC	Indirect hospital contact (No ward contact)	No contact	No contact	No contact	NDM
Subject_521	P969	Indirect hospital contact (No ward contact)	No contact	No contact	No contact	KPC	No hospital nor ward contact	No contact	No contact	No contact	NDM
Subject_521	P970	Indirect hospital contact (No ward contact)	No contact	No contact	No contact	KPC	Indirect hospital contact (No ward contact)	No contact	No contact	No contact	KPC
Subject_521	P971	Indirect hospital contact (No ward contact)	No contact	No contact	No contact	KPC	Indirect hospital contact (No ward contact)	No contact	No contact	No contact	NDM
Subject_521	P972	No hospital nor ward contact	No contact	No contact	No contact	KPC	No hospital nor ward contact	No contact	No contact	No contact	Others
Subject_521	P973	Indirect hospital contact (No ward contact)	No contact	No contact	No contact	KPC	No hospital nor ward contact	No contact	No contact	No contact	Others
Subject_521	P974	Indirect hospital contact (No ward contact)	No contact	No contact	No contact	KPC	No hospital nor ward contact	No contact	No contact	No contact	OXA-type
Subject_521	P975	Indirect ward contact	Indirect contact	No contact	No contact	KPC	Indirect hospital contact (No ward contact)	No contact	No contact	No contact	NDM
Subject_521	P976	Indirect hospital contact (No ward contact)	No contact	No contact	No contact	KPC	Indirect hospital contact (No ward contact)	No contact	No contact	No contact	NDM
Subject_521	P977	Indirect hospital contact (No ward contact)	No contact	No contact	No contact	KPC	Indirect hospital contact (No ward contact)	No contact	No contact	No contact	NDM
Subject_521	P978	Indirect hospital contact (No ward contact)	No contact	No contact	No contact	KPC	Indirect ward contact	Indirect contact	No contact	No contact	NDM
Subject_521	P979	No hospital nor ward contact	No contact	No contact	No contact	KPC	No hospital nor ward contact	No contact	No contact	No contact	NDM
Subject_521	P980	Indirect hospital contact (No ward contact)	No contact	No contact	No contact	KPC	No hospital nor ward contact	No contact	No contact	No contact	NDM
Subject_521	P981	Direct hospital contact (No ward contact)	No contact	No contact	No contact	KPC	No hospital nor ward contact	No contact	No contact	No contact	NDM
Subject_521	P982	No hospital nor ward contact	No contact	No contact	No contact	KPC	No hospital nor ward contact	No contact	No contact	No contact	NDM
Subject_521	P983	Indirect hospital contact (No ward contact)	No contact	No contact	No contact	KPC	Direct hospital contact (No ward contact)	No contact	No contact	No contact	KPC
Subject_521	P984	Indirect ward contact	Indirect contact	No contact	No contact	KPC	No hospital nor ward contact	No contact	No contact	No contact	NDM
Subject_521	P985	No hospital nor ward contact	No contact	No contact	No contact	KPC	No hospital nor ward contact	No contact	No contact	No contact	NDM
Subject_521	P986	Indirect hospital contact (No ward contact)	No contact	No contact	No contact	KPC	No hospital nor ward contact	No contact	No contact	No contact	NDM
Subject_521	P987	Indirect hospital contact (No ward contact)	No contact	No contact	No contact	KPC	Indirect hospital contact (No ward contact)	No contact	No contact	No contact	NDM
Subject_521	P988	Indirect hospital contact (No ward contact)	No contact	No contact	No contact	KPC	No hospital nor ward contact	No contact	No contact	No contact	NDM
Subject_521	P989	Indirect hospital contact (No ward contact)	No contact	No contact	No contact	KPC	No hospital nor ward contact	No contact	No contact	No contact	OXA-type
Subject_521	P990	Indirect hospital contact (No ward contact)	No contact	No contact	No contact	KPC	Indirect ward contact	No contact	No contact	No contact	NDM
Subject_521	P991	Indirect hospital contact (No ward contact)	No contact	No contact	No contact	KPC	Indirect ward contact	No contact	No contact	No contact	OXA-type
Subject_521	P992	Direct hospital contact (No ward contact)	No contact	No contact	No contact	KPC	No hospital nor ward contact	No contact	No contact	No contact	NDM
Subject_521	P993	Indirect hospital contact (No ward contact)	No contact	No contact	No contact	KPC	No hospital nor ward contact	No contact	No contact	No contact	NDM
Subject_521	P994	Indirect hospital contact (No ward contact)	No contact	No contact	No contact	KPC	Indirect hospital contact (No ward contact)	No contact	No contact	No contact	OXA-type
Subject_521	P995	Indirect hospital contact (No ward contact)	No contact	No contact	No contact	KPC	Indirect hospital contact (No ward contact)	No contact	No contact	No contact	NDM
Subject_521	P996	Indirect hospital contact (No ward contact)	No contact	No contact	No contact	KPC	Indirect hospital contact (No ward contact)	No contact	No contact	No contact	KPC
Subject_521	P997	Direct hospital contact (No ward contact)	No contact	No contact	No contact	KPC	Direct hospital contact (No ward contact)	No contact	No contact	No contact	Others
Subject_521	P998	Indirect hospital contact (No ward contact)	No contact	No contact	No contact	KPC	No hospital nor ward contact	No contact	No contact	No contact	NDM
Subject_521	P999	Direct hospital contact (No ward contact)	No contact	No contact	No contact	KPC	No hospital nor ward contact	No contact	No contact	No contact	OXA-type
Subject_521	P1000	Direct hospital contact (No ward contact)	No contact	No contact	No contact	KPC	Indirect ward contact	No contact	No contact	No contact	NDM
Subject_36	P1001	Direct hospital contact (No ward contact)	No contact	No contact	No contact	KPC	Indirect hospital contact (No ward contact)	No contact	No contact	No contact	NDM
Subject_36	P1002	Indirect hospital contact (No ward contact)	No contact	No contact	No contact	KPC	Indirect hospital contact (No ward contact)	No contact	No contact	No contact	NDM
Subject_36	P1003	Direct ward contact	No contact	No contact	No contact	KPC	Indirect ward contact	Indirect contact	No contact	No contact	NDM
Subject_36	P1004	Indirect hospital contact (No ward contact)	No contact	No contact	No contact	KPC	Indirect hospital contact (No ward contact)	No contact	No contact	No contact	KPC
Subject_36	P1005	Indirect ward contact	No contact	No contact	No contact	KPC	No hospital nor ward contact	No contact	No contact	No contact	NDM
Subject_36	P1006	Direct hospital contact (No ward contact)	No contact	No contact	No contact	KPC	Indirect hospital contact (No ward contact)	No contact	No contact	No contact	NDM
Subject_36	P1007	Direct hospital contact (No ward contact)	No contact	No contact	No contact	KPC	Indirect hospital contact (No ward contact)	No contact	No contact	No contact	NDM
Subject_36	P1008	Indirect hospital contact (No ward contact)	No contact	No contact	No contact	KPC	Indirect hospital contact (No ward contact)	No contact	No contact	No contact	NDM
Subject_36	P1009	Indirect ward contact	No contact	No contact	No contact	KPC	Direct hospital contact (No ward contact)	Indirect contact	No contact	No contact	NDM
Subject_36	P1010	Indirect hospital contact (No ward contact)	No contact	No contact	No contact	KPC	Indirect hospital contact (No ward contact)	Indirect contact	No contact	No contact	Others
Subject_36	P1011	No hospital nor ward contact	No contact	No contact	No contact	KPC	Indirect hospital contact (No ward contact)	No contact	No contact	No contact	NDM
Subject_36	P1012	Indirect hospital contact (No ward contact)	No contact	No contact	No contact	KPC	Indirect hospital contact (No ward contact)	Indirect contact	No contact	No contact	NDM
Subject_36	P1013	Indirect hospital contact (No ward contact)	No contact	No contact	No contact	KPC	Indirect hospital contact (No ward contact)	No contact	No contact	No contact	NDM
Subject_36	P1014	Indirect ward contact	No contact	No contact	No contact	KPC	Indirect hospital contact (No ward contact)	No contact	No contact	No contact	NDM
Subject_36	P1015	No hospital nor ward contact	No contact	No contact	No contact	KPC	No hospital nor ward contact	No contact	No contact	No contact	OXA-type
Subject_36	P1016	No hospital nor ward contact	No contact	No contact	No contact	KPC	No hospital nor ward contact	No contact	No contact	No contact	NDM
Subject_36	P1017	Indirect ward contact	No contact	No contact	No contact	KPC	No hospital nor ward contact	No contact	No contact	No contact	NDM
Subject_36	P1018	Indirect ward contact	No contact	No contact	No contact	KPC	Indirect hospital contact (No ward contact)	No contact	No contact	No contact	NDM
Subject_36	P1019	No hospital nor ward contact	No contact	No contact	No contact	KPC	No hospital nor ward contact	No contact	No contact	No contact	NDM
Subject_36	P1020	Indirect ward contact	No contact	No contact	No contact	KPC	Indirect ward contact	No contact	No contact	No contact	NDM
Subject_36	P1021	Indirect ward contact	No contact	No contact	No contact	KPC	Indirect hospital contact (No ward contact)	No contact	No contact	No contact	NDM
Subject_36	P1022	Direct ward contact	No contact	No contact	No contact	KPC	No hospital nor ward contact	No contact	No contact	No contact	NDM
Subject_36	P1023	Indirect ward contact	No contact	No contact	No contact	KPC	No hospital nor ward contact	No contact	No contact	No contact	KPC
Subject_36	P1024	Indirect ward contact	No contact	No contact	No contact	KPC	No hospital nor ward contact	No contact	No contact	No contact	NDM
Subject_36	P1025	Indirect ward contact	No contact	No contact	No contact	KPC	No hospital nor ward contact	No contact	No contact	No contact	OXA-type
Subject_36	P1026	Indirect ward contact	No contact	No contact	No contact	KPC	Indirect hospital contact (No ward contact)	No contact	No contact	No contact	NDM
Subject_36	P1027	Indirect ward contact	No contact	No contact	No contact	KPC	Indirect hospital contact (No ward contact)	Indirect contact	No contact	No contact	KPC
Subject_36	P1028	Indirect ward contact	No contact	No contact	No contact	KPC	Direct ward contact	Direct contact	No contact	No contact	OXA-type
Subject_36	P1029	Indirect ward contact	No contact	No contact	No contact	KPC	No hospital nor ward contact	No contact	No contact	No contact	OXA-type
Subject_36	P1030	Indirect ward contact	No contact	No contact	No contact	KPC	No hospital nor ward contact	No contact	No contact	No contact	NDM
Subject_36	P1031	Direct ward contact	No contact	No contact	No contact	KPC	Indirect hospital contact (No ward contact)	No contact	No contact	No contact	NDM
Subject_36	P1032	Indirect hospital contact (No ward contact)	No contact	No contact	No contact	KPC	Indirect hospital contact (No ward contact)	No contact	No contact	No contact	OXA-type
Subject_36	P1033	Indirect ward contact	No contact	No contact	No contact	KPC	Indirect hospital contact (No ward contact)	No contact	No contact	No contact	Others
Subject_36	P1034	Indirect ward contact	No contact	No contact	No contact	KPC	Indirect ward contact	Indirect contact	No contact	No contact	Others
Subject_36	P1035	No hospital nor ward contact	No contact	No contact	No contact	KPC	No hospital nor ward contact	No contact	No contact	No contact	Others
Subject_36	P1036	Direct ward contact	No contact	No contact	No contact	KPC	No hospital nor ward contact	No contact	No contact	No contact	NDM
Subject_36	P1037	Indirect ward contact	No contact	No contact	No contact	KPC	Indirect hospital contact (No ward contact)	No contact	No contact	No contact	OXA-type
Subject_36	P1038	Direct ward contact	Direct contact	No contact	No contact	KPC	Indirect hospital contact (No ward contact)	No contact	No contact	No contact	NDM
Subject_36	P1039	Indirect ward contact	No contact	No contact	No contact	KPC	Indirect hospital contact (No ward contact)	Indirect contact	No contact	No contact	NDM
Subject_36	P1040	Indirect ward contact	No contact	No contact	No contact	KPC	Indirect ward contact	No contact	No contact	No contact	Others
Subject_36	P1041	Indirect ward contact	No contact	No contact	No contact	KPC	Direct hospital contact (No ward contact)	Indirect contact	No contact	No contact	NDM
Subject_36	P1042	Indirect ward contact	No contact	No contact	No contact	KPC	Indirect hospital contact (No ward contact)	No contact	No contact	No contact	Others
Subject_36	P1043	Indirect ward contact	No contact	No contact	No contact	KPC	Indirect ward contact	No contact	No contact	No contact	OXA-type
Subject_36	P1044	Direct hospital contact (No ward contact)	No contact	No contact	No contact	KPC	No hospital nor ward contact	No contact	No contact	No contact	Others
Subject_36	P1045	Indirect ward contact	No contact	No contact	No contact	KPC	Indirect hospital contact (No ward contact)	No contact	No contact	No contact	NDM
Subject_36	P1046	Indirect ward contact	No contact	No contact	No contact	KPC	No hospital nor ward contact	No contact	No contact	No contact	NDM
Subject_36	P1047	Indirect ward contact	No contact	No contact	No contact	KPC	No hospital nor ward contact	No contact	No contact	No contact	NDM
Subject_36	P1048	Indirect ward contact	No contact	No contact	No contact	KPC	No hospital nor ward contact	No contact	No contact	No contact	NDM
Subject_36	P1049	Indirect ward contact	No contact	No contact	No contact	KPC	Direct hospital contact (No ward contact)	Direct contact	No contact	No contact	OXA-type
Subject_36	P1050	Indirect ward contact	No contact	No contact	No contact	KPC	Indirect hospital contact (No ward contact)	No contact	No contact	No contact	NDM
Subject_36	P1051	Indirect ward contact	Direct contact	No contact	No contact	KPC	Indirect ward contact	Indirect contact	No contact	No contact	NDM
Subject_36	P1052	Indirect hospital contact (No ward contact)	No contact	No contact	No contact	KPC	Indirect ward contact	Indirect contact	No contact	No contact	NDM
Subject_36	P1053	Indirect ward contact	No contact	No contact	No contact	KPC	Indirect ward contact	Direct contact	No contact	No contact	OXA-type
Subject_36	P1054	Indirect ward contact	No contact	No contact	No contact	KPC	Indirect hospital contact (No ward contact)	Indirect contact	No contact	No contact	NDM
Subject_36	P1055	Indirect ward contact	No contact	No contact	No contact	KPC	Indirect ward contact	Direct contact	No contact	No contact	Others
Subject_36	P1056	Indirect ward contact	No contact	No contact	No contact	KPC	Indirect hospital contact (No ward contact)	No contact	No contact	No contact	NDM
Subject_36	P1057	Indirect ward contact	No contact	No contact	No contact	KPC	No hospital nor ward contact	No contact	No contact	No contact	OXA-type
Subject_36	P1058	Indirect ward contact	No contact	No contact	No contact	KPC	Indirect hospital contact (No ward contact)	No contact	No contact	No contact	NDM
Subject_36	P1059	Indirect ward contact	No contact	No contact	No contact	KPC	Indirect hospital contact (No ward contact)	No contact	No contact	No contact	NDM
Subject_36	P1060	No hospital nor ward contact	No contact	No contact	No contact	KPC	No hospital nor ward contact	No contact	No contact	No contact	NDM
Subject_36	P1061	Indirect hospital contact (No ward contact)	No contact	No contact	No contact	KPC	No hospital nor ward contact	No contact	No contact	No contact	NDM
Subject_36	P1062	Indirect ward contact	No contact	No contact	No contact	KPC	No hospital nor ward contact	No contact	No contact	No contact	NDM
Subject_36	P1063	Indirect ward contact	No contact	No contact	No contact	KPC	Indirect ward contact	Indirect contact	No contact	No contact	OXA-type
Subject_36	P1064	Indirect hospital contact (No ward contact)	No contact	No contact	No contact	KPC	Indirect ward contact	Indirect contact	No contact	No contact	OXA-type
Subject_36	P1065	Indirect ward contact	No contact	No contact	No contact	KPC	Direct hospital contact (No ward contact)	No contact	No contact	No contact	Others
Subject_36	P1066	Indirect ward contact	No contact	No contact	No contact	KPC	Indirect ward contact	Indirect contact	No contact	No contact	NDM
Subject_36	P1067	No hospital nor ward contact	No contact	No contact	No contact	KPC	No hospital nor ward contact	No contact	No contact	No contact	NDM
Subject_36	P1068	Indirect ward contact	Indirect contact	No contact	No contact	KPC	Indirect hospital contact (No ward contact)	No contact	No contact	No contact	NDM
Subject_36	P1069	Indirect ward contact	No contact	No contact	No contact	KPC	Indirect hospital contact (No ward contact)	No contact	No contact	No contact	NDM
Subject_36	P1070	No hospital nor ward contact	No contact	No contact	No contact	KPC	No hospital nor ward contact	No contact	No contact	No contact	NDM
Subject_36	P1071	Indirect ward contact	No contact	No contact	No contact	KPC	Indirect hospital contact (No ward contact)	No contact	No contact	No contact	NDM
Subject_36	P1072	No hospital nor ward contact	No contact	No contact	No contact	KPC	No hospital nor ward contact	No contact	No contact	No contact	NDM
Subject_36	P1073	Indirect ward contact	No contact	No contact	No contact	KPC	No hospital nor ward contact	No contact	No contact	No contact	NDM
Subject_36	P1074	Indirect ward contact	No contact	No contact	No contact	KPC	Direct hospital contact (No ward contact)	No contact	No contact	No contact	Others
Subject_36	P1075	Indirect ward contact	No contact	No contact	No contact	KPC	Indirect hospital contact (No ward contact)	No contact	No contact	No contact	OXA-type
Subject_36	P1076	Indirect hospital contact (No ward contact)	No contact	No contact	No contact	KPC	Indirect hospital contact (No ward contact)	No contact	No contact	No contact	NDM
Subject_36	P1077	Indirect hospital contact (No ward contact)	No contact	No contact	No contact	KPC	Indirect ward contact	No contact	No contact	No contact	NDM
Subject_36	P1078	Indirect ward contact	No contact	No contact	No contact	KPC	Indirect hospital contact (No ward contact)	No contact	No contact	No contact	NDM
Subject_36	P1079	Direct ward contact	No contact	No contact	No contact	KPC	Indirect hospital contact (No ward contact)	No contact	No contact	No contact	NDM
Subject_36	P1080	Indirect hospital contact (No ward contact)	No contact	No contact	No contact	KPC	Indirect hospital contact (No ward contact)	No contact	No contact	No contact	KPC
Subject_36	P1081	Indirect ward contact	No contact	No contact	No contact	KPC	Indirect hospital contact (No ward contact)	No contact	No contact	No contact	NDM
Subject_36	P1082	Indirect ward contact	No contact	No contact	No contact	KPC	Indirect hospital contact (No ward contact)	No contact	No contact	No contact	NDM
Subject_36	P1083	Indirect hospital contact (No ward contact)	No contact	No contact	No contact	KPC	Indirect hospital contact (No ward contact)	No contact	No contact	No contact	KPC
Subject_36	P1084	Direct ward contact	No contact	No contact	No contact	KPC	Indirect hospital contact (No ward contact)	No contact	No contact	No contact	NDM
Subject_36	P1085	Indirect ward contact	No contact	No contact	No contact	KPC	Indirect hospital contact (No ward contact)	No contact	No contact	No contact	OXA-type
Subject_36	P1086	Direct hospital contact (No ward contact)	No contact	No contact	No contact	KPC	No hospital nor ward contact	No contact	No contact	No contact	NDM
Subject_36	P1087	Indirect ward contact	No contact	No contact	No contact	KPC	Indirect hospital contact (No ward contact)	No contact	No contact	No contact	NDM
Subject_37	P1088	Direct hospital contact (No ward contact)	No contact	No contact	No contact	KPC	Direct hospital contact (No ward contact)	Indirect contact	No contact	No contact	KPC
Subject_37	P1089	Indirect hospital contact (No ward contact)	No contact	No contact	No contact	KPC	No hospital nor ward contact	No contact	No contact	No contact	NDM
Subject_37	P1090	Direct hospital contact (No ward contact)	No contact	No contact	No contact	KPC	No hospital nor ward contact	No contact	No contact	No contact	NDM
Subject_37	P1091	Indirect hospital contact (No ward contact)	Indirect contact	No contact	No contact	KPC	Indirect hospital contact (No ward contact)	No contact	No contact	No contact	Others
Subject_37	P1092	Indirect hospital contact (No ward contact)	No contact	No contact	No contact	KPC	No hospital nor ward contact	No contact	No contact	No contact	NDM
Subject_37	P1093	Direct hospital contact (No ward contact)	No contact	No contact	No contact	KPC	No hospital nor ward contact	No contact	No contact	No contact	NDM
Subject_37	P1094	Direct hospital contact (No ward contact)	No contact	No contact	No contact	KPC	No hospital nor ward contact	No contact	No contact	No contact	NDM
Subject_37	P1095	Direct hospital contact (No ward contact)	No contact	No contact	No contact	KPC	No hospital nor ward contact	No contact	No contact	No contact	NDM
Subject_37	P1096	Direct hospital contact (No ward contact)	No contact	No contact	No contact	KPC	No hospital nor ward contact	No contact	No contact	No contact	OXA-type
Subject_37	P1097	Direct hospital contact (No ward contact)	No contact	No contact	No contact	KPC	No hospital nor ward contact	No contact	No contact	No contact	Others
Subject_37	P1098	Direct hospital contact (No ward contact)	No contact	No contact	No contact	KPC	Indirect hospital contact (No ward contact)	No contact	No contact	No contact	NDM
Subject_37	P1099	Indirect hospital contact (No ward contact)	No contact	No contact	No contact	KPC	Indirect hospital contact (No ward contact)	No contact	No contact	No contact	NDM
Subject_37	P1100	Indirect ward contact	Indirect contact	No contact	No contact	KPC	Indirect hospital contact (No ward contact)	No contact	No contact	No contact	Others
Subject_37	P1101	Indirect hospital contact (No ward contact)	No contact	No contact	No contact	KPC	No hospital nor ward contact	No contact	No contact	No contact	NDM
Subject_37	P1102	No hospital nor ward contact	No contact	No contact	No contact	KPC	No hospital nor ward contact	No contact	No contact	No contact	NDM
Subject_37	P1103	Indirect hospital contact (No ward contact)	No contact	No contact	No contact	KPC	Indirect ward contact	Indirect contact	No contact	No contact	NDM
Subject_37	P1104	Indirect hospital contact (No ward contact)	No contact	No contact	No contact	KPC	Indirect hospital contact (No ward contact)	No contact	No contact	No contact	NDM
Subject_37	P1105	Indirect hospital contact (No ward contact)	No contact	No contact	No contact	KPC	No hospital nor ward contact	No contact	No contact	No contact	NDM
Subject_37	P1106	No hospital nor ward contact	No contact	No contact	No contact	KPC	No hospital nor ward contact	No contact	No contact	No contact	Others
Subject_37	P1107	No hospital nor ward contact	No contact	No contact	No contact	KPC	Indirect hospital contact (No ward contact)	Indirect contact	No contact	No contact	Others
Subject_37	P1108	Indirect hospital contact (No ward contact)	No contact	No contact	No contact	KPC	No hospital nor ward contact	No contact	No contact	No contact	OXA-type
Subject_37	P1109	Indirect hospital contact (No ward contact)	No contact	No contact	No contact	KPC	No hospital nor ward contact	No contact	No contact	No contact	OXA-type
Subject_37	P1110	No hospital nor ward contact	No contact	No contact	No contact	KPC	No hospital nor ward contact	No contact	No contact	No contact	OXA-type
Subject_37	P1111	Indirect hospital contact (No ward contact)	No contact	No contact	No contact	KPC	No hospital nor ward contact	No contact	No contact	No contact	NDM
Subject_37	P1112	Indirect hospital contact (No ward contact)	No contact	No contact	No contact	KPC	Indirect hospital contact (No ward contact)	No contact	No contact	No contact	Others
Subject_37	P1113	Direct hospital contact (No ward contact)	No contact	No contact	No contact	KPC	Indirect hospital contact (No ward contact)	Indirect contact	No contact	No contact	KPC
Subject_37	P1114	Indirect ward contact	No contact	No contact	No contact	KPC	Direct hospital contact (No ward contact)	No contact	No contact	No contact	NDM
Subject_37	P1115	Indirect hospital contact (No ward contact)	No contact	No contact	No contact	KPC	Indirect ward contact	No contact	No contact	No contact	NDM
Subject_37	P1116	Indirect hospital contact (No ward contact)	No contact	No contact	No contact	KPC	Indirect hospital contact (No ward contact)	No contact	No contact	No contact	Others
Subject_37	P1117	Indirect hospital contact (No ward contact)	No contact	No contact	No contact	KPC	No hospital nor ward contact	No contact	No contact	No contact	Others
Subject_37	P1118	Indirect ward contact	Indirect contact	No contact	No contact	KPC	No hospital nor ward contact	No contact	No contact	No contact	KPC
Subject_37	P1119	Indirect hospital contact (No ward contact)	No contact	No contact	No contact	KPC	No hospital nor ward contact	No contact	No contact	No contact	NDM
Subject_37	P1120	Direct hospital contact (No ward contact)	No contact	No contact	No contact	KPC	Indirect ward contact	No contact	No contact	No contact	OXA-type
Subject_37	P1121	Indirect hospital contact (No ward contact)	No contact	No contact	No contact	KPC	No hospital nor ward contact	No contact	No contact	No contact	NDM
Subject_37	P1122	Indirect hospital contact (No ward contact)	No contact	No contact	No contact	KPC	Indirect hospital contact (No ward contact)	No contact	No contact	No contact	NDM
Subject_37	P1123	Indirect ward contact	Indirect contact	No contact	No contact	KPC	Indirect hospital contact (No ward contact)	Indirect contact	No contact	No contact	Others
Subject_37	P1124	No hospital nor ward contact	No contact	No contact	No contact	KPC	No hospital nor ward contact	No contact	No contact	No contact	NDM
Subject_37	P1125	Direct hospital contact (No ward contact)	No contact	No contact	No contact	KPC	Direct hospital contact (No ward contact)	No contact	No contact	No contact	NDM
Subject_37	P1126	Indirect hospital contact (No ward contact)	No contact	No contact	No contact	KPC	Indirect hospital contact (No ward contact)	No contact	No contact	No contact	NDM
Subject_37	P1127	Direct hospital contact (No ward contact)	No contact	No contact	No contact	KPC	Indirect ward contact	Indirect contact	No contact	No contact	KPC
Subject_37	P1128	Indirect hospital contact (No ward contact)	No contact	No contact	No contact	KPC	Indirect hospital contact (No ward contact)	Indirect contact	No contact	No contact	KPC
Subject_37	P1129	Direct hospital contact (No ward contact)	No contact	No contact	No contact	KPC	Direct hospital contact (No ward contact)	No contact	No contact	No contact	NDM
Subject_37	P1130	Direct hospital contact (No ward contact)	No contact	No contact	No contact	KPC	Indirect ward contact	Direct contact	No contact	No contact	NDM
Subject_37	P1131	Indirect hospital contact (No ward contact)	No contact	No contact	No contact	KPC	Indirect ward contact	Indirect contact	No contact	No contact	NDM
Subject_37	P1132	Indirect hospital contact (No ward contact)	Indirect contact	No contact	No contact	KPC	Direct hospital contact (No ward contact)	No contact	No contact	No contact	Others
Subject_37	P1133	Direct hospital contact (No ward contact)	No contact	No contact	No contact	KPC	No hospital nor ward contact	No contact	No contact	No contact	NDM
Subject_37	P1134	Indirect hospital contact (No ward contact)	Indirect contact	No contact	No contact	KPC	Indirect hospital contact (No ward contact)	No contact	No contact	No contact	NDM
Subject_37	P1135	Indirect hospital contact (No ward contact)	No contact	No contact	No contact	KPC	No hospital nor ward contact	No contact	No contact	No contact	NDM
Subject_37	P1136	Indirect ward contact	Indirect contact	No contact	No contact	KPC	No hospital nor ward contact	No contact	No contact	No contact	NDM
Subject_37	P1137	Indirect hospital contact (No ward contact)	No contact	No contact	No contact	KPC	No hospital nor ward contact	No contact	No contact	No contact	NDM
Subject_37	P1138	Indirect hospital contact (No ward contact)	No contact	No contact	No contact	KPC	Indirect hospital contact (No ward contact)	Indirect contact	No contact	No contact	NDM
Subject_37	P1139	Indirect hospital contact (No ward contact)	No contact	No contact	No contact	KPC	No hospital nor ward contact	No contact	No contact	No contact	NDM
Subject_37	P1140	Direct hospital contact (No ward contact)	No contact	No contact	No contact	KPC	No hospital nor ward contact	No contact	No contact	No contact	NDM
Subject_37	P1141	Indirect hospital contact (No ward contact)	No contact	No contact	No contact	KPC	No hospital nor ward contact	No contact	No contact	No contact	NDM
Subject_37	P1142	Indirect hospital contact (No ward contact)	No contact	No contact	No contact	KPC	Direct hospital contact (No ward contact)	No contact	No contact	No contact	Others
Subject_37	P1143	Indirect hospital contact (No ward contact)	No contact	No contact	No contact	KPC	Indirect hospital contact (No ward contact)	Indirect contact	No contact	No contact	KPC
Subject_37	P1144	Indirect ward contact	Indirect contact	No contact	No contact	KPC	Indirect ward contact	Direct contact	No contact	No contact	NDM
Subject_37	P1145	Indirect hospital contact (No ward contact)	No contact	No contact	No contact	KPC	Indirect hospital contact (No ward contact)	Indirect contact	No contact	No contact	NDM
Subject_37	P1146	Indirect hospital contact (No ward contact)	No contact	No contact	No contact	KPC	Indirect hospital contact (No ward contact)	Indirect contact	No contact	No contact	NDM
Subject_37	P1147	Indirect hospital contact (No ward contact)	No contact	No contact	No contact	KPC	Indirect hospital contact (No ward contact)	No contact	No contact	No contact	NDM
Subject_37	P1148	Indirect hospital contact (No ward contact)	No contact	No contact	No contact	KPC	Indirect hospital contact (No ward contact)	No contact	No contact	No contact	OXA-type
Subject_37	P1149	No hospital nor ward contact	No contact	No contact	No contact	KPC	No hospital nor ward contact	No contact	No contact	No contact	NDM
Subject_37	P1150	Indirect hospital contact (No ward contact)	No contact	No contact	No contact	KPC	Indirect hospital contact (No ward contact)	No contact	No contact	No contact	NDM
Subject_37	P1151	Indirect hospital contact (No ward contact)	No contact	No contact	No contact	KPC	Indirect hospital contact (No ward contact)	Indirect contact	No contact	No contact	NDM
Subject_37	P1152	Indirect hospital contact (No ward contact)	No contact	No contact	No contact	KPC	No hospital nor ward contact	No contact	No contact	No contact	NDM
Subject_37	P1153	Indirect hospital contact (No ward contact)	No contact	No contact	No contact	KPC	Indirect ward contact	Indirect contact	No contact	No contact	KPC
Subject_37	P1154	Indirect hospital contact (No ward contact)	No contact	No contact	No contact	KPC	Indirect ward contact	Indirect contact	No contact	No contact	NDM
Subject_37	P1155	Indirect hospital contact (No ward contact)	No contact	No contact	No contact	KPC	No hospital nor ward contact	No contact	No contact	No contact	OXA-type
Subject_37	P1156	No hospital nor ward contact	No contact	No contact	No contact	KPC	No hospital nor ward contact	No contact	No contact	No contact	NDM
Subject_37	P1157	Indirect hospital contact (No ward contact)	No contact	No contact	No contact	KPC	Indirect ward contact	No contact	No contact	No contact	KPC
Subject_37	P1158	Direct hospital contact (No ward contact)	No contact	No contact	No contact	KPC	No hospital nor ward contact	No contact	No contact	No contact	OXA-type
Subject_37	P1159	No hospital nor ward contact	No contact	No contact	No contact	KPC	Indirect hospital contact (No ward contact)	No contact	No contact	No contact	NDM
Subject_37	P1160	Indirect hospital contact (No ward contact)	Indirect contact	No contact	No contact	KPC	No hospital nor ward contact	No contact	No contact	No contact	Others
Subject_37	P1161	No hospital nor ward contact	No contact	No contact	No contact	KPC	No hospital nor ward contact	No contact	No contact	No contact	NDM
Subject_37	P1162	Indirect hospital contact (No ward contact)	No contact	No contact	No contact	KPC	No hospital nor ward contact	No contact	No contact	No contact	NDM
Subject_37	P1163	Indirect hospital contact (No ward contact)	No contact	No contact	No contact	KPC	Indirect hospital contact (No ward contact)	No contact	No contact	No contact	NDM
Subject_37	P1164	Indirect hospital contact (No ward contact)	No contact	No contact	No contact	KPC	No hospital nor ward contact	No contact	No contact	No contact	NDM
Subject_37	P1165	Indirect hospital contact (No ward contact)	No contact	No contact	No contact	KPC	Indirect hospital contact (No ward contact)	No contact	No contact	No contact	NDM
Subject_37	P1166	Indirect hospital contact (No ward contact)	No contact	No contact	No contact	KPC	No hospital nor ward contact	No contact	No contact	No contact	OXA-type
Subject_37	P1167	Indirect hospital contact (No ward contact)	No contact	No contact	No contact	KPC	Indirect hospital contact (No ward contact)	No contact	No contact	No contact	NDM
Subject_37	P1168	Direct hospital contact (No ward contact)	No contact	No contact	No contact	KPC	No hospital nor ward contact	No contact	No contact	No contact	NDM
Subject_37	P1169	Indirect hospital contact (No ward contact)	No contact	No contact	No contact	KPC	Indirect hospital contact (No ward contact)	No contact	No contact	No contact	Others
Subject_37	P1170	Indirect hospital contact (No ward contact)	No contact	No contact	No contact	KPC	Indirect hospital contact (No ward contact)	No contact	No contact	No contact	NDM
Subject_37	P1171	Indirect hospital contact (No ward contact)	No contact	No contact	No contact	KPC	No hospital nor ward contact	No contact	No contact	No contact	NDM
Subject_37	P1172	Indirect hospital contact (No ward contact)	No contact	No contact	No contact	KPC	Indirect ward contact	Indirect contact	No contact	No contact	OXA-type
Subject_37	P1173	Direct hospital contact (No ward contact)	No contact	No contact	No contact	KPC	No hospital nor ward contact	No contact	No contact	No contact	NDM
Subject_37	P1174	Indirect hospital contact (No ward contact)	No contact	No contact	No contact	KPC	No hospital nor ward contact	No contact	No contact	No contact	NDM
Subject_37	P1175	Direct hospital contact (No ward contact)	No contact	No contact	No contact	KPC	Indirect hospital contact (No ward contact)	No contact	No contact	No contact	Others
Subject_37	P1176	Direct hospital contact (No ward contact)	No contact	No contact	No contact	KPC	No hospital nor ward contact	No contact	No contact	No contact	NDM
Subject_53	P1177	Indirect ward contact	No contact	No contact	No contact	KPC	Direct ward contact	Direct contact	No contact	No contact	NDM
Subject_53	P1178	Indirect hospital contact (No ward contact)	No contact	No contact	No contact	KPC	Direct hospital contact (No ward contact)	No contact	No contact	No contact	NDM
Subject_53	P1179	Direct hospital contact (No ward contact)	No contact	No contact	No contact	KPC	No hospital nor ward contact	No contact	No contact	No contact	KPC
Subject_53	P1180	Indirect hospital contact (No ward contact)	No contact	No contact	No contact	KPC	Indirect hospital contact (No ward contact)	No contact	No contact	No contact	NDM
Subject_53	P1181	Direct hospital contact (No ward contact)	No contact	No contact	No contact	KPC	Indirect hospital contact (No ward contact)	No contact	No contact	No contact	Others
Subject_53	P1182	Direct hospital contact (No ward contact)	No contact	No contact	No contact	KPC	No hospital nor ward contact	No contact	No contact	No contact	NDM
Subject_53	P1183	Direct hospital contact (No ward contact)	No contact	No contact	No contact	KPC	Indirect hospital contact (No ward contact)	No contact	No contact	No contact	NDM
Subject_53	P1184	Direct hospital contact (No ward contact)	No contact	No contact	No contact	KPC	No hospital nor ward contact	No contact	No contact	No contact	NDM
Subject_53	P1185	Direct hospital contact (No ward contact)	No contact	No contact	No contact	KPC	No hospital nor ward contact	No contact	No contact	No contact	OXA-type
Subject_53	P1186	Direct hospital contact (No ward contact)	No contact	No contact	No contact	KPC	Indirect ward contact	Indirect contact	No contact	No contact	NDM
Subject_53	P1187	Direct ward contact	No contact	No contact	No contact	KPC	No hospital nor ward contact	No contact	No contact	No contact	OXA-type
Subject_53	P1188	Direct hospital contact (No ward contact)	No contact	No contact	No contact	KPC	Indirect hospital contact (No ward contact)	No contact	No contact	No contact	NDM
Subject_53	P1189	Indirect hospital contact (No ward contact)	No contact	No contact	No contact	KPC	Direct hospital contact (No ward contact)	Direct contact	No contact	No contact	Others
Subject_53	P1190	Indirect ward contact	Direct contact	No contact	No contact	KPC	No hospital nor ward contact	No contact	No contact	No contact	OXA-type
Subject_53	P1191	Indirect hospital contact (No ward contact)	No contact	No contact	No contact	KPC	Indirect hospital contact (No ward contact)	No contact	No contact	No contact	Others
Subject_53	P1192	No hospital nor ward contact	No contact	No contact	No contact	KPC	Indirect hospital contact (No ward contact)	No contact	No contact	No contact	OXA-type
Subject_53	P1193	Indirect hospital contact (No ward contact)	Indirect contact	No contact	No contact	KPC	No hospital nor ward contact	No contact	No contact	No contact	NDM
Subject_53	P1194	Indirect hospital contact (No ward contact)	No contact	No contact	No contact	KPC	No hospital nor ward contact	No contact	No contact	No contact	Others
Subject_53	P1195	Indirect ward contact	Indirect contact	No contact	No contact	KPC	Indirect hospital contact (No ward contact)	No contact	No contact	No contact	NDM
Subject_53	P1196	No hospital nor ward contact	No contact	No contact	No contact	KPC	No hospital nor ward contact	No contact	No contact	No contact	NDM
Subject_53	P1197	No hospital nor ward contact	No contact	No contact	No contact	KPC	Indirect hospital contact (No ward contact)	No contact	No contact	No contact	Others
Subject_53	P1198	Indirect ward contact	No contact	No contact	No contact	KPC	No hospital nor ward contact	No contact	No contact	No contact	NDM
Subject_53	P1199	Indirect ward contact	Direct contact	No contact	No contact	KPC	Indirect hospital contact (No ward contact)	No contact	No contact	No contact	NDM
Subject_53	P1200	No hospital nor ward contact	No contact	No contact	No contact	KPC	No hospital nor ward contact	No contact	No contact	No contact	OXA-type
Subject_53	P1201	Direct hospital contact (No ward contact)	Direct contact	No contact	No contact	KPC	No hospital nor ward contact	No contact	No contact	No contact	NDM
Subject_53	P1202	Indirect hospital contact (No ward contact)	No contact	No contact	No contact	KPC	No hospital nor ward contact	No contact	No contact	No contact	NDM
Subject_53	P1203	Direct hospital contact (No ward contact)	No contact	No contact	No contact	KPC	Indirect ward contact	Direct contact	No contact	No contact	NDM
Subject_53	P1204	Indirect ward contact	No contact	No contact	No contact	KPC	Indirect hospital contact (No ward contact)	Indirect contact	No contact	No contact	OXA-type
Subject_53	P1205	Indirect ward contact	Direct contact	No contact	No contact	KPC	Indirect hospital contact (No ward contact)	No contact	No contact	No contact	OXA-type
Subject_53	P1206	Direct ward contact	No contact	No contact	No contact	KPC	Indirect hospital contact (No ward contact)	No contact	No contact	No contact	NDM
Subject_53	P1207	Indirect ward contact	No contact	No contact	No contact	KPC	No hospital nor ward contact	No contact	No contact	No contact	KPC
Subject_53	P1208	Indirect ward contact	No contact	No contact	No contact	KPC	Indirect hospital contact (No ward contact)	No contact	No contact	No contact	Others
Subject_53	P1209	Direct hospital contact (No ward contact)	No contact	No contact	No contact	KPC	Direct hospital contact (No ward contact)	No contact	No contact	No contact	Others
Subject_53	P1210	Direct hospital contact (No ward contact)	No contact	No contact	No contact	KPC	Indirect hospital contact (No ward contact)	No contact	No contact	No contact	NDM
Subject_53	P1211	Indirect ward contact	No contact	No contact	No contact	KPC	No hospital nor ward contact	No contact	No contact	No contact	NDM
Subject_53	P1212	Indirect ward contact	No contact	No contact	No contact	KPC	Direct hospital contact (No ward contact)	No contact	No contact	No contact	NDM
Subject_53	P1213	Indirect ward contact	No contact	No contact	No contact	KPC	Indirect ward contact	Indirect contact	No contact	No contact	Others
Subject_53	P1214	No hospital nor ward contact	No contact	No contact	No contact	KPC	No hospital nor ward contact	No contact	No contact	No contact	NDM
Subject_53	P1215	Direct hospital contact (No ward contact)	No contact	No contact	No contact	KPC	Direct hospital contact (No ward contact)	No contact	No contact	No contact	NDM
Subject_53	P1216	Indirect hospital contact (No ward contact)	No contact	No contact	No contact	KPC	Indirect ward contact	No contact	No contact	No contact	NDM
Subject_53	P1217	Direct hospital contact (No ward contact)	No contact	No contact	No contact	KPC	Direct hospital contact (No ward contact)	No contact	No contact	No contact	NDM
Subject_53	P1218	Indirect hospital contact (No ward contact)	No contact	No contact	No contact	KPC	No hospital nor ward contact	No contact	No contact	No contact	OXA-type
Subject_53	P1219	Indirect ward contact	No contact	No contact	No contact	KPC	No hospital nor ward contact	No contact	No contact	No contact	NDM
Subject_53	P1220	Direct hospital contact (No ward contact)	No contact	No contact	No contact	KPC	No hospital nor ward contact	No contact	No contact	No contact	NDM
Subject_53	P1221	Indirect hospital contact (No ward contact)	No contact	No contact	No contact	KPC	No hospital nor ward contact	No contact	No contact	No contact	OXA-type
Subject_53	P1222	Indirect ward contact	No contact	No contact	No contact	KPC	Direct hospital contact (No ward contact)	No contact	No contact	No contact	NDM
Subject_53	P1223	Direct ward contact	No contact	No contact	No contact	KPC	Direct hospital contact (No ward contact)	No contact	No contact	No contact	NDM
Subject_53	P1224	Indirect hospital contact (No ward contact)	No contact	No contact	No contact	KPC	Indirect hospital contact (No ward contact)	No contact	No contact	No contact	NDM
Subject_53	P1225	Indirect hospital contact (No ward contact)	No contact	No contact	No contact	KPC	Indirect hospital contact (No ward contact)	No contact	No contact	No contact	OXA-type
Subject_53	P1226	Indirect ward contact	No contact	No contact	No contact	KPC	Indirect hospital contact (No ward contact)	No contact	No contact	No contact	NDM
Subject_53	P1227	Indirect ward contact	No contact	No contact	No contact	KPC	Indirect hospital contact (No ward contact)	No contact	No contact	No contact	NDM
Subject_53	P1228	Indirect hospital contact (No ward contact)	No contact	No contact	No contact	KPC	Indirect ward contact	Indirect contact	No contact	No contact	NDM
Subject_53	P1229	Indirect ward contact	No contact	No contact	No contact	KPC	Indirect hospital contact (No ward contact)	No contact	No contact	No contact	NDM
Subject_53	P1230	Indirect ward contact	No contact	No contact	No contact	KPC	Indirect hospital contact (No ward contact)	Indirect contact	No contact	No contact	NDM
Subject_53	P1231	Indirect hospital contact (No ward contact)	No contact	No contact	No contact	KPC	Indirect hospital contact (No ward contact)	No contact	No contact	No contact	NDM
Subject_53	P1232	Indirect ward contact	No contact	No contact	No contact	KPC	Indirect hospital contact (No ward contact)	No contact	No contact	No contact	NDM
Subject_53	P1233	Indirect hospital contact (No ward contact)	No contact	No contact	No contact	KPC	No hospital nor ward contact	No contact	No contact	No contact	KPC
Subject_53	P1234	Indirect ward contact	No contact	No contact	No contact	KPC	Indirect hospital contact (No ward contact)	No contact	No contact	No contact	Others
Subject_53	P1235	Indirect hospital contact (No ward contact)	No contact	No contact	No contact	KPC	No hospital nor ward contact	No contact	No contact	No contact	NDM
Subject_53	P1236	Indirect hospital contact (No ward contact)	No contact	No contact	No contact	KPC	No hospital nor ward contact	No contact	No contact	No contact	NDM
Subject_53	P1237	Indirect hospital contact (No ward contact)	No contact	No contact	No contact	KPC	Indirect hospital contact (No ward contact)	No contact	No contact	No contact	NDM
Subject_53	P1238	Indirect hospital contact (No ward contact)	No contact	No contact	No contact	KPC	Indirect hospital contact (No ward contact)	No contact	No contact	No contact	NDM
Subject_53	P1239	No hospital nor ward contact	No contact	No contact	No contact	KPC	No hospital nor ward contact	No contact	No contact	No contact	NDM
Subject_53	P1240	Indirect hospital contact (No ward contact)	No contact	No contact	No contact	KPC	No hospital nor ward contact	No contact	No contact	No contact	OXA-type
Subject_53	P1241	Indirect hospital contact (No ward contact)	No contact	No contact	No contact	KPC	Indirect ward contact	No contact	No contact	No contact	NDM
Subject_53	P1242	Indirect ward contact	No contact	No contact	No contact	KPC	Indirect ward contact	Indirect contact	No contact	No contact	NDM
Subject_53	P1243	Indirect hospital contact (No ward contact)	No contact	No contact	No contact	KPC	Indirect hospital contact (No ward contact)	No contact	No contact	No contact	Others
Subject_53	P1244	Indirect hospital contact (No ward contact)	No contact	No contact	No contact	KPC	Indirect ward contact	No contact	No contact	No contact	NDM
Subject_53	P1245	Indirect ward contact	Indirect contact	No contact	No contact	KPC	Indirect hospital contact (No ward contact)	No contact	No contact	No contact	NDM
Subject_53	P1246	No hospital nor ward contact	No contact	No contact	No contact	KPC	No hospital nor ward contact	No contact	No contact	No contact	NDM
Subject_53	P1247	Indirect ward contact	No contact	No contact	No contact	KPC	Direct hospital contact (No ward contact)	No contact	No contact	No contact	NDM
Subject_53	P1248	Direct hospital contact (No ward contact)	Direct contact	No contact	No contact	KPC	Indirect hospital contact (No ward contact)	No contact	No contact	No contact	NDM
Subject_53	P1249	No hospital nor ward contact	No contact	No contact	No contact	KPC	Direct ward contact	Direct contact	No contact	No contact	NDM
Subject_53	P1250	Indirect hospital contact (No ward contact)	No contact	No contact	No contact	KPC	Indirect hospital contact (No ward contact)	No contact	No contact	No contact	NDM
Subject_53	P1251	No hospital nor ward contact	No contact	No contact	No contact	KPC	No hospital nor ward contact	No contact	No contact	No contact	NDM
Subject_53	P1252	Indirect hospital contact (No ward contact)	No contact	No contact	No contact	KPC	Indirect hospital contact (No ward contact)	No contact	No contact	No contact	NDM
Subject_53	P1253	Indirect hospital contact (No ward contact)	No contact	No contact	No contact	KPC	Indirect ward contact	No contact	Indirect contact	No contact	KPC
Subject_53	P1254	Indirect hospital contact (No ward contact)	No contact	No contact	No contact	KPC	Indirect hospital contact (No ward contact)	No contact	No contact	No contact	NDM
Subject_53	P1255	Indirect hospital contact (No ward contact)	No contact	No contact	No contact	KPC	No hospital nor ward contact	No contact	No contact	No contact	OXA-type
Subject_53	P1256	Indirect hospital contact (No ward contact)	No contact	No contact	No contact	KPC	Indirect hospital contact (No ward contact)	Indirect contact	No contact	No contact	NDM
Subject_53	P1257	Indirect hospital contact (No ward contact)	No contact	No contact	No contact	KPC	No hospital nor ward contact	No contact	No contact	No contact	NDM
Subject_53	P1258	Direct hospital contact (No ward contact)	No contact	No contact	No contact	KPC	Direct hospital contact (No ward contact)	Indirect contact	No contact	No contact	NDM
Subject_53	P1259	Indirect hospital contact (No ward contact)	No contact	No contact	No contact	KPC	Indirect ward contact	Indirect contact	No contact	No contact	NDM
Subject_53	P1260	Indirect hospital contact (No ward contact)	No contact	No contact	No contact	KPC	Indirect hospital contact (No ward contact)	Indirect contact	No contact	No contact	NDM
Subject_53	P1261	Indirect hospital contact (No ward contact)	No contact	No contact	No contact	KPC	Indirect hospital contact (No ward contact)	No contact	No contact	No contact	NDM
Subject_53	P1262	Indirect hospital contact (No ward contact)	No contact	No contact	No contact	KPC	Indirect hospital contact (No ward contact)	No contact	No contact	No contact	NDM
Subject_53	P1263	Direct hospital contact (No ward contact)	No contact	No contact	No contact	KPC	No hospital nor ward contact	No contact	No contact	No contact	NDM
Subject_53	P1264	Indirect ward contact	No contact	No contact	No contact	KPC	Indirect hospital contact (No ward contact)	No contact	No contact	No contact	NDM
Subject_53	P1265	Direct hospital contact (No ward contact)	No contact	No contact	No contact	KPC	Indirect hospital contact (No ward contact)	No contact	No contact	No contact	OXA-type
Subject_53	P1266	Indirect ward contact	No contact	No contact	No contact	KPC	Indirect hospital contact (No ward contact)	No contact	No contact	No contact	NDM
Subject_30	P1267	No hospital nor ward contact	No contact	No contact	No contact	OXA-type	No hospital nor ward contact	No contact	No contact	No contact	NDM
Subject_30	P1268	Direct hospital contact (No ward contact)	No contact	No contact	No contact	OXA-type	No hospital nor ward contact	No contact	No contact	No contact	NDM
Subject_30	P1269	No hospital nor ward contact	No contact	No contact	No contact	OXA-type	Indirect hospital contact (No ward contact)	No contact	No contact	No contact	KPC
Subject_30	P1270	No hospital nor ward contact	No contact	No contact	No contact	OXA-type	Indirect hospital contact (No ward contact)	No contact	No contact	No contact	KPC
Subject_30	P1271	No hospital nor ward contact	No contact	No contact	No contact	OXA-type	No hospital nor ward contact	No contact	No contact	No contact	NDM
Subject_30	P1272	No hospital nor ward contact	No contact	No contact	No contact	OXA-type	Indirect hospital contact (No ward contact)	Indirect contact	No contact	No contact	NDM
Subject_30	P1273	No hospital nor ward contact	No contact	No contact	No contact	OXA-type	Indirect hospital contact (No ward contact)	No contact	No contact	No contact	Others
Subject_30	P1274	No hospital nor ward contact	No contact	No contact	No contact	OXA-type	Indirect hospital contact (No ward contact)	No contact	No contact	No contact	KPC
Subject_30	P1275	No hospital nor ward contact	No contact	No contact	No contact	OXA-type	No hospital nor ward contact	No contact	No contact	No contact	Others
Subject_30	P1276	No hospital nor ward contact	No contact	No contact	No contact	OXA-type	Indirect ward contact	No contact	No contact	No contact	KPC
Subject_30	P1277	No hospital nor ward contact	No contact	No contact	No contact	OXA-type	Direct hospital contact (No ward contact)	No contact	No contact	No contact	NDM
Subject_30	P1278	No hospital nor ward contact	No contact	No contact	No contact	OXA-type	Indirect hospital contact (No ward contact)	No contact	No contact	No contact	OXA-type
Subject_30	P1279	No hospital nor ward contact	No contact	No contact	No contact	OXA-type	No hospital nor ward contact	No contact	No contact	No contact	KPC
Subject_30	P1280	No hospital nor ward contact	No contact	No contact	No contact	OXA-type	Indirect hospital contact (No ward contact)	Indirect contact	No contact	No contact	KPC
Subject_30	P1281	No hospital nor ward contact	No contact	No contact	No contact	OXA-type	No hospital nor ward contact	No contact	No contact	No contact	KPC
Subject_30	P1282	Direct hospital contact (No ward contact)	No contact	No contact	No contact	OXA-type	Indirect hospital contact (No ward contact)	No contact	No contact	No contact	KPC
Subject_30	P1283	No hospital nor ward contact	No contact	No contact	No contact	OXA-type	No hospital nor ward contact	No contact	No contact	No contact	KPC
Subject_30	P1284	No hospital nor ward contact	No contact	No contact	No contact	OXA-type	Indirect hospital contact (No ward contact)	Indirect contact	No contact	No contact	KPC
Subject_30	P1285	No hospital nor ward contact	No contact	No contact	No contact	OXA-type	Indirect hospital contact (No ward contact)	No contact	No contact	No contact	NDM
Subject_737	P1286	Direct hospital contact (No ward contact)	Direct contact	No contact	No contact	KPC	No hospital nor ward contact	No contact	No contact	No contact	OXA-type
Subject_737	P1287	Direct hospital contact (No ward contact)	No contact	No contact	No contact	KPC	No hospital nor ward contact	No contact	No contact	No contact	NDM
Subject_737	P1288	Direct hospital contact (No ward contact)	Direct contact	No contact	No contact	KPC	Indirect ward contact	Direct contact	No contact	No contact	NDM
Subject_737	P1289	Direct hospital contact (No ward contact)	Indirect contact	No contact	No contact	KPC	Indirect ward contact	Indirect contact	No contact	No contact	NDM
Subject_737	P1290	Direct hospital contact (No ward contact)	No contact	No contact	No contact	KPC	Indirect ward contact	Indirect contact	No contact	No contact	NDM
Subject_737	P1291	Direct ward contact	Direct contact	No contact	No contact	KPC	Indirect hospital contact (No ward contact)	No contact	No contact	No contact	Others
Subject_737	P1292	Direct hospital contact (No ward contact)	No contact	No contact	No contact	KPC	No hospital nor ward contact	No contact	No contact	No contact	NDM
Subject_737	P1293	Direct hospital contact (No ward contact)	No contact	No contact	No contact	KPC	No hospital nor ward contact	No contact	No contact	No contact	OXA-type
Subject_737	P1294	Direct hospital contact (No ward contact)	No contact	No contact	No contact	KPC	Indirect ward contact	Indirect contact	No contact	No contact	Others
Subject_737	P1295	Direct hospital contact (No ward contact)	No contact	No contact	No contact	KPC	Indirect hospital contact (No ward contact)	No contact	No contact	No contact	OXA-type
Subject_737	P1296	Direct hospital contact (No ward contact)	No contact	No contact	No contact	KPC	No hospital nor ward contact	No contact	No contact	No contact	NDM
Subject_737	P1297	Direct hospital contact (No ward contact)	Direct contact	No contact	No contact	KPC	Indirect hospital contact (No ward contact)	No contact	No contact	No contact	NDM
Subject_737	P1298	Direct hospital contact (No ward contact)	No contact	No contact	No contact	KPC	No hospital nor ward contact	No contact	No contact	No contact	NDM
Subject_737	P1299	Direct ward contact	No contact	No contact	No contact	KPC	Direct hospital contact (No ward contact)	No contact	No contact	No contact	NDM
Subject_737	P1300	Direct hospital contact (No ward contact)	No contact	No contact	No contact	KPC	No hospital nor ward contact	No contact	No contact	No contact	KPC
Subject_737	P1301	Direct hospital contact (No ward contact)	No contact	No contact	No contact	KPC	Indirect hospital contact (No ward contact)	Indirect contact	No contact	No contact	NDM
Subject_737	P1302	Direct hospital contact (No ward contact)	Direct contact	No contact	No contact	KPC	Indirect ward contact	No contact	No contact	No contact	NDM
Subject_737	P1303	Indirect ward contact	No contact	No contact	No contact	KPC	Indirect hospital contact (No ward contact)	No contact	No contact	No contact	NDM
Subject_737	P1304	Indirect hospital contact (No ward contact)	Indirect contact	No contact	No contact	KPC	Indirect ward contact	Indirect contact	No contact	No contact	NDM
Subject_737	P1305	Indirect hospital contact (No ward contact)	Indirect contact	No contact	No contact	KPC	Indirect hospital contact (No ward contact)	No contact	No contact	No contact	NDM
Subject_737	P1306	No hospital nor ward contact	No contact	No contact	No contact	KPC	No hospital nor ward contact	No contact	No contact	No contact	NDM
Subject_737	P1307	Indirect ward contact	No contact	No contact	No contact	KPC	Indirect hospital contact (No ward contact)	No contact	No contact	No contact	NDM
Subject_737	P1308	Indirect hospital contact (No ward contact)	No contact	No contact	No contact	KPC	Indirect hospital contact (No ward contact)	No contact	No contact	No contact	NDM
Subject_737	P1309	Indirect ward contact	No contact	No contact	No contact	KPC	Indirect ward contact	No contact	No contact	No contact	NDM
Subject_737	P1310	No hospital nor ward contact	No contact	No contact	No contact	KPC	No hospital nor ward contact	No contact	No contact	No contact	OXA-type
Subject_737	P1311	No hospital nor ward contact	No contact	No contact	No contact	KPC	Direct hospital contact (No ward contact)	No contact	No contact	No contact	NDM
Subject_737	P1312	Indirect ward contact	Indirect contact	No contact	No contact	KPC	Indirect hospital contact (No ward contact)	No contact	No contact	No contact	NDM
Subject_737	P1313	Indirect ward contact	Indirect contact	No contact	No contact	KPC	No hospital nor ward contact	No contact	No contact	No contact	NDM
Subject_737	P1314	Indirect hospital contact (No ward contact)	No contact	No contact	No contact	KPC	Indirect hospital contact (No ward contact)	No contact	No contact	No contact	NDM
Subject_737	P1315	No hospital nor ward contact	No contact	No contact	No contact	KPC	No hospital nor ward contact	No contact	No contact	No contact	NDM
Subject_737	P1316	Indirect ward contact	No contact	No contact	No contact	KPC	Indirect hospital contact (No ward contact)	No contact	No contact	No contact	OXA-type
Subject_737	P1317	Indirect hospital contact (No ward contact)	Indirect contact	No contact	No contact	KPC	Indirect hospital contact (No ward contact)	No contact	No contact	No contact	NDM
Subject_737	P1318	Direct hospital contact (No ward contact)	Direct contact	No contact	No contact	KPC	No hospital nor ward contact	No contact	No contact	No contact	NDM
Subject_737	P1319	Indirect ward contact	Direct contact	No contact	No contact	KPC	No hospital nor ward contact	No contact	No contact	No contact	NDM
Subject_737	P1320	Indirect ward contact	No contact	No contact	No contact	KPC	Indirect hospital contact (No ward contact)	No contact	No contact	No contact	NDM
Subject_737	P1321	Indirect hospital contact (No ward contact)	No contact	No contact	No contact	KPC	Indirect hospital contact (No ward contact)	No contact	No contact	No contact	OXA-type
Subject_737	P1322	Indirect hospital contact (No ward contact)	Indirect contact	No contact	No contact	KPC	No hospital nor ward contact	No contact	No contact	No contact	OXA-type
Subject_737	P1323	Indirect hospital contact (No ward contact)	Indirect contact	No contact	No contact	KPC	Indirect ward contact	Indirect contact	No contact	No contact	NDM
Subject_737	P1324	Indirect hospital contact (No ward contact)	Indirect contact	No contact	No contact	KPC	Direct hospital contact (No ward contact)	No contact	No contact	No contact	NDM
Subject_737	P1325	Direct hospital contact (No ward contact)	No contact	No contact	No contact	KPC	Indirect hospital contact (No ward contact)	No contact	No contact	No contact	NDM
Subject_737	P1326	Indirect hospital contact (No ward contact)	Indirect contact	No contact	No contact	KPC	Indirect ward contact	Indirect contact	No contact	No contact	NDM
Subject_737	P1327	Indirect hospital contact (No ward contact)	No contact	No contact	No contact	KPC	Indirect ward contact	No contact	No contact	No contact	NDM
Subject_737	P1328	Direct hospital contact (No ward contact)	Indirect contact	No contact	No contact	KPC	Indirect ward contact	Indirect contact	No contact	No contact	NDM
Subject_737	P1329	No hospital nor ward contact	No contact	No contact	No contact	KPC	No hospital nor ward contact	No contact	No contact	No contact	NDM
Subject_737	P1330	Indirect ward contact	No contact	No contact	No contact	KPC	Indirect ward contact	No contact	No contact	No contact	NDM
Subject_737	P1331	Indirect ward contact	Indirect contact	No contact	No contact	KPC	Indirect hospital contact (No ward contact)	No contact	No contact	No contact	Others
Subject_737	P1332	Indirect ward contact	Indirect contact	No contact	No contact	KPC	No hospital nor ward contact	No contact	No contact	No contact	NDM
Subject_737	P1333	Indirect hospital contact (No ward contact)	Indirect contact	No contact	No contact	KPC	No hospital nor ward contact	No contact	No contact	No contact	Others
Subject_737	P1334	Indirect ward contact	No contact	No contact	No contact	KPC	Indirect ward contact	No contact	No contact	No contact	NDM
Subject_737	P1335	Indirect ward contact	Direct contact	No contact	No contact	KPC	Direct hospital contact (No ward contact)	No contact	No contact	No contact	NDM
Subject_737	P1336	Indirect hospital contact (No ward contact)	No contact	No contact	No contact	KPC	Indirect hospital contact (No ward contact)	Indirect contact	No contact	No contact	NDM
Subject_737	P1337	Indirect ward contact	No contact	No contact	No contact	KPC	No hospital nor ward contact	No contact	No contact	No contact	NDM
Subject_737	P1338	Direct hospital contact (No ward contact)	Direct contact	No contact	No contact	KPC	Direct hospital contact (No ward contact)	No contact	No contact	No contact	OXA-type
Subject_737	P1339	Indirect hospital contact (No ward contact)	No contact	No contact	No contact	KPC	Direct hospital contact (No ward contact)	Direct contact	No contact	No contact	NDM
Subject_737	P1340	Indirect hospital contact (No ward contact)	No contact	No contact	No contact	KPC	No hospital nor ward contact	No contact	No contact	No contact	NDM
Subject_737	P1341	Indirect hospital contact (No ward contact)	No contact	No contact	No contact	KPC	Direct hospital contact (No ward contact)	No contact	No contact	No contact	KPC
Subject_737	P1342	Indirect hospital contact (No ward contact)	No contact	No contact	No contact	KPC	Indirect ward contact	No contact	No contact	No contact	NDM
Subject_737	P1343	Indirect hospital contact (No ward contact)	Indirect contact	No contact	No contact	KPC	Direct hospital contact (No ward contact)	Indirect contact	No contact	No contact	NDM
Subject_737	P1344	Indirect ward contact	Indirect contact	No contact	No contact	KPC	Indirect hospital contact (No ward contact)	No contact	No contact	No contact	NDM
Subject_737	P1345	Indirect ward contact	Indirect contact	No contact	No contact	KPC	No hospital nor ward contact	No contact	No contact	No contact	NDM
Subject_737	P1346	Indirect hospital contact (No ward contact)	No contact	No contact	No contact	KPC	Indirect hospital contact (No ward contact)	No contact	No contact	No contact	NDM
Subject_737	P1347	Indirect ward contact	Indirect contact	No contact	No contact	KPC	Indirect hospital contact (No ward contact)	No contact	No contact	No contact	NDM
Subject_737	P1348	Indirect hospital contact (No ward contact)	Indirect contact	No contact	No contact	KPC	Indirect hospital contact (No ward contact)	No contact	No contact	No contact	NDM
Subject_737	P1349	Direct hospital contact (No ward contact)	No contact	No contact	No contact	KPC	Direct hospital contact (No ward contact)	Direct contact	No contact	No contact	NDM
Subject_737	P1350	Indirect hospital contact (No ward contact)	No contact	No contact	No contact	KPC	No hospital nor ward contact	No contact	No contact	No contact	Others
Subject_737	P1351	Indirect hospital contact (No ward contact)	No contact	No contact	No contact	KPC	No hospital nor ward contact	No contact	No contact	No contact	OXA-type
Subject_737	P1352	Indirect hospital contact (No ward contact)	No contact	No contact	No contact	KPC	Indirect hospital contact (No ward contact)	No contact	No contact	No contact	NDM
Subject_737	P1353	Indirect ward contact	No contact	No contact	No contact	KPC	Indirect hospital contact (No ward contact)	No contact	No contact	No contact	KPC
Subject_737	P1354	No hospital nor ward contact	No contact	No contact	No contact	KPC	Indirect ward contact	Indirect contact	No contact	No contact	NDM
Subject_737	P1355	Indirect hospital contact (No ward contact)	Indirect contact	No contact	No contact	KPC	No hospital nor ward contact	No contact	No contact	No contact	NDM
Subject_737	P1356	Indirect hospital contact (No ward contact)	No contact	No contact	No contact	KPC	Indirect hospital contact (No ward contact)	No contact	No contact	No contact	OXA-type
Subject_737	P1357	Indirect hospital contact (No ward contact)	Indirect contact	No contact	No contact	KPC	No hospital nor ward contact	No contact	No contact	No contact	OXA-type
Subject_737	P1358	Indirect hospital contact (No ward contact)	No contact	No contact	No contact	KPC	No hospital nor ward contact	No contact	No contact	No contact	OXA-type
Subject_737	P1359	Indirect hospital contact (No ward contact)	Indirect contact	No contact	No contact	KPC	Indirect hospital contact (No ward contact)	No contact	No contact	No contact	NDM
Subject_737	P1360	Indirect hospital contact (No ward contact)	Indirect contact	No contact	No contact	KPC	Indirect hospital contact (No ward contact)	No contact	No contact	No contact	NDM
Subject_737	P1361	No hospital nor ward contact	No contact	No contact	No contact	KPC	No hospital nor ward contact	No contact	No contact	No contact	NDM
Subject_737	P1362	Indirect ward contact	No contact	No contact	No contact	KPC	Indirect hospital contact (No ward contact)	No contact	No contact	No contact	NDM
Subject_737	P1363	Direct hospital contact (No ward contact)	No contact	No contact	No contact	KPC	No hospital nor ward contact	No contact	No contact	No contact	NDM
Subject_737	P1364	No hospital nor ward contact	No contact	No contact	No contact	KPC	Indirect ward contact	No contact	No contact	No contact	Others
Subject_737	P1365	Indirect hospital contact (No ward contact)	No contact	No contact	No contact	KPC	Indirect ward contact	Indirect contact	No contact	No contact	NDM
Subject_737	P1366	No hospital nor ward contact	No contact	No contact	No contact	KPC	No hospital nor ward contact	No contact	No contact	No contact	NDM
Subject_737	P1367	Indirect ward contact	No contact	No contact	No contact	KPC	Indirect hospital contact (No ward contact)	No contact	No contact	No contact	NDM
Subject_737	P1368	Indirect ward contact	No contact	No contact	No contact	KPC	Indirect ward contact	No contact	No contact	No contact	NDM
Subject_737	P1369	Indirect hospital contact (No ward contact)	No contact	No contact	No contact	KPC	No hospital nor ward contact	No contact	No contact	No contact	Others
Subject_737	P1370	Indirect hospital contact (No ward contact)	No contact	No contact	No contact	KPC	Indirect hospital contact (No ward contact)	No contact	No contact	No contact	OXA-type
Subject_737	P1371	Indirect hospital contact (No ward contact)	No contact	No contact	No contact	KPC	No hospital nor ward contact	No contact	No contact	No contact	NDM
Subject_737	P1372	Indirect hospital contact (No ward contact)	No contact	No contact	No contact	KPC	Direct hospital contact (No ward contact)	No contact	No contact	No contact	NDM
Subject_737	P1373	Direct hospital contact (No ward contact)	No contact	No contact	No contact	KPC	Indirect hospital contact (No ward contact)	No contact	No contact	No contact	OXA-type
Subject_737	P1374	Indirect hospital contact (No ward contact)	No contact	No contact	No contact	KPC	Indirect hospital contact (No ward contact)	No contact	No contact	No contact	KPC
Subject_737	P1375	Indirect hospital contact (No ward contact)	Indirect contact	No contact	No contact	KPC	Indirect hospital contact (No ward contact)	No contact	No contact	No contact	NDM
Subject_737	P1376	Indirect hospital contact (No ward contact)	No contact	No contact	No contact	KPC	Indirect ward contact	No contact	No contact	No contact	Others
Subject_737	P1377	Indirect ward contact	No contact	No contact	No contact	KPC	Indirect hospital contact (No ward contact)	Indirect contact	No contact	No contact	NDM
Subject_737	P1378	Indirect ward contact	No contact	No contact	No contact	KPC	Indirect ward contact	Direct contact	No contact	No contact	OXA-type
Subject_737	P1379	Indirect ward contact	No contact	No contact	No contact	KPC	No hospital nor ward contact	No contact	No contact	No contact	NDM
Subject_737	P1380	Direct hospital contact (No ward contact)	No contact	No contact	No contact	KPC	Indirect ward contact	No contact	No contact	No contact	NDM
Subject_737	P1381	Direct hospital contact (No ward contact)	No contact	No contact	No contact	KPC	No hospital nor ward contact	No contact	No contact	No contact	NDM
Subject_681	P1382	Direct hospital contact (No ward contact)	Direct contact	No contact	No contact	KPC	Direct hospital contact (No ward contact)	No contact	No contact	No contact	NDM
Subject_681	P1383	Indirect hospital contact (No ward contact)	No contact	No contact	No contact	KPC	Indirect ward contact	Indirect contact	No contact	No contact	Others
Subject_681	P1384	Indirect hospital contact (No ward contact)	Indirect contact	No contact	No contact	KPC	Indirect ward contact	Direct contact	No contact	No contact	NDM
Subject_681	P1385	Indirect hospital contact (No ward contact)	Indirect contact	No contact	No contact	KPC	Indirect ward contact	Indirect contact	No contact	No contact	NDM
Subject_681	P1386	Direct hospital contact (No ward contact)	No contact	No contact	No contact	KPC	Indirect ward contact	Indirect contact	No contact	No contact	NDM
Subject_681	P1387	Direct hospital contact (No ward contact)	Direct contact	No contact	No contact	KPC	Indirect hospital contact (No ward contact)	No contact	No contact	No contact	NDM
Subject_681	P1388	Indirect hospital contact (No ward contact)	No contact	No contact	No contact	KPC	Direct hospital contact (No ward contact)	Direct contact	No contact	No contact	OXA-type
Subject_681	P1389	Indirect hospital contact (No ward contact)	No contact	No contact	No contact	KPC	No hospital nor ward contact	No contact	No contact	No contact	NDM
Subject_681	P1390	Indirect hospital contact (No ward contact)	No contact	No contact	No contact	KPC	Indirect hospital contact (No ward contact)	No contact	No contact	No contact	Others
Subject_681	P1391	Direct hospital contact (No ward contact)	No contact	No contact	No contact	KPC	Indirect hospital contact (No ward contact)	No contact	No contact	No contact	NDM
Subject_681	P1392	Direct hospital contact (No ward contact)	No contact	No contact	No contact	KPC	No hospital nor ward contact	No contact	No contact	No contact	OXA-type
Subject_681	P1393	Direct hospital contact (No ward contact)	Direct contact	No contact	No contact	KPC	No hospital nor ward contact	No contact	No contact	No contact	OXA-type
Subject_681	P1394	Direct ward contact	No contact	No contact	No contact	KPC	No hospital nor ward contact	No contact	No contact	No contact	NDM
Subject_681	P1395	Indirect ward contact	No contact	No contact	No contact	KPC	No hospital nor ward contact	No contact	No contact	No contact	NDM
Subject_681	P1396	Direct hospital contact (No ward contact)	No contact	No contact	No contact	KPC	No hospital nor ward contact	No contact	No contact	No contact	OXA-type
Subject_681	P1397	Indirect ward contact	No contact	No contact	No contact	KPC	Indirect ward contact	No contact	No contact	No contact	KPC
Subject_681	P1398	Indirect hospital contact (No ward contact)	No contact	No contact	No contact	KPC	No hospital nor ward contact	No contact	No contact	No contact	NDM
Subject_681	P1399	Indirect hospital contact (No ward contact)	Indirect contact	No contact	No contact	KPC	Indirect hospital contact (No ward contact)	No contact	No contact	No contact	NDM
Subject_681	P1400	Indirect hospital contact (No ward contact)	Indirect contact	No contact	No contact	KPC	Indirect hospital contact (No ward contact)	No contact	No contact	No contact	NDM
Subject_681	P1401	No hospital nor ward contact	No contact	No contact	No contact	KPC	Indirect hospital contact (No ward contact)	No contact	No contact	No contact	Others
Subject_681	P1402	Indirect ward contact	No contact	No contact	No contact	KPC	No hospital nor ward contact	No contact	No contact	No contact	NDM
Subject_681	P1403	Indirect hospital contact (No ward contact)	No contact	No contact	No contact	KPC	Indirect hospital contact (No ward contact)	No contact	No contact	No contact	OXA-type
Subject_681	P1404	Indirect ward contact	No contact	No contact	No contact	KPC	No hospital nor ward contact	No contact	No contact	No contact	NDM
Subject_681	P1405	No hospital nor ward contact	No contact	No contact	No contact	KPC	No hospital nor ward contact	No contact	No contact	No contact	NDM
Subject_681	P1406	No hospital nor ward contact	No contact	No contact	No contact	KPC	Indirect hospital contact (No ward contact)	No contact	No contact	No contact	NDM
Subject_681	P1407	Indirect hospital contact (No ward contact)	Indirect contact	No contact	No contact	KPC	No hospital nor ward contact	No contact	No contact	No contact	NDM
Subject_681	P1408	Indirect hospital contact (No ward contact)	Indirect contact	No contact	No contact	KPC	Indirect hospital contact (No ward contact)	No contact	No contact	No contact	NDM
Subject_681	P1409	Indirect hospital contact (No ward contact)	No contact	No contact	No contact	KPC	Indirect hospital contact (No ward contact)	No contact	No contact	No contact	NDM
Subject_681	P1410	No hospital nor ward contact	No contact	No contact	No contact	KPC	No hospital nor ward contact	No contact	No contact	No contact	KPC
Subject_681	P1411	Indirect ward contact	No contact	No contact	No contact	KPC	Indirect ward contact	No contact	No contact	No contact	NDM
Subject_681	P1412	Indirect hospital contact (No ward contact)	Indirect contact	No contact	No contact	KPC	Direct hospital contact (No ward contact)	No contact	No contact	No contact	OXA-type
Subject_681	P1413	Direct hospital contact (No ward contact)	Direct contact	No contact	No contact	KPC	Indirect hospital contact (No ward contact)	No contact	No contact	No contact	OXA-type
Subject_681	P1414	Indirect hospital contact (No ward contact)	Indirect contact	No contact	No contact	KPC	Direct hospital contact (No ward contact)	Direct contact	No contact	No contact	NDM
Subject_681	P1415	Indirect ward contact	No contact	No contact	No contact	KPC	No hospital nor ward contact	No contact	No contact	No contact	Others
Subject_681	P1416	Indirect hospital contact (No ward contact)	No contact	No contact	No contact	KPC	Indirect hospital contact (No ward contact)	No contact	No contact	No contact	NDM
Subject_681	P1417	Indirect hospital contact (No ward contact)	Indirect contact	No contact	No contact	KPC	Indirect hospital contact (No ward contact)	No contact	No contact	No contact	NDM
Subject_681	P1418	Indirect ward contact	Indirect contact	No contact	No contact	KPC	Indirect hospital contact (No ward contact)	No contact	No contact	No contact	NDM
Subject_681	P1419	Indirect hospital contact (No ward contact)	Indirect contact	No contact	No contact	KPC	No hospital nor ward contact	No contact	No contact	No contact	OXA-type
Subject_681	P1420	Indirect hospital contact (No ward contact)	No contact	No contact	No contact	KPC	No hospital nor ward contact	No contact	No contact	No contact	OXA-type
Subject_681	P1421	Indirect ward contact	Indirect contact	No contact	No contact	KPC	No hospital nor ward contact	No contact	No contact	No contact	KPC
Subject_681	P1422	Indirect ward contact	No contact	No contact	No contact	KPC	Indirect hospital contact (No ward contact)	No contact	No contact	No contact	NDM
Subject_681	P1423	Indirect ward contact	Indirect contact	No contact	No contact	KPC	No hospital nor ward contact	No contact	No contact	No contact	Others
Subject_681	P1424	No hospital nor ward contact	No contact	No contact	No contact	KPC	No hospital nor ward contact	No contact	No contact	No contact	NDM
Subject_681	P1425	Direct ward contact	No contact	No contact	No contact	KPC	Direct hospital contact (No ward contact)	No contact	No contact	No contact	Others
Subject_681	P1426	Indirect ward contact	Indirect contact	No contact	No contact	KPC	No hospital nor ward contact	No contact	No contact	No contact	NDM
Subject_681	P1427	Indirect ward contact	Indirect contact	No contact	No contact	KPC	No hospital nor ward contact	No contact	No contact	No contact	Others
Subject_681	P1428	Indirect ward contact	No contact	No contact	No contact	KPC	Indirect hospital contact (No ward contact)	No contact	No contact	No contact	OXA-type
Subject_681	P1429	Indirect hospital contact (No ward contact)	Indirect contact	No contact	No contact	KPC	No hospital nor ward contact	No contact	No contact	No contact	Others
Subject_681	P1430	Direct ward contact	No contact	No contact	No contact	KPC	No hospital nor ward contact	No contact	No contact	No contact	NDM
Subject_681	P1431	Indirect ward contact	Indirect contact	No contact	No contact	KPC	No hospital nor ward contact	No contact	No contact	No contact	NDM
Subject_681	P1432	Indirect hospital contact (No ward contact)	No contact	No contact	No contact	KPC	No hospital nor ward contact	No contact	No contact	No contact	OXA-type
Subject_681	P1433	Indirect hospital contact (No ward contact)	No contact	No contact	No contact	KPC	No hospital nor ward contact	No contact	No contact	No contact	KPC
Subject_681	P1434	Direct ward contact	Direct contact	No contact	No contact	KPC	No hospital nor ward contact	No contact	No contact	No contact	NDM
Subject_681	P1435	Indirect hospital contact (No ward contact)	No contact	No contact	No contact	KPC	Indirect hospital contact (No ward contact)	No contact	No contact	No contact	OXA-type
Subject_681	P1436	Indirect hospital contact (No ward contact)	No contact	No contact	No contact	KPC	No hospital nor ward contact	No contact	No contact	No contact	OXA-type
Subject_681	P1437	Indirect hospital contact (No ward contact)	No contact	No contact	No contact	KPC	No hospital nor ward contact	No contact	No contact	No contact	NDM
Subject_681	P1438	Indirect ward contact	No contact	No contact	No contact	KPC	No hospital nor ward contact	No contact	No contact	No contact	NDM
Subject_681	P1439	Indirect hospital contact (No ward contact)	Indirect contact	No contact	No contact	KPC	Indirect ward contact	Indirect contact	Indirect contact	No contact	OXA-type
Subject_681	P1440	Indirect hospital contact (No ward contact)	Indirect contact	No contact	No contact	KPC	Indirect hospital contact (No ward contact)	No contact	No contact	No contact	NDM
Subject_681	P1441	Direct ward contact	Indirect contact	No contact	No contact	KPC	No hospital nor ward contact	No contact	No contact	No contact	OXA-type
Subject_681	P1442	Indirect hospital contact (No ward contact)	No contact	No contact	No contact	KPC	Indirect hospital contact (No ward contact)	No contact	No contact	No contact	NDM
Subject_681	P1443	Indirect hospital contact (No ward contact)	Indirect contact	No contact	No contact	KPC	Indirect ward contact	Direct contact	No contact	No contact	KPC
Subject_681	P1444	Indirect hospital contact (No ward contact)	Indirect contact	No contact	No contact	KPC	Indirect hospital contact (No ward contact)	No contact	No contact	No contact	Others
Subject_681	P1445	Indirect hospital contact (No ward contact)	No contact	No contact	No contact	KPC	Direct ward contact	Direct contact	No contact	No contact	NDM
Subject_681	P1446	Indirect hospital contact (No ward contact)	No contact	No contact	No contact	KPC	Indirect hospital contact (No ward contact)	No contact	No contact	No contact	Others
Subject_681	P1447	Indirect hospital contact (No ward contact)	No contact	No contact	No contact	KPC	No hospital nor ward contact	No contact	No contact	No contact	NDM
Subject_681	P1448	Indirect hospital contact (No ward contact)	No contact	No contact	No contact	KPC	Indirect hospital contact (No ward contact)	No contact	No contact	No contact	NDM
Subject_681	P1449	Indirect ward contact	No contact	No contact	No contact	KPC	No hospital nor ward contact	No contact	No contact	No contact	NDM
Subject_681	P1450	No hospital nor ward contact	No contact	No contact	No contact	KPC	Indirect hospital contact (No ward contact)	No contact	No contact	No contact	NDM
Subject_681	P1451	Indirect hospital contact (No ward contact)	Indirect contact	No contact	No contact	KPC	No hospital nor ward contact	No contact	No contact	No contact	NDM
Subject_681	P1452	Indirect hospital contact (No ward contact)	No contact	No contact	No contact	KPC	Indirect hospital contact (No ward contact)	No contact	No contact	No contact	NDM
Subject_681	P1453	Indirect ward contact	Indirect contact	No contact	No contact	KPC	No hospital nor ward contact	No contact	No contact	No contact	KPC
Subject_681	P1454	Indirect hospital contact (No ward contact)	No contact	No contact	No contact	KPC	Indirect hospital contact (No ward contact)	No contact	No contact	No contact	NDM
Subject_681	P1455	Indirect hospital contact (No ward contact)	Indirect contact	No contact	No contact	KPC	Direct hospital contact (No ward contact)	No contact	No contact	No contact	NDM
Subject_681	P1456	Indirect hospital contact (No ward contact)	Indirect contact	No contact	No contact	KPC	No hospital nor ward contact	No contact	No contact	No contact	OXA-type
Subject_681	P1457	No hospital nor ward contact	No contact	No contact	No contact	KPC	No hospital nor ward contact	No contact	No contact	No contact	NDM
Subject_681	P1458	Indirect hospital contact (No ward contact)	No contact	No contact	No contact	KPC	Indirect ward contact	Direct contact	No contact	No contact	Others
Subject_681	P1459	Indirect hospital contact (No ward contact)	No contact	No contact	No contact	KPC	No hospital nor ward contact	No contact	No contact	No contact	OXA-type
Subject_681	P1460	No hospital nor ward contact	No contact	No contact	No contact	KPC	No hospital nor ward contact	No contact	No contact	No contact	NDM
Subject_681	P1461	Indirect hospital contact (No ward contact)	No contact	No contact	No contact	KPC	No hospital nor ward contact	No contact	No contact	No contact	OXA-type
Subject_681	P1462	No hospital nor ward contact	No contact	No contact	No contact	KPC	No hospital nor ward contact	No contact	No contact	No contact	NDM
Subject_681	P1463	Indirect ward contact	No contact	No contact	No contact	KPC	Direct ward contact	Direct contact	No contact	No contact	KPC
Subject_681	P1464	Indirect ward contact	No contact	No contact	No contact	KPC	No hospital nor ward contact	No contact	No contact	No contact	NDM
Subject_681	P1465	Indirect hospital contact (No ward contact)	No contact	No contact	No contact	KPC	No hospital nor ward contact	No contact	No contact	No contact	NDM
Subject_681	P1466	Indirect hospital contact (No ward contact)	No contact	No contact	No contact	KPC	No hospital nor ward contact	No contact	No contact	No contact	NDM
Subject_681	P1467	Indirect hospital contact (No ward contact)	No contact	No contact	No contact	KPC	No hospital nor ward contact	No contact	No contact	No contact	NDM
Subject_681	P1468	Indirect hospital contact (No ward contact)	No contact	No contact	No contact	KPC	No hospital nor ward contact	No contact	No contact	No contact	Others
Subject_681	P1469	Direct hospital contact (No ward contact)	No contact	No contact	No contact	KPC	No hospital nor ward contact	No contact	No contact	No contact	NDM
Subject_681	P1470	Indirect hospital contact (No ward contact)	No contact	No contact	No contact	KPC	No hospital nor ward contact	No contact	No contact	No contact	NDM
Subject_681	P1471	Indirect hospital contact (No ward contact)	Indirect contact	No contact	No contact	KPC	No hospital nor ward contact	No contact	No contact	No contact	NDM
Subject_681	P1472	Indirect hospital contact (No ward contact)	No contact	No contact	No contact	KPC	Direct hospital contact (No ward contact)	No contact	No contact	No contact	KPC
Subject_681	P1473	Indirect ward contact	No contact	No contact	No contact	KPC	No hospital nor ward contact	No contact	No contact	No contact	OXA-type
Subject_681	P1474	Indirect ward contact	No contact	No contact	No contact	KPC	No hospital nor ward contact	No contact	No contact	No contact	NDM
Subject_681	P1475	Indirect ward contact	No contact	No contact	No contact	KPC	No hospital nor ward contact	No contact	No contact	No contact	NDM
Subject_681	P1476	Direct hospital contact (No ward contact)	No contact	No contact	No contact	KPC	Indirect hospital contact (No ward contact)	No contact	No contact	No contact	NDM
Subject_681	P1477	Indirect ward contact	No contact	No contact	No contact	KPC	Indirect ward contact	No contact	No contact	No contact	NDM
Subject_617	P1478	No hospital nor ward contact	No contact	No contact	No contact	NDM	No hospital nor ward contact	No contact	No contact	No contact	KPC
Subject_617	P1479	No hospital nor ward contact	No contact	No contact	No contact	NDM	No hospital nor ward contact	No contact	No contact	No contact	NDM
Subject_617	P1480	No hospital nor ward contact	No contact	No contact	No contact	NDM	No hospital nor ward contact	No contact	No contact	No contact	KPC
Subject_617	P1481	No hospital nor ward contact	No contact	No contact	No contact	NDM	No hospital nor ward contact	No contact	No contact	No contact	KPC
Subject_617	P1482	Indirect ward contact	No contact	No contact	No contact	NDM	No hospital nor ward contact	No contact	No contact	No contact	KPC
Subject_617	P1483	Indirect hospital contact (No ward contact)	No contact	No contact	No contact	NDM	Indirect hospital contact (No ward contact)	No contact	No contact	No contact	NDM
Subject_617	P1484	No hospital nor ward contact	No contact	No contact	No contact	NDM	No hospital nor ward contact	No contact	No contact	No contact	KPC
Subject_617	P1485	No hospital nor ward contact	No contact	No contact	No contact	NDM	No hospital nor ward contact	No contact	No contact	No contact	NDM
Subject_617	P1486	No hospital nor ward contact	No contact	No contact	No contact	NDM	No hospital nor ward contact	No contact	No contact	No contact	NDM
Subject_617	P1487	No hospital nor ward contact	No contact	No contact	No contact	NDM	No hospital nor ward contact	No contact	No contact	No contact	KPC
Subject_617	P1488	No hospital nor ward contact	No contact	No contact	No contact	NDM	No hospital nor ward contact	No contact	No contact	No contact	NDM
Subject_617	P1489	No hospital nor ward contact	No contact	No contact	No contact	NDM	Indirect hospital contact (No ward contact)	No contact	No contact	No contact	KPC
Subject_617	P1490	Indirect ward contact	No contact	No contact	No contact	NDM	No hospital nor ward contact	No contact	No contact	No contact	KPC
Subject_617	P1491	No hospital nor ward contact	No contact	No contact	No contact	NDM	No hospital nor ward contact	No contact	No contact	No contact	NDM
Subject_617	P1492	No hospital nor ward contact	No contact	No contact	No contact	NDM	No hospital nor ward contact	No contact	No contact	No contact	NDM
Subject_38	P1493	Direct ward contact	No contact	No contact	No contact	OXA-type	No hospital nor ward contact	No contact	No contact	No contact	OXA-type
Subject_38	P1494	No hospital nor ward contact	No contact	No contact	No contact	OXA-type	No hospital nor ward contact	No contact	No contact	No contact	NDM
Subject_38	P1495	Indirect hospital contact (No ward contact)	No contact	No contact	No contact	OXA-type	Indirect hospital contact (No ward contact)	No contact	No contact	No contact	NDM
Subject_38	P1496	No hospital nor ward contact	No contact	No contact	No contact	OXA-type	Indirect hospital contact (No ward contact)	No contact	No contact	No contact	KPC
Subject_38	P1497	No hospital nor ward contact	No contact	No contact	No contact	OXA-type	Indirect ward contact	Indirect contact	No contact	No contact	KPC
Subject_38	P1498	No hospital nor ward contact	No contact	No contact	No contact	OXA-type	No hospital nor ward contact	No contact	No contact	No contact	NDM
Subject_38	P1499	No hospital nor ward contact	No contact	No contact	No contact	OXA-type	No hospital nor ward contact	No contact	No contact	No contact	NDM
Subject_38	P1500	No hospital nor ward contact	No contact	No contact	No contact	OXA-type	Indirect hospital contact (No ward contact)	No contact	No contact	No contact	NDM
Subject_38	P1501	No hospital nor ward contact	No contact	No contact	No contact	OXA-type	Indirect hospital contact (No ward contact)	No contact	No contact	No contact	KPC
Subject_38	P1502	No hospital nor ward contact	No contact	No contact	No contact	OXA-type	Indirect hospital contact (No ward contact)	No contact	No contact	No contact	KPC
Subject_38	P1503	No hospital nor ward contact	No contact	No contact	No contact	OXA-type	No hospital nor ward contact	No contact	No contact	No contact	Others
Subject_38	P1504	No hospital nor ward contact	No contact	No contact	No contact	OXA-type	Indirect hospital contact (No ward contact)	Indirect contact	No contact	No contact	KPC
Subject_38	P1505	No hospital nor ward contact	No contact	No contact	No contact	OXA-type	Indirect ward contact	Indirect contact	No contact	No contact	NDM
Subject_38	P1506	No hospital nor ward contact	No contact	No contact	No contact	OXA-type	No hospital nor ward contact	No contact	No contact	No contact	KPC
Subject_38	P1507	No hospital nor ward contact	No contact	No contact	No contact	OXA-type	No hospital nor ward contact	No contact	No contact	No contact	Others
Subject_38	P1508	No hospital nor ward contact	No contact	No contact	No contact	OXA-type	No hospital nor ward contact	No contact	No contact	No contact	KPC
Subject_38	P1509	Indirect hospital contact (No ward contact)	No contact	No contact	No contact	OXA-type	No hospital nor ward contact	No contact	No contact	No contact	NDM
Subject_38	P1510	No hospital nor ward contact	No contact	No contact	No contact	OXA-type	No hospital nor ward contact	No contact	No contact	No contact	NDM
Subject_38	P1511	No hospital nor ward contact	No contact	No contact	No contact	OXA-type	Direct hospital contact (No ward contact)	Indirect contact	No contact	No contact	NDM
Subject_38	P1512	No hospital nor ward contact	No contact	No contact	No contact	OXA-type	Indirect hospital contact (No ward contact)	No contact	No contact	No contact	NDM
Subject_718	P1513	Direct hospital contact (No ward contact)	No contact	No contact	No contact	KPC	Indirect hospital contact (No ward contact)	No contact	No contact	No contact	NDM
Subject_718	P1514	Indirect ward contact	Indirect contact	No contact	No contact	KPC	Indirect hospital contact (No ward contact)	No contact	No contact	No contact	NDM
Subject_718	P1515	Indirect ward contact	No contact	No contact	No contact	KPC	Indirect ward contact	Direct contact	No contact	No contact	NDM
Subject_718	P1516	Indirect ward contact	No contact	No contact	No contact	KPC	Indirect hospital contact (No ward contact)	Indirect contact	No contact	No contact	KPC
Subject_718	P1517	Indirect ward contact	Direct contact	No contact	No contact	KPC	Indirect ward contact	Indirect contact	No contact	No contact	NDM
Subject_718	P1518	Direct hospital contact (No ward contact)	No contact	No contact	No contact	KPC	Indirect hospital contact (No ward contact)	No contact	No contact	No contact	NDM
Subject_718	P1519	Direct hospital contact (No ward contact)	No contact	No contact	No contact	KPC	No hospital nor ward contact	No contact	No contact	No contact	NDM
Subject_718	P1520	Indirect ward contact	Direct contact	No contact	No contact	KPC	Indirect hospital contact (No ward contact)	No contact	No contact	No contact	NDM
Subject_718	P1521	Direct hospital contact (No ward contact)	No contact	No contact	No contact	KPC	Indirect hospital contact (No ward contact)	No contact	No contact	No contact	NDM
Subject_718	P1522	Indirect ward contact	No contact	No contact	No contact	KPC	No hospital nor ward contact	No contact	No contact	No contact	OXA-type
Subject_718	P1523	Direct hospital contact (No ward contact)	No contact	No contact	No contact	KPC	Indirect hospital contact (No ward contact)	No contact	No contact	No contact	OXA-type
Subject_718	P1524	Direct hospital contact (No ward contact)	No contact	No contact	No contact	KPC	Direct hospital contact (No ward contact)	No contact	No contact	No contact	NDM
Subject_718	P1525	Direct hospital contact (No ward contact)	No contact	No contact	No contact	KPC	No hospital nor ward contact	No contact	No contact	No contact	NDM
Subject_718	P1526	Direct hospital contact (No ward contact)	No contact	No contact	No contact	KPC	Indirect ward contact	No contact	No contact	No contact	KPC
Subject_718	P1527	Direct hospital contact (No ward contact)	No contact	No contact	No contact	KPC	No hospital nor ward contact	No contact	No contact	No contact	NDM
Subject_718	P1528	Direct hospital contact (No ward contact)	No contact	No contact	No contact	KPC	No hospital nor ward contact	No contact	No contact	No contact	NDM
Subject_718	P1529	Direct hospital contact (No ward contact)	No contact	No contact	No contact	KPC	No hospital nor ward contact	No contact	No contact	No contact	NDM
Subject_718	P1530	Direct hospital contact (No ward contact)	No contact	No contact	No contact	KPC	Indirect hospital contact (No ward contact)	No contact	No contact	No contact	NDM
Subject_718	P1531	Indirect hospital contact (No ward contact)	No contact	No contact	No contact	KPC	Indirect hospital contact (No ward contact)	No contact	No contact	No contact	NDM
Subject_718	P1532	Indirect hospital contact (No ward contact)	No contact	No contact	No contact	KPC	Indirect hospital contact (No ward contact)	Indirect contact	No contact	No contact	NDM
Subject_718	P1533	Indirect hospital contact (No ward contact)	No contact	No contact	No contact	KPC	No hospital nor ward contact	No contact	No contact	No contact	NDM
Subject_718	P1534	No hospital nor ward contact	No contact	No contact	No contact	KPC	No hospital nor ward contact	No contact	No contact	No contact	Others
Subject_718	P1535	Indirect ward contact	Indirect contact	No contact	No contact	KPC	Indirect hospital contact (No ward contact)	No contact	No contact	No contact	NDM
Subject_718	P1536	Indirect ward contact	No contact	No contact	No contact	KPC	Indirect hospital contact (No ward contact)	No contact	No contact	No contact	NDM
Subject_718	P1537	Indirect ward contact	Indirect contact	No contact	No contact	KPC	Indirect hospital contact (No ward contact)	No contact	No contact	No contact	KPC
Subject_718	P1538	No hospital nor ward contact	No contact	No contact	No contact	KPC	No hospital nor ward contact	No contact	No contact	No contact	NDM
Subject_718	P1539	No hospital nor ward contact	No contact	No contact	No contact	KPC	Indirect ward contact	Indirect contact	No contact	No contact	NDM
Subject_718	P1540	Indirect hospital contact (No ward contact)	No contact	No contact	No contact	KPC	No hospital nor ward contact	No contact	No contact	No contact	NDM
Subject_718	P1541	Direct hospital contact (No ward contact)	No contact	No contact	No contact	KPC	Indirect hospital contact (No ward contact)	No contact	No contact	No contact	NDM
Subject_718	P1542	Indirect ward contact	Direct contact	No contact	No contact	KPC	Indirect hospital contact (No ward contact)	No contact	No contact	No contact	NDM
Subject_718	P1543	No hospital nor ward contact	No contact	No contact	No contact	KPC	No hospital nor ward contact	No contact	No contact	No contact	NDM
Subject_718	P1544	Indirect ward contact	Indirect contact	No contact	No contact	KPC	Indirect hospital contact (No ward contact)	No contact	No contact	No contact	Others
Subject_718	P1545	Indirect hospital contact (No ward contact)	No contact	No contact	No contact	KPC	Direct hospital contact (No ward contact)	No contact	No contact	No contact	Others
Subject_718	P1546	Direct hospital contact (No ward contact)	No contact	No contact	No contact	KPC	Direct hospital contact (No ward contact)	No contact	No contact	No contact	NDM
Subject_718	P1547	Direct hospital contact (No ward contact)	No contact	No contact	No contact	KPC	Indirect ward contact	Indirect contact	No contact	No contact	NDM
Subject_718	P1548	Indirect ward contact	Indirect contact	No contact	No contact	KPC	Indirect hospital contact (No ward contact)	No contact	No contact	No contact	NDM
Subject_718	P1549	Indirect ward contact	No contact	No contact	No contact	KPC	Indirect hospital contact (No ward contact)	No contact	No contact	No contact	NDM
Subject_718	P1550	Indirect hospital contact (No ward contact)	No contact	No contact	No contact	KPC	Indirect hospital contact (No ward contact)	Indirect contact	No contact	No contact	KPC
Subject_718	P1551	Indirect hospital contact (No ward contact)	No contact	No contact	No contact	KPC	Indirect hospital contact (No ward contact)	No contact	No contact	No contact	NDM
Subject_718	P1552	Indirect hospital contact (No ward contact)	No contact	No contact	No contact	KPC	Indirect hospital contact (No ward contact)	No contact	No contact	No contact	NDM
Subject_718	P1553	Indirect ward contact	No contact	No contact	No contact	KPC	No hospital nor ward contact	No contact	No contact	No contact	NDM
Subject_718	P1554	Indirect hospital contact (No ward contact)	No contact	No contact	No contact	KPC	Indirect ward contact	Indirect contact	No contact	No contact	NDM
Subject_718	P1555	Indirect hospital contact (No ward contact)	No contact	No contact	No contact	KPC	Indirect hospital contact (No ward contact)	No contact	No contact	No contact	NDM
Subject_718	P1556	Indirect hospital contact (No ward contact)	No contact	No contact	No contact	KPC	Indirect ward contact	Indirect contact	No contact	No contact	NDM
Subject_718	P1557	No hospital nor ward contact	No contact	No contact	No contact	KPC	No hospital nor ward contact	No contact	No contact	No contact	NDM
Subject_718	P1558	Indirect ward contact	No contact	No contact	No contact	KPC	Indirect ward contact	No contact	No contact	No contact	NDM
Subject_718	P1559	Indirect ward contact	No contact	No contact	No contact	KPC	Indirect hospital contact (No ward contact)	Indirect contact	No contact	No contact	NDM
Subject_718	P1560	Indirect ward contact	No contact	No contact	No contact	KPC	No hospital nor ward contact	No contact	No contact	No contact	OXA-type
Subject_718	P1561	Indirect hospital contact (No ward contact)	No contact	No contact	No contact	KPC	Direct hospital contact (No ward contact)	Direct contact	No contact	No contact	NDM
Subject_718	P1562	Indirect ward contact	No contact	No contact	No contact	KPC	Direct hospital contact (No ward contact)	No contact	Indirect contact	No contact	NDM
Subject_718	P1563	Indirect ward contact	Direct contact	No contact	No contact	KPC	Indirect hospital contact (No ward contact)	No contact	No contact	No contact	NDM
Subject_718	P1564	Indirect ward contact	Indirect contact	No contact	No contact	KPC	No hospital nor ward contact	No contact	No contact	No contact	KPC
Subject_718	P1565	Indirect hospital contact (No ward contact)	No contact	No contact	No contact	KPC	Indirect ward contact	No contact	No contact	No contact	OXA-type
Subject_718	P1566	Direct hospital contact (No ward contact)	No contact	No contact	No contact	KPC	No hospital nor ward contact	No contact	No contact	No contact	NDM
Subject_718	P1567	Indirect hospital contact (No ward contact)	No contact	No contact	No contact	KPC	No hospital nor ward contact	No contact	No contact	No contact	Others
Subject_718	P1568	Indirect ward contact	Indirect contact	No contact	No contact	KPC	Indirect hospital contact (No ward contact)	No contact	No contact	No contact	NDM
Subject_718	P1569	Indirect hospital contact (No ward contact)	No contact	No contact	No contact	KPC	Indirect ward contact	No contact	No contact	No contact	NDM
Subject_718	P1570	Indirect hospital contact (No ward contact)	No contact	No contact	No contact	KPC	Indirect hospital contact (No ward contact)	No contact	No contact	No contact	NDM
Subject_718	P1571	Indirect ward contact	Indirect contact	No contact	No contact	KPC	No hospital nor ward contact	No contact	No contact	No contact	NDM
Subject_718	P1572	Indirect hospital contact (No ward contact)	No contact	No contact	No contact	KPC	No hospital nor ward contact	No contact	No contact	No contact	NDM
Subject_718	P1573	Indirect ward contact	No contact	No contact	No contact	KPC	Indirect ward contact	Indirect contact	No contact	No contact	NDM
Subject_718	P1574	Indirect hospital contact (No ward contact)	No contact	No contact	No contact	KPC	No hospital nor ward contact	No contact	No contact	No contact	OXA-type
Subject_718	P1575	Indirect hospital contact (No ward contact)	No contact	No contact	No contact	KPC	Indirect hospital contact (No ward contact)	No contact	No contact	No contact	NDM
Subject_718	P1576	Indirect ward contact	Indirect contact	No contact	No contact	KPC	No hospital nor ward contact	No contact	No contact	No contact	NDM
Subject_718	P1577	Indirect ward contact	Indirect contact	No contact	No contact	KPC	Direct ward contact	Direct contact	No contact	No contact	NDM
Subject_718	P1578	Indirect ward contact	Indirect contact	No contact	No contact	KPC	Indirect hospital contact (No ward contact)	No contact	No contact	No contact	OXA-type
Subject_718	P1579	Indirect hospital contact (No ward contact)	No contact	No contact	No contact	KPC	Indirect hospital contact (No ward contact)	No contact	No contact	No contact	NDM
Subject_718	P1580	Indirect ward contact	Indirect contact	No contact	No contact	KPC	Indirect ward contact	Indirect contact	No contact	No contact	NDM
Subject_718	P1581	Indirect ward contact	No contact	No contact	No contact	KPC	Indirect ward contact	No contact	No contact	No contact	NDM
Subject_718	P1582	No hospital nor ward contact	No contact	No contact	No contact	KPC	Indirect ward contact	No contact	No contact	No contact	NDM
Subject_718	P1583	Indirect hospital contact (No ward contact)	No contact	No contact	No contact	KPC	Indirect hospital contact (No ward contact)	No contact	No contact	No contact	KPC
Subject_718	P1584	Indirect ward contact	Indirect contact	No contact	No contact	KPC	Indirect ward contact	No contact	No contact	No contact	NDM
Subject_718	P1585	Indirect hospital contact (No ward contact)	No contact	No contact	No contact	KPC	Indirect hospital contact (No ward contact)	No contact	No contact	No contact	Others
Subject_718	P1586	Indirect ward contact	Indirect contact	No contact	No contact	KPC	No hospital nor ward contact	No contact	No contact	No contact	NDM
Subject_718	P1587	Indirect hospital contact (No ward contact)	No contact	No contact	No contact	KPC	Indirect ward contact	Indirect contact	No contact	No contact	NDM
Subject_718	P1588	Indirect hospital contact (No ward contact)	No contact	No contact	No contact	KPC	Indirect hospital contact (No ward contact)	Indirect contact	No contact	No contact	NDM
Subject_718	P1589	No hospital nor ward contact	No contact	No contact	No contact	KPC	No hospital nor ward contact	No contact	No contact	No contact	NDM
Subject_718	P1590	Indirect hospital contact (No ward contact)	No contact	No contact	No contact	KPC	No hospital nor ward contact	No contact	No contact	No contact	NDM
Subject_718	P1591	Indirect ward contact	No contact	No contact	No contact	KPC	Indirect hospital contact (No ward contact)	No contact	No contact	No contact	NDM
Subject_718	P1592	No hospital nor ward contact	No contact	No contact	No contact	KPC	Direct hospital contact (No ward contact)	No contact	No contact	No contact	NDM
Subject_718	P1593	Indirect hospital contact (No ward contact)	No contact	No contact	No contact	KPC	Indirect hospital contact (No ward contact)	Indirect contact	No contact	No contact	OXA-type
Subject_718	P1594	No hospital nor ward contact	No contact	No contact	No contact	KPC	Indirect ward contact	No contact	No contact	No contact	NDM
Subject_718	P1595	Indirect ward contact	No contact	No contact	No contact	KPC	No hospital nor ward contact	No contact	No contact	No contact	NDM
Subject_718	P1596	Indirect ward contact	No contact	No contact	No contact	KPC	Indirect hospital contact (No ward contact)	No contact	No contact	No contact	Others
Subject_718	P1597	Indirect ward contact	Indirect contact	No contact	No contact	KPC	Indirect hospital contact (No ward contact)	No contact	No contact	No contact	NDM
Subject_718	P1598	Indirect ward contact	No contact	No contact	No contact	KPC	No hospital nor ward contact	No contact	No contact	No contact	NDM
Subject_718	P1599	Indirect ward contact	Indirect contact	No contact	No contact	KPC	No hospital nor ward contact	No contact	No contact	No contact	NDM
Subject_718	P1600	Indirect hospital contact (No ward contact)	No contact	No contact	No contact	KPC	No hospital nor ward contact	No contact	No contact	No contact	OXA-type
Subject_718	P1601	Direct hospital contact (No ward contact)	Indirect contact	No contact	No contact	KPC	Indirect hospital contact (No ward contact)	Indirect contact	No contact	No contact	KPC
Subject_718	P1602	Indirect hospital contact (No ward contact)	No contact	No contact	No contact	KPC	Indirect hospital contact (No ward contact)	No contact	No contact	No contact	NDM
Subject_718	P1603	Indirect hospital contact (No ward contact)	No contact	No contact	No contact	KPC	No hospital nor ward contact	No contact	No contact	No contact	NDM
Subject_718	P1604	Indirect ward contact	No contact	No contact	No contact	KPC	Indirect hospital contact (No ward contact)	No contact	No contact	No contact	NDM
Subject_718	P1605	Indirect ward contact	No contact	No contact	No contact	KPC	Direct hospital contact (No ward contact)	No contact	No contact	No contact	NDM
Subject_718	P1606	Indirect ward contact	Direct contact	No contact	No contact	KPC	Indirect ward contact	No contact	No contact	No contact	NDM
Subject_718	P1607	Indirect hospital contact (No ward contact)	No contact	No contact	No contact	KPC	No hospital nor ward contact	No contact	No contact	No contact	Others
Subject_718	P1608	Direct hospital contact (No ward contact)	No contact	No contact	No contact	KPC	Indirect hospital contact (No ward contact)	No contact	No contact	No contact	NDM
Subject_718	P1609	Direct ward contact	No contact	No contact	No contact	KPC	Indirect hospital contact (No ward contact)	Indirect contact	No contact	No contact	NDM
Subject_41	P1610	Direct hospital contact (No ward contact)	No contact	No contact	No contact	KPC	Indirect hospital contact (No ward contact)	No contact	No contact	No contact	NDM
Subject_41	P1611	Indirect hospital contact (No ward contact)	No contact	No contact	No contact	KPC	Indirect hospital contact (No ward contact)	No contact	No contact	No contact	NDM
Subject_41	P1612	Indirect hospital contact (No ward contact)	No contact	No contact	No contact	KPC	No hospital nor ward contact	No contact	No contact	No contact	OXA-type
Subject_41	P1613	Indirect hospital contact (No ward contact)	No contact	No contact	No contact	KPC	Indirect hospital contact (No ward contact)	No contact	No contact	No contact	NDM
Subject_41	P1614	Indirect hospital contact (No ward contact)	No contact	No contact	No contact	KPC	No hospital nor ward contact	No contact	No contact	No contact	NDM
Subject_41	P1615	Indirect hospital contact (No ward contact)	No contact	No contact	No contact	KPC	Indirect hospital contact (No ward contact)	No contact	No contact	No contact	NDM
Subject_41	P1616	Direct hospital contact (No ward contact)	No contact	No contact	No contact	KPC	Indirect hospital contact (No ward contact)	No contact	No contact	No contact	NDM
Subject_41	P1617	Direct hospital contact (No ward contact)	Direct contact	No contact	No contact	KPC	Indirect hospital contact (No ward contact)	No contact	No contact	No contact	NDM
Subject_41	P1618	Direct hospital contact (No ward contact)	No contact	No contact	No contact	KPC	Indirect ward contact	No contact	No contact	No contact	NDM
Subject_41	P1619	Direct hospital contact (No ward contact)	No contact	No contact	No contact	KPC	Indirect hospital contact (No ward contact)	No contact	No contact	No contact	NDM
Subject_41	P1620	Indirect ward contact	No contact	No contact	No contact	KPC	No hospital nor ward contact	No contact	No contact	No contact	NDM
Subject_41	P1621	Direct hospital contact (No ward contact)	No contact	No contact	No contact	KPC	Indirect hospital contact (No ward contact)	No contact	No contact	No contact	Others
Subject_41	P1622	Indirect ward contact	No contact	No contact	No contact	KPC	No hospital nor ward contact	No contact	No contact	No contact	OXA-type
Subject_41	P1623	Indirect ward contact	No contact	No contact	No contact	KPC	Indirect hospital contact (No ward contact)	No contact	No contact	No contact	NDM
Subject_41	P1624	Indirect ward contact	No contact	No contact	No contact	KPC	Indirect ward contact	Indirect contact	No contact	No contact	NDM
Subject_41	P1625	No hospital nor ward contact	No contact	No contact	No contact	KPC	No hospital nor ward contact	No contact	No contact	No contact	NDM
Subject_41	P1626	Direct ward contact	No contact	No contact	No contact	KPC	No hospital nor ward contact	No contact	No contact	No contact	OXA-type
Subject_41	P1627	Indirect hospital contact (No ward contact)	No contact	No contact	No contact	KPC	Indirect hospital contact (No ward contact)	No contact	No contact	No contact	NDM
Subject_41	P1628	Indirect hospital contact (No ward contact)	No contact	No contact	No contact	KPC	No hospital nor ward contact	No contact	No contact	No contact	NDM
Subject_41	P1629	Indirect ward contact	No contact	No contact	No contact	KPC	No hospital nor ward contact	No contact	No contact	No contact	NDM
Subject_41	P1630	No hospital nor ward contact	No contact	No contact	No contact	KPC	No hospital nor ward contact	No contact	No contact	No contact	NDM
Subject_41	P1631	Indirect hospital contact (No ward contact)	No contact	No contact	No contact	KPC	Indirect hospital contact (No ward contact)	No contact	No contact	No contact	OXA-type
Subject_41	P1632	Indirect hospital contact (No ward contact)	Indirect contact	No contact	No contact	KPC	Indirect hospital contact (No ward contact)	No contact	No contact	No contact	NDM
Subject_41	P1633	Indirect hospital contact (No ward contact)	No contact	No contact	No contact	KPC	No hospital nor ward contact	No contact	No contact	No contact	KPC
Subject_41	P1634	No hospital nor ward contact	No contact	No contact	No contact	KPC	Indirect hospital contact (No ward contact)	No contact	No contact	No contact	OXA-type
Subject_41	P1635	No hospital nor ward contact	No contact	No contact	No contact	KPC	No hospital nor ward contact	No contact	No contact	No contact	Others
Subject_41	P1636	Indirect ward contact	No contact	No contact	No contact	KPC	Indirect hospital contact (No ward contact)	No contact	No contact	No contact	OXA-type
Subject_41	P1637	Indirect hospital contact (No ward contact)	No contact	No contact	No contact	KPC	Indirect hospital contact (No ward contact)	No contact	No contact	No contact	NDM
Subject_41	P1638	No hospital nor ward contact	No contact	No contact	No contact	KPC	Indirect hospital contact (No ward contact)	Indirect contact	No contact	No contact	NDM
Subject_41	P1639	Indirect hospital contact (No ward contact)	No contact	No contact	No contact	KPC	Direct hospital contact (No ward contact)	No contact	No contact	No contact	NDM
Subject_41	P1640	Indirect hospital contact (No ward contact)	No contact	No contact	No contact	KPC	Indirect hospital contact (No ward contact)	Indirect contact	No contact	No contact	NDM
Subject_41	P1641	Direct hospital contact (No ward contact)	No contact	No contact	No contact	KPC	Indirect ward contact	Direct contact	No contact	No contact	NDM
Subject_41	P1642	Indirect hospital contact (No ward contact)	No contact	No contact	No contact	KPC	Direct hospital contact (No ward contact)	No contact	No contact	No contact	NDM
Subject_41	P1643	Indirect hospital contact (No ward contact)	No contact	No contact	No contact	KPC	Indirect hospital contact (No ward contact)	No contact	No contact	No contact	KPC
Subject_41	P1644	Indirect hospital contact (No ward contact)	No contact	No contact	No contact	KPC	Indirect ward contact	No contact	No contact	No contact	NDM
Subject_41	P1645	Indirect hospital contact (No ward contact)	No contact	No contact	No contact	KPC	Indirect ward contact	No contact	No contact	No contact	NDM
Subject_41	P1646	Indirect ward contact	No contact	No contact	No contact	KPC	No hospital nor ward contact	No contact	No contact	No contact	Others
Subject_41	P1647	Indirect ward contact	No contact	No contact	No contact	KPC	No hospital nor ward contact	No contact	No contact	No contact	Others
Subject_41	P1648	Indirect hospital contact (No ward contact)	No contact	No contact	No contact	KPC	Indirect ward contact	No contact	No contact	No contact	Others
Subject_41	P1649	Indirect hospital contact (No ward contact)	No contact	No contact	No contact	KPC	Indirect ward contact	No contact	No contact	No contact	Others
Subject_41	P1650	Indirect ward contact	No contact	No contact	No contact	KPC	Indirect ward contact	No contact	No contact	No contact	NDM
Subject_41	P1651	Indirect hospital contact (No ward contact)	No contact	No contact	No contact	KPC	No hospital nor ward contact	No contact	No contact	No contact	NDM
Subject_41	P1652	No hospital nor ward contact	No contact	No contact	No contact	KPC	No hospital nor ward contact	No contact	No contact	No contact	NDM
Subject_41	P1653	Direct hospital contact (No ward contact)	No contact	No contact	No contact	KPC	Direct ward contact	No contact	Indirect contact	No contact	NDM
Subject_41	P1654	Indirect hospital contact (No ward contact)	No contact	No contact	No contact	KPC	Indirect hospital contact (No ward contact)	Indirect contact	No contact	No contact	NDM
Subject_41	P1655	Direct hospital contact (No ward contact)	No contact	No contact	No contact	KPC	Indirect hospital contact (No ward contact)	No contact	No contact	No contact	NDM
Subject_41	P1656	Indirect hospital contact (No ward contact)	No contact	No contact	No contact	KPC	Indirect hospital contact (No ward contact)	Indirect contact	No contact	No contact	NDM
Subject_41	P1657	Indirect ward contact	Direct contact	No contact	No contact	KPC	No hospital nor ward contact	No contact	No contact	No contact	NDM
Subject_41	P1658	Direct hospital contact (No ward contact)	No contact	No contact	No contact	KPC	Direct ward contact	Indirect contact	No contact	No contact	NDM
Subject_41	P1659	Direct hospital contact (No ward contact)	No contact	No contact	No contact	KPC	Indirect ward contact	Indirect contact	No contact	No contact	NDM
Subject_41	P1660	Indirect ward contact	No contact	No contact	No contact	KPC	Indirect ward contact	No contact	No contact	No contact	NDM
Subject_41	P1661	Direct hospital contact (No ward contact)	No contact	No contact	No contact	KPC	No hospital nor ward contact	No contact	No contact	No contact	OXA-type
Subject_41	P1662	Indirect hospital contact (No ward contact)	No contact	No contact	No contact	KPC	Indirect hospital contact (No ward contact)	No contact	No contact	No contact	NDM
Subject_41	P1663	Indirect hospital contact (No ward contact)	No contact	No contact	No contact	KPC	No hospital nor ward contact	No contact	No contact	No contact	NDM
Subject_41	P1664	Indirect hospital contact (No ward contact)	No contact	No contact	No contact	KPC	Indirect hospital contact (No ward contact)	No contact	No contact	No contact	NDM
Subject_41	P1665	Indirect ward contact	Indirect contact	No contact	No contact	KPC	Indirect hospital contact (No ward contact)	No contact	No contact	No contact	NDM
Subject_41	P1666	Indirect ward contact	Indirect contact	No contact	No contact	KPC	No hospital nor ward contact	No contact	No contact	No contact	OXA-type
Subject_41	P1667	Indirect ward contact	No contact	No contact	No contact	KPC	No hospital nor ward contact	No contact	No contact	No contact	NDM
Subject_41	P1668	Indirect ward contact	No contact	No contact	No contact	KPC	No hospital nor ward contact	No contact	No contact	No contact	Others
Subject_41	P1669	Indirect hospital contact (No ward contact)	No contact	No contact	No contact	KPC	Indirect hospital contact (No ward contact)	No contact	No contact	No contact	KPC
Subject_41	P1670	Indirect ward contact	No contact	No contact	No contact	KPC	No hospital nor ward contact	No contact	No contact	No contact	NDM
Subject_41	P1671	Indirect hospital contact (No ward contact)	No contact	No contact	No contact	KPC	No hospital nor ward contact	No contact	No contact	No contact	NDM
Subject_41	P1672	Indirect hospital contact (No ward contact)	No contact	No contact	No contact	KPC	Indirect ward contact	Indirect contact	No contact	No contact	Others
Subject_41	P1673	Indirect hospital contact (No ward contact)	No contact	No contact	No contact	KPC	Direct hospital contact (No ward contact)	No contact	No contact	No contact	OXA-type
Subject_41	P1674	Indirect hospital contact (No ward contact)	Indirect contact	No contact	No contact	KPC	Indirect ward contact	Indirect contact	No contact	No contact	NDM
Subject_41	P1675	Indirect hospital contact (No ward contact)	No contact	No contact	No contact	KPC	Indirect hospital contact (No ward contact)	No contact	No contact	No contact	OXA-type
Subject_41	P1676	Indirect hospital contact (No ward contact)	No contact	No contact	No contact	KPC	Direct hospital contact (No ward contact)	No contact	No contact	No contact	OXA-type
Subject_41	P1677	No hospital nor ward contact	No contact	No contact	No contact	KPC	No hospital nor ward contact	No contact	No contact	No contact	NDM
Subject_41	P1678	Indirect hospital contact (No ward contact)	No contact	No contact	No contact	KPC	No hospital nor ward contact	No contact	No contact	No contact	OXA-type
Subject_41	P1679	Indirect hospital contact (No ward contact)	No contact	No contact	No contact	KPC	No hospital nor ward contact	No contact	No contact	No contact	NDM
Subject_41	P1680	Direct hospital contact (No ward contact)	No contact	No contact	No contact	KPC	Indirect hospital contact (No ward contact)	No contact	No contact	No contact	NDM
Subject_41	P1681	Indirect ward contact	Indirect contact	No contact	No contact	KPC	Indirect hospital contact (No ward contact)	No contact	No contact	No contact	NDM
Subject_41	P1682	Indirect hospital contact (No ward contact)	No contact	No contact	No contact	KPC	No hospital nor ward contact	No contact	No contact	No contact	NDM
Subject_41	P1683	Indirect hospital contact (No ward contact)	No contact	No contact	No contact	KPC	Indirect hospital contact (No ward contact)	No contact	No contact	No contact	NDM
Subject_41	P1684	No hospital nor ward contact	No contact	No contact	No contact	KPC	No hospital nor ward contact	No contact	No contact	No contact	NDM
Subject_41	P1685	Indirect ward contact	No contact	No contact	No contact	KPC	Indirect hospital contact (No ward contact)	No contact	No contact	No contact	KPC
Subject_41	P1686	Indirect hospital contact (No ward contact)	No contact	No contact	No contact	KPC	Indirect hospital contact (No ward contact)	No contact	No contact	No contact	NDM
Subject_41	P1687	No hospital nor ward contact	No contact	No contact	No contact	KPC	No hospital nor ward contact	No contact	No contact	No contact	OXA-type
Subject_41	P1688	Direct hospital contact (No ward contact)	No contact	No contact	No contact	KPC	No hospital nor ward contact	No contact	No contact	No contact	NDM
Subject_41	P1689	No hospital nor ward contact	No contact	No contact	No contact	KPC	No hospital nor ward contact	No contact	No contact	No contact	NDM
Subject_41	P1690	Indirect hospital contact (No ward contact)	No contact	No contact	No contact	KPC	No hospital nor ward contact	No contact	No contact	No contact	NDM
Subject_41	P1691	Indirect hospital contact (No ward contact)	No contact	No contact	No contact	KPC	Indirect hospital contact (No ward contact)	No contact	No contact	No contact	NDM
Subject_41	P1692	Indirect hospital contact (No ward contact)	No contact	No contact	No contact	KPC	No hospital nor ward contact	No contact	No contact	No contact	NDM
Subject_41	P1693	Indirect hospital contact (No ward contact)	No contact	No contact	No contact	KPC	Indirect hospital contact (No ward contact)	No contact	No contact	No contact	OXA-type
Subject_41	P1694	Indirect hospital contact (No ward contact)	No contact	No contact	No contact	KPC	No hospital nor ward contact	No contact	No contact	No contact	NDM
Subject_41	P1695	Direct hospital contact (No ward contact)	No contact	No contact	No contact	KPC	Indirect hospital contact (No ward contact)	No contact	No contact	No contact	NDM
Subject_41	P1696	Indirect ward contact	Direct contact	No contact	No contact	KPC	Indirect ward contact	No contact	No contact	No contact	NDM
Subject_41	P1697	Indirect hospital contact (No ward contact)	No contact	No contact	No contact	KPC	Indirect hospital contact (No ward contact)	No contact	No contact	No contact	NDM
Subject_41	P1698	Indirect hospital contact (No ward contact)	No contact	No contact	No contact	KPC	Indirect ward contact	Indirect contact	No contact	No contact	NDM
Subject_41	P1699	Indirect hospital contact (No ward contact)	No contact	No contact	No contact	KPC	Indirect hospital contact (No ward contact)	No contact	No contact	No contact	Others
Subject_41	P1700	Indirect hospital contact (No ward contact)	No contact	No contact	No contact	KPC	No hospital nor ward contact	No contact	No contact	No contact	NDM
Subject_41	P1701	Direct hospital contact (No ward contact)	No contact	No contact	No contact	KPC	No hospital nor ward contact	No contact	No contact	No contact	NDM
Subject_41	P1702	Indirect ward contact	Indirect contact	No contact	No contact	KPC	No hospital nor ward contact	No contact	No contact	No contact	NDM
Subject_41	P1703	Indirect hospital contact (No ward contact)	No contact	No contact	No contact	KPC	No hospital nor ward contact	No contact	No contact	No contact	NDM
Subject_41	P1704	Indirect ward contact	No contact	No contact	No contact	KPC	Indirect ward contact	No contact	No contact	No contact	NDM
Subject_41	P1705	Direct hospital contact (No ward contact)	No contact	No contact	No contact	KPC	Indirect hospital contact (No ward contact)	No contact	No contact	No contact	NDM
Subject_41	P1706	Indirect hospital contact (No ward contact)	No contact	No contact	No contact	KPC	Direct hospital contact (No ward contact)	No contact	No contact	No contact	NDM
Subject_41	P1707	Indirect hospital contact (No ward contact)	No contact	No contact	No contact	KPC	No hospital nor ward contact	No contact	No contact	No contact	NDM
Subject_41	P1708	Indirect ward contact	No contact	No contact	No contact	KPC	Indirect hospital contact (No ward contact)	Indirect contact	No contact	No contact	NDM
Subject_41	P1709	No hospital nor ward contact	No contact	No contact	No contact	KPC	Indirect ward contact	Indirect contact	No contact	No contact	OXA-type
Subject_42	P1710	Direct ward contact	Direct contact	No contact	No contact	KPC	Direct hospital contact (No ward contact)	Direct contact	No contact	No contact	Others
Subject_42	P1711	Indirect ward contact	No contact	No contact	No contact	KPC	Indirect hospital contact (No ward contact)	No contact	No contact	No contact	OXA-type
Subject_42	P1712	Indirect ward contact	Indirect contact	No contact	No contact	KPC	No hospital nor ward contact	No contact	No contact	No contact	Others
Subject_42	P1713	Indirect hospital contact (No ward contact)	Indirect contact	No contact	No contact	KPC	Indirect hospital contact (No ward contact)	Indirect contact	No contact	No contact	NDM
Subject_42	P1714	Indirect ward contact	No contact	No contact	No contact	KPC	Indirect hospital contact (No ward contact)	Indirect contact	No contact	No contact	NDM
Subject_42	P1715	Direct ward contact	Direct contact	No contact	No contact	KPC	No hospital nor ward contact	No contact	No contact	No contact	NDM
Subject_42	P1716	Direct hospital contact (No ward contact)	Direct contact	No contact	No contact	KPC	Direct hospital contact (No ward contact)	Indirect contact	No contact	No contact	OXA-type
Subject_42	P1717	Indirect ward contact	No contact	No contact	No contact	KPC	Indirect hospital contact (No ward contact)	No contact	No contact	No contact	NDM
Subject_42	P1718	Indirect hospital contact (No ward contact)	No contact	No contact	No contact	KPC	Indirect hospital contact (No ward contact)	No contact	No contact	No contact	OXA-type
Subject_42	P1719	Indirect ward contact	Direct contact	No contact	No contact	KPC	No hospital nor ward contact	No contact	No contact	No contact	OXA-type
Subject_42	P1720	Indirect ward contact	No contact	No contact	No contact	KPC	No hospital nor ward contact	No contact	No contact	No contact	NDM
Subject_42	P1721	Direct ward contact	No contact	No contact	No contact	KPC	Indirect hospital contact (No ward contact)	No contact	No contact	No contact	NDM
Subject_42	P1722	Direct hospital contact (No ward contact)	Direct contact	No contact	No contact	KPC	Indirect hospital contact (No ward contact)	Indirect contact	No contact	No contact	NDM
Subject_42	P1723	Indirect ward contact	Direct contact	No contact	No contact	KPC	No hospital nor ward contact	No contact	No contact	No contact	NDM
Subject_42	P1724	Direct hospital contact (No ward contact)	No contact	No contact	No contact	KPC	No hospital nor ward contact	No contact	No contact	No contact	NDM
Subject_42	P1725	Direct hospital contact (No ward contact)	No contact	No contact	No contact	KPC	Direct hospital contact (No ward contact)	No contact	No contact	No contact	NDM
Subject_42	P1726	Direct hospital contact (No ward contact)	No contact	No contact	No contact	KPC	Indirect ward contact	No contact	No contact	No contact	Others
Subject_42	P1727	Direct hospital contact (No ward contact)	Direct contact	No contact	No contact	KPC	Indirect ward contact	No contact	No contact	No contact	Others
Subject_42	P1728	Direct ward contact	Direct contact	No contact	No contact	KPC	Indirect ward contact	No contact	No contact	No contact	OXA-type
Subject_42	P1729	No hospital nor ward contact	No contact	No contact	No contact	KPC	No hospital nor ward contact	No contact	No contact	No contact	OXA-type
Subject_42	P1730	Direct hospital contact (No ward contact)	Direct contact	No contact	No contact	KPC	Indirect ward contact	No contact	No contact	No contact	OXA-type
Subject_42	P1731	Direct hospital contact (No ward contact)	No contact	No contact	No contact	KPC	No hospital nor ward contact	No contact	No contact	No contact	NDM
Subject_42	P1732	Indirect hospital contact (No ward contact)	No contact	No contact	No contact	KPC	Indirect hospital contact (No ward contact)	No contact	No contact	No contact	NDM
Subject_42	P1733	Indirect ward contact	Indirect contact	No contact	No contact	KPC	Indirect hospital contact (No ward contact)	No contact	No contact	No contact	NDM
Subject_42	P1734	Indirect hospital contact (No ward contact)	Indirect contact	No contact	No contact	KPC	No hospital nor ward contact	No contact	No contact	No contact	OXA-type
Subject_42	P1735	No hospital nor ward contact	No contact	No contact	No contact	KPC	Indirect hospital contact (No ward contact)	No contact	No contact	No contact	Others
Subject_42	P1736	Indirect ward contact	No contact	No contact	No contact	KPC	No hospital nor ward contact	No contact	No contact	No contact	OXA-type
Subject_42	P1737	Indirect ward contact	No contact	No contact	No contact	KPC	Indirect ward contact	No contact	No contact	No contact	NDM
Subject_42	P1738	Indirect ward contact	No contact	No contact	No contact	KPC	No hospital nor ward contact	No contact	No contact	No contact	OXA-type
Subject_42	P1739	No hospital nor ward contact	No contact	No contact	No contact	KPC	No hospital nor ward contact	No contact	No contact	No contact	NDM
Subject_42	P1740	No hospital nor ward contact	No contact	No contact	No contact	KPC	No hospital nor ward contact	No contact	No contact	No contact	NDM
Subject_42	P1741	Indirect hospital contact (No ward contact)	Indirect contact	No contact	No contact	KPC	Indirect hospital contact (No ward contact)	No contact	No contact	No contact	NDM
Subject_42	P1742	Indirect hospital contact (No ward contact)	Indirect contact	No contact	No contact	KPC	No hospital nor ward contact	No contact	No contact	No contact	NDM
Subject_42	P1743	Indirect hospital contact (No ward contact)	No contact	No contact	No contact	KPC	Indirect hospital contact (No ward contact)	Indirect contact	No contact	No contact	NDM
Subject_42	P1744	No hospital nor ward contact	No contact	No contact	No contact	KPC	No hospital nor ward contact	No contact	No contact	No contact	OXA-type
Subject_42	P1745	Indirect ward contact	No contact	No contact	No contact	KPC	Indirect hospital contact (No ward contact)	No contact	No contact	No contact	NDM
Subject_42	P1746	Indirect hospital contact (No ward contact)	Indirect contact	No contact	No contact	KPC	No hospital nor ward contact	No contact	No contact	No contact	NDM
Subject_42	P1747	Direct hospital contact (No ward contact)	Direct contact	No contact	No contact	KPC	Indirect ward contact	No contact	No contact	No contact	NDM
Subject_42	P1748	Indirect hospital contact (No ward contact)	Indirect contact	No contact	No contact	KPC	Indirect ward contact	No contact	No contact	No contact	OXA-type
Subject_42	P1749	Indirect ward contact	No contact	No contact	No contact	KPC	No hospital nor ward contact	No contact	No contact	No contact	NDM
Subject_42	P1750	Indirect hospital contact (No ward contact)	No contact	No contact	No contact	KPC	Indirect ward contact	Direct contact	No contact	No contact	NDM
Subject_42	P1751	Indirect hospital contact (No ward contact)	Indirect contact	No contact	No contact	KPC	Indirect hospital contact (No ward contact)	No contact	No contact	No contact	KPC
Subject_42	P1752	Indirect hospital contact (No ward contact)	Indirect contact	No contact	No contact	KPC	No hospital nor ward contact	No contact	No contact	No contact	NDM
Subject_42	P1753	Indirect hospital contact (No ward contact)	Indirect contact	No contact	No contact	KPC	Indirect ward contact	No contact	No contact	No contact	NDM
Subject_42	P1754	Indirect ward contact	No contact	No contact	No contact	KPC	Indirect hospital contact (No ward contact)	No contact	No contact	No contact	NDM
Subject_42	P1755	Indirect ward contact	Indirect contact	No contact	No contact	KPC	Indirect ward contact	Indirect contact	No contact	No contact	NDM
Subject_42	P1756	Indirect ward contact	No contact	No contact	No contact	KPC	Indirect ward contact	No contact	No contact	No contact	NDM
Subject_42	P1757	Indirect ward contact	Indirect contact	No contact	No contact	KPC	Indirect hospital contact (No ward contact)	No contact	No contact	No contact	NDM
Subject_42	P1758	No hospital nor ward contact	No contact	No contact	No contact	KPC	No hospital nor ward contact	No contact	No contact	No contact	OXA-type
Subject_42	P1759	Indirect ward contact	No contact	No contact	No contact	KPC	Direct hospital contact (No ward contact)	No contact	No contact	No contact	Others
Subject_42	P1760	Indirect hospital contact (No ward contact)	Indirect contact	No contact	No contact	KPC	No hospital nor ward contact	No contact	No contact	No contact	NDM
Subject_42	P1761	Indirect ward contact	Indirect contact	No contact	No contact	KPC	Indirect ward contact	No contact	Indirect contact	No contact	Others
Subject_42	P1762	Indirect hospital contact (No ward contact)	Indirect contact	No contact	No contact	KPC	Indirect hospital contact (No ward contact)	Indirect contact	No contact	No contact	NDM
Subject_42	P1763	Direct ward contact	No contact	No contact	No contact	KPC	Indirect hospital contact (No ward contact)	No contact	No contact	No contact	NDM
Subject_42	P1764	Indirect ward contact	Direct contact	No contact	No contact	KPC	Indirect hospital contact (No ward contact)	No contact	No contact	No contact	KPC
Subject_42	P1765	Indirect ward contact	No contact	No contact	No contact	KPC	Direct hospital contact (No ward contact)	No contact	No contact	No contact	OXA-type
Subject_42	P1766	Indirect ward contact	No contact	No contact	No contact	KPC	Indirect ward contact	Direct contact	No contact	No contact	NDM
Subject_42	P1767	Indirect hospital contact (No ward contact)	No contact	No contact	No contact	KPC	No hospital nor ward contact	No contact	No contact	No contact	OXA-type
Subject_42	P1768	Indirect ward contact	No contact	No contact	No contact	KPC	Indirect hospital contact (No ward contact)	No contact	No contact	No contact	NDM
Subject_42	P1769	Indirect hospital contact (No ward contact)	No contact	No contact	No contact	KPC	Indirect ward contact	Indirect contact	No contact	No contact	NDM
Subject_42	P1770	Indirect ward contact	No contact	No contact	No contact	KPC	Indirect hospital contact (No ward contact)	No contact	No contact	No contact	NDM
Subject_42	P1771	Indirect ward contact	Indirect contact	No contact	No contact	KPC	Direct hospital contact (No ward contact)	Indirect contact	No contact	No contact	NDM
Subject_42	P1772	Indirect ward contact	Indirect contact	No contact	No contact	KPC	No hospital nor ward contact	No contact	No contact	No contact	NDM
Subject_42	P1773	Indirect hospital contact (No ward contact)	Indirect contact	No contact	No contact	KPC	Indirect hospital contact (No ward contact)	No contact	No contact	No contact	NDM
Subject_42	P1774	Indirect hospital contact (No ward contact)	No contact	No contact	No contact	KPC	Indirect ward contact	Indirect contact	No contact	No contact	NDM
Subject_42	P1775	Direct hospital contact (No ward contact)	Indirect contact	No contact	No contact	KPC	No hospital nor ward contact	No contact	No contact	No contact	NDM
Subject_42	P1776	Indirect ward contact	Indirect contact	No contact	No contact	KPC	No hospital nor ward contact	No contact	No contact	No contact	OXA-type
Subject_42	P1777	Indirect ward contact	No contact	No contact	No contact	KPC	Direct hospital contact (No ward contact)	No contact	No contact	No contact	NDM
Subject_42	P1778	Indirect ward contact	No contact	No contact	No contact	KPC	No hospital nor ward contact	No contact	No contact	No contact	NDM
Subject_42	P1779	Indirect hospital contact (No ward contact)	No contact	No contact	No contact	KPC	Indirect hospital contact (No ward contact)	No contact	No contact	No contact	NDM
Subject_42	P1780	Indirect ward contact	No contact	No contact	No contact	KPC	No hospital nor ward contact	No contact	No contact	No contact	NDM
Subject_42	P1781	Indirect hospital contact (No ward contact)	No contact	No contact	No contact	KPC	Indirect hospital contact (No ward contact)	No contact	No contact	No contact	NDM
Subject_42	P1782	No hospital nor ward contact	No contact	No contact	No contact	KPC	No hospital nor ward contact	No contact	No contact	No contact	OXA-type
Subject_42	P1783	Indirect hospital contact (No ward contact)	Indirect contact	No contact	No contact	KPC	No hospital nor ward contact	No contact	No contact	No contact	NDM
Subject_42	P1784	Indirect ward contact	No contact	No contact	No contact	KPC	No hospital nor ward contact	No contact	No contact	No contact	NDM
Subject_42	P1785	Indirect ward contact	Direct contact	No contact	No contact	KPC	Direct hospital contact (No ward contact)	Direct contact	No contact	No contact	NDM
Subject_42	P1786	Indirect ward contact	No contact	No contact	No contact	KPC	No hospital nor ward contact	No contact	No contact	No contact	NDM
Subject_42	P1787	Indirect hospital contact (No ward contact)	Indirect contact	No contact	No contact	KPC	Indirect hospital contact (No ward contact)	No contact	No contact	No contact	Others
Subject_42	P1788	Indirect hospital contact (No ward contact)	Indirect contact	No contact	No contact	KPC	No hospital nor ward contact	No contact	No contact	No contact	NDM
Subject_42	P1789	No hospital nor ward contact	No contact	No contact	No contact	KPC	No hospital nor ward contact	No contact	No contact	No contact	NDM
Subject_42	P1790	Indirect hospital contact (No ward contact)	No contact	No contact	No contact	KPC	No hospital nor ward contact	No contact	No contact	No contact	KPC
Subject_42	P1791	Indirect hospital contact (No ward contact)	No contact	No contact	No contact	KPC	Direct hospital contact (No ward contact)	No contact	No contact	No contact	KPC
Subject_42	P1792	No hospital nor ward contact	No contact	No contact	No contact	KPC	No hospital nor ward contact	No contact	No contact	No contact	NDM
Subject_42	P1793	Direct hospital contact (No ward contact)	No contact	No contact	No contact	KPC	No hospital nor ward contact	No contact	No contact	No contact	OXA-type
Subject_42	P1794	No hospital nor ward contact	No contact	No contact	No contact	KPC	Indirect hospital contact (No ward contact)	No contact	No contact	No contact	NDM
Subject_42	P1795	No hospital nor ward contact	No contact	No contact	No contact	KPC	Indirect hospital contact (No ward contact)	No contact	No contact	No contact	OXA-type
Subject_42	P1796	Indirect hospital contact (No ward contact)	No contact	No contact	No contact	KPC	Indirect hospital contact (No ward contact)	No contact	No contact	No contact	NDM
Subject_42	P1797	Indirect ward contact	No contact	No contact	No contact	KPC	No hospital nor ward contact	No contact	No contact	No contact	KPC
Subject_42	P1798	Indirect ward contact	No contact	No contact	No contact	KPC	No hospital nor ward contact	No contact	No contact	No contact	OXA-type
Subject_42	P1799	Indirect ward contact	No contact	No contact	No contact	KPC	No hospital nor ward contact	No contact	No contact	No contact	NDM
Subject_42	P1800	Indirect hospital contact (No ward contact)	No contact	No contact	No contact	KPC	No hospital nor ward contact	No contact	No contact	No contact	OXA-type
Subject_42	P1801	Indirect ward contact	No contact	No contact	No contact	KPC	Indirect ward contact	Indirect contact	Indirect contact	No contact	NDM
Subject_42	P1802	Direct hospital contact (No ward contact)	No contact	No contact	No contact	KPC	No hospital nor ward contact	No contact	No contact	No contact	NDM
Subject_42	P1803	Indirect hospital contact (No ward contact)	No contact	No contact	No contact	KPC	No hospital nor ward contact	No contact	No contact	No contact	OXA-type
Subject_42	P1804	Indirect hospital contact (No ward contact)	Indirect contact	No contact	No contact	KPC	No hospital nor ward contact	No contact	No contact	No contact	KPC
Subject_42	P1805	Indirect hospital contact (No ward contact)	No contact	No contact	No contact	KPC	Indirect ward contact	No contact	No contact	No contact	NDM
Subject_42	P1806	Indirect hospital contact (No ward contact)	No contact	No contact	No contact	KPC	No hospital nor ward contact	No contact	No contact	No contact	NDM
Subject_42	P1807	Indirect ward contact	No contact	No contact	No contact	KPC	No hospital nor ward contact	No contact	No contact	No contact	OXA-type
Subject_42	P1808	Indirect hospital contact (No ward contact)	No contact	No contact	No contact	KPC	No hospital nor ward contact	No contact	No contact	No contact	NDM
Subject_42	P1809	Indirect hospital contact (No ward contact)	No contact	No contact	No contact	KPC	No hospital nor ward contact	No contact	No contact	No contact	NDM
Subject_42	P1810	Direct ward contact	No contact	No contact	No contact	KPC	No hospital nor ward contact	No contact	No contact	No contact	NDM
Subject_43	P1811	Direct hospital contact (No ward contact)	No contact	No contact	No contact	KPC	Direct hospital contact (No ward contact)	No contact	No contact	No contact	NDM
Subject_43	P1812	Indirect hospital contact (No ward contact)	No contact	No contact	No contact	KPC	Indirect hospital contact (No ward contact)	No contact	No contact	No contact	NDM
Subject_43	P1813	Indirect ward contact	No contact	No contact	No contact	KPC	No hospital nor ward contact	No contact	No contact	No contact	NDM
Subject_43	P1814	Indirect hospital contact (No ward contact)	No contact	No contact	No contact	KPC	No hospital nor ward contact	No contact	No contact	No contact	OXA-type
Subject_43	P1815	Indirect ward contact	No contact	No contact	No contact	KPC	No hospital nor ward contact	No contact	No contact	No contact	NDM
Subject_43	P1816	Indirect hospital contact (No ward contact)	No contact	No contact	No contact	KPC	Indirect hospital contact (No ward contact)	No contact	No contact	No contact	NDM
Subject_43	P1817	Direct hospital contact (No ward contact)	No contact	No contact	No contact	KPC	Indirect ward contact	No contact	No contact	No contact	NDM
Subject_43	P1818	Direct hospital contact (No ward contact)	No contact	No contact	No contact	KPC	Indirect ward contact	Indirect contact	No contact	No contact	NDM
Subject_43	P1819	Direct hospital contact (No ward contact)	No contact	No contact	No contact	KPC	Indirect ward contact	Direct contact	No contact	No contact	NDM
Subject_43	P1820	Direct hospital contact (No ward contact)	No contact	No contact	No contact	KPC	Indirect ward contact	Indirect contact	No contact	No contact	NDM
Subject_43	P1821	Direct hospital contact (No ward contact)	No contact	No contact	No contact	KPC	Direct hospital contact (No ward contact)	No contact	No contact	No contact	KPC
Subject_43	P1822	Direct hospital contact (No ward contact)	No contact	No contact	No contact	KPC	No hospital nor ward contact	No contact	No contact	No contact	NDM
Subject_43	P1823	Direct hospital contact (No ward contact)	No contact	No contact	No contact	KPC	No hospital nor ward contact	No contact	No contact	No contact	NDM
Subject_43	P1824	Direct hospital contact (No ward contact)	No contact	No contact	No contact	KPC	Indirect ward contact	No contact	No contact	No contact	Others
Subject_43	P1825	Indirect ward contact	No contact	No contact	No contact	KPC	No hospital nor ward contact	No contact	No contact	No contact	OXA-type
Subject_43	P1826	No hospital nor ward contact	No contact	No contact	No contact	KPC	No hospital nor ward contact	No contact	No contact	No contact	NDM
Subject_43	P1827	Direct hospital contact (No ward contact)	No contact	No contact	No contact	KPC	Indirect hospital contact (No ward contact)	No contact	No contact	No contact	NDM
Subject_43	P1828	Direct hospital contact (No ward contact)	No contact	No contact	No contact	KPC	Indirect ward contact	No contact	No contact	No contact	NDM
Subject_43	P1829	Direct ward contact	No contact	No contact	No contact	KPC	Direct hospital contact (No ward contact)	No contact	No contact	No contact	NDM
Subject_43	P1830	Direct hospital contact (No ward contact)	No contact	No contact	No contact	KPC	Indirect ward contact	Indirect contact	No contact	No contact	NDM
Subject_43	P1831	Indirect hospital contact (No ward contact)	No contact	No contact	No contact	KPC	No hospital nor ward contact	No contact	No contact	No contact	OXA-type
Subject_43	P1832	Indirect hospital contact (No ward contact)	No contact	No contact	No contact	KPC	No hospital nor ward contact	No contact	No contact	No contact	NDM
Subject_43	P1833	Indirect hospital contact (No ward contact)	No contact	No contact	No contact	KPC	No hospital nor ward contact	No contact	No contact	No contact	NDM
Subject_43	P1834	No hospital nor ward contact	No contact	No contact	No contact	KPC	No hospital nor ward contact	No contact	No contact	No contact	Others
Subject_43	P1835	Indirect ward contact	No contact	No contact	No contact	KPC	Indirect hospital contact (No ward contact)	Indirect contact	No contact	No contact	NDM
Subject_43	P1836	Indirect ward contact	No contact	No contact	No contact	KPC	No hospital nor ward contact	No contact	No contact	No contact	NDM
Subject_43	P1837	Indirect ward contact	No contact	No contact	No contact	KPC	Indirect ward contact	No contact	No contact	No contact	NDM
Subject_43	P1838	No hospital nor ward contact	No contact	No contact	No contact	KPC	No hospital nor ward contact	No contact	No contact	No contact	NDM
Subject_43	P1839	No hospital nor ward contact	No contact	No contact	No contact	KPC	No hospital nor ward contact	No contact	No contact	No contact	NDM
Subject_43	P1840	Direct hospital contact (No ward contact)	No contact	No contact	No contact	KPC	No hospital nor ward contact	No contact	No contact	No contact	NDM
Subject_43	P1841	Indirect hospital contact (No ward contact)	No contact	No contact	No contact	KPC	Indirect ward contact	Indirect contact	No contact	No contact	NDM
Subject_43	P1842	No hospital nor ward contact	No contact	No contact	No contact	KPC	No hospital nor ward contact	No contact	No contact	No contact	OXA-type
Subject_43	P1843	Indirect ward contact	No contact	No contact	No contact	KPC	Direct hospital contact (No ward contact)	No contact	No contact	No contact	NDM
Subject_43	P1844	Indirect hospital contact (No ward contact)	No contact	No contact	No contact	KPC	Direct hospital contact (No ward contact)	Indirect contact	No contact	No contact	NDM
Subject_43	P1845	Direct hospital contact (No ward contact)	No contact	No contact	No contact	KPC	No hospital nor ward contact	No contact	No contact	No contact	OXA-type
Subject_43	P1846	Indirect hospital contact (No ward contact)	No contact	No contact	No contact	KPC	Direct hospital contact (No ward contact)	Direct contact	No contact	No contact	NDM
Subject_43	P1847	Indirect ward contact	No contact	No contact	No contact	KPC	No hospital nor ward contact	No contact	No contact	No contact	NDM
Subject_43	P1848	Indirect hospital contact (No ward contact)	No contact	No contact	No contact	KPC	Indirect hospital contact (No ward contact)	No contact	No contact	No contact	KPC
Subject_43	P1849	Indirect hospital contact (No ward contact)	No contact	No contact	No contact	KPC	Indirect hospital contact (No ward contact)	No contact	No contact	No contact	NDM
Subject_43	P1850	Indirect hospital contact (No ward contact)	No contact	No contact	No contact	KPC	Direct hospital contact (No ward contact)	No contact	No contact	No contact	NDM
Subject_43	P1851	Indirect hospital contact (No ward contact)	No contact	No contact	No contact	KPC	Indirect hospital contact (No ward contact)	No contact	No contact	No contact	Others
Subject_43	P1852	Indirect ward contact	No contact	No contact	No contact	KPC	Indirect hospital contact (No ward contact)	No contact	No contact	No contact	NDM
Subject_43	P1853	Indirect hospital contact (No ward contact)	No contact	No contact	No contact	KPC	No hospital nor ward contact	No contact	No contact	No contact	KPC
Subject_43	P1854	Indirect hospital contact (No ward contact)	No contact	No contact	No contact	KPC	Indirect ward contact	No contact	No contact	No contact	NDM
Subject_43	P1855	Indirect hospital contact (No ward contact)	No contact	No contact	No contact	KPC	Indirect hospital contact (No ward contact)	No contact	No contact	No contact	NDM
Subject_43	P1856	No hospital nor ward contact	No contact	No contact	No contact	KPC	No hospital nor ward contact	No contact	No contact	No contact	OXA-type
Subject_43	P1857	Direct ward contact	No contact	Indirect contact	No contact	KPC	Direct hospital contact (No ward contact)	No contact	No contact	No contact	NDM
Subject_43	P1858	Indirect ward contact	No contact	No contact	No contact	KPC	No hospital nor ward contact	No contact	No contact	No contact	NDM
Subject_43	P1859	Indirect ward contact	No contact	Indirect contact	No contact	KPC	Indirect hospital contact (No ward contact)	No contact	No contact	No contact	NDM
Subject_43	P1860	Indirect hospital contact (No ward contact)	No contact	No contact	No contact	KPC	Indirect hospital contact (No ward contact)	Indirect contact	No contact	No contact	Others
Subject_43	P1861	Indirect ward contact	No contact	Indirect contact	No contact	KPC	No hospital nor ward contact	No contact	No contact	No contact	OXA-type
Subject_43	P1862	Indirect ward contact	No contact	No contact	No contact	KPC	Indirect hospital contact (No ward contact)	No contact	No contact	No contact	NDM
Subject_43	P1863	Indirect hospital contact (No ward contact)	No contact	No contact	No contact	KPC	No hospital nor ward contact	No contact	No contact	No contact	NDM
Subject_43	P1864	Indirect ward contact	No contact	No contact	No contact	KPC	No hospital nor ward contact	No contact	No contact	No contact	OXA-type
Subject_43	P1865	Direct hospital contact (No ward contact)	No contact	No contact	No contact	KPC	Direct hospital contact (No ward contact)	Direct contact	No contact	No contact	NDM
Subject_43	P1866	Indirect hospital contact (No ward contact)	No contact	No contact	No contact	KPC	No hospital nor ward contact	No contact	No contact	No contact	OXA-type
Subject_43	P1867	Indirect ward contact	No contact	Indirect contact	No contact	KPC	Indirect hospital contact (No ward contact)	No contact	No contact	No contact	NDM
Subject_43	P1868	Indirect hospital contact (No ward contact)	No contact	No contact	No contact	KPC	Indirect hospital contact (No ward contact)	Indirect contact	No contact	No contact	OXA-type
Subject_43	P1869	Direct hospital contact (No ward contact)	No contact	No contact	No contact	KPC	Indirect ward contact	No contact	No contact	No contact	Others
Subject_43	P1870	Indirect ward contact	No contact	Indirect contact	No contact	KPC	No hospital nor ward contact	No contact	No contact	No contact	NDM
Subject_43	P1871	Indirect hospital contact (No ward contact)	No contact	No contact	No contact	KPC	No hospital nor ward contact	No contact	No contact	No contact	NDM
Subject_43	P1872	Indirect ward contact	No contact	No contact	No contact	KPC	Indirect hospital contact (No ward contact)	No contact	No contact	No contact	NDM
Subject_43	P1873	Indirect hospital contact (No ward contact)	No contact	No contact	No contact	KPC	Indirect ward contact	Indirect contact	No contact	No contact	NDM
Subject_43	P1874	Direct hospital contact (No ward contact)	Direct contact	No contact	No contact	KPC	Indirect ward contact	Indirect contact	No contact	No contact	NDM
Subject_43	P1875	Indirect ward contact	No contact	No contact	No contact	KPC	Indirect hospital contact (No ward contact)	Indirect contact	No contact	No contact	NDM
Subject_43	P1876	Indirect ward contact	No contact	No contact	No contact	KPC	Indirect ward contact	No contact	No contact	No contact	NDM
Subject_43	P1877	Indirect hospital contact (No ward contact)	No contact	No contact	No contact	KPC	Direct hospital contact (No ward contact)	No contact	No contact	No contact	NDM
Subject_43	P1878	Indirect hospital contact (No ward contact)	No contact	No contact	No contact	KPC	Indirect hospital contact (No ward contact)	No contact	No contact	No contact	NDM
Subject_43	P1879	Indirect ward contact	No contact	No contact	No contact	KPC	No hospital nor ward contact	No contact	No contact	No contact	NDM
Subject_43	P1880	Indirect ward contact	No contact	No contact	No contact	KPC	Indirect hospital contact (No ward contact)	No contact	No contact	No contact	NDM
Subject_43	P1881	No hospital nor ward contact	No contact	No contact	No contact	KPC	No hospital nor ward contact	No contact	No contact	No contact	OXA-type
Subject_43	P1882	Indirect hospital contact (No ward contact)	No contact	No contact	No contact	KPC	No hospital nor ward contact	No contact	No contact	No contact	NDM
Subject_43	P1883	Indirect ward contact	No contact	No contact	No contact	KPC	No hospital nor ward contact	No contact	No contact	No contact	Others
Subject_43	P1884	Direct hospital contact (No ward contact)	No contact	No contact	No contact	KPC	No hospital nor ward contact	No contact	No contact	No contact	KPC
Subject_43	P1885	Indirect ward contact	No contact	No contact	No contact	KPC	No hospital nor ward contact	No contact	No contact	No contact	NDM
Subject_43	P1886	Indirect hospital contact (No ward contact)	No contact	No contact	No contact	KPC	No hospital nor ward contact	No contact	No contact	No contact	OXA-type
Subject_43	P1887	Indirect hospital contact (No ward contact)	No contact	No contact	No contact	KPC	Indirect ward contact	No contact	No contact	No contact	NDM
Subject_43	P1888	No hospital nor ward contact	No contact	No contact	No contact	KPC	No hospital nor ward contact	No contact	No contact	No contact	NDM
Subject_43	P1889	Indirect hospital contact (No ward contact)	No contact	No contact	No contact	KPC	Indirect hospital contact (No ward contact)	No contact	No contact	No contact	NDM
Subject_43	P1890	Indirect hospital contact (No ward contact)	Indirect contact	No contact	No contact	KPC	No hospital nor ward contact	No contact	No contact	No contact	OXA-type
Subject_43	P1891	No hospital nor ward contact	No contact	No contact	No contact	KPC	No hospital nor ward contact	No contact	No contact	No contact	NDM
Subject_43	P1892	Direct hospital contact (No ward contact)	No contact	No contact	No contact	KPC	Indirect ward contact	No contact	No contact	No contact	NDM
Subject_43	P1893	No hospital nor ward contact	No contact	No contact	No contact	KPC	Indirect hospital contact (No ward contact)	No contact	No contact	No contact	NDM
Subject_43	P1894	Indirect ward contact	No contact	No contact	No contact	KPC	Indirect hospital contact (No ward contact)	No contact	No contact	No contact	NDM
Subject_43	P1895	Indirect ward contact	No contact	Indirect contact	No contact	KPC	No hospital nor ward contact	No contact	No contact	No contact	NDM
Subject_43	P1896	Indirect hospital contact (No ward contact)	No contact	No contact	No contact	KPC	Indirect ward contact	Indirect contact	No contact	No contact	NDM
Subject_43	P1897	Indirect ward contact	No contact	No contact	No contact	KPC	Indirect hospital contact (No ward contact)	No contact	No contact	No contact	OXA-type
Subject_43	P1898	Indirect hospital contact (No ward contact)	No contact	No contact	No contact	KPC	Indirect hospital contact (No ward contact)	Indirect contact	No contact	No contact	NDM
Subject_43	P1899	Direct hospital contact (No ward contact)	No contact	No contact	No contact	KPC	No hospital nor ward contact	No contact	No contact	No contact	NDM
Subject_43	P1900	Direct hospital contact (No ward contact)	No contact	No contact	No contact	KPC	Direct hospital contact (No ward contact)	No contact	No contact	No contact	NDM
Subject_43	P1901	Indirect hospital contact (No ward contact)	No contact	No contact	No contact	KPC	Indirect hospital contact (No ward contact)	No contact	No contact	No contact	NDM
Subject_43	P1902	Indirect hospital contact (No ward contact)	No contact	No contact	No contact	KPC	No hospital nor ward contact	No contact	No contact	No contact	NDM
Subject_43	P1903	Indirect hospital contact (No ward contact)	No contact	No contact	No contact	KPC	Indirect hospital contact (No ward contact)	No contact	No contact	No contact	NDM
Subject_43	P1904	Indirect ward contact	No contact	No contact	No contact	KPC	No hospital nor ward contact	No contact	No contact	No contact	NDM
Subject_43	P1905	Indirect ward contact	No contact	No contact	No contact	KPC	Direct hospital contact (No ward contact)	Direct contact	No contact	No contact	Others
Subject_43	P1906	Indirect hospital contact (No ward contact)	No contact	No contact	No contact	KPC	Indirect ward contact	No contact	No contact	No contact	NDM
Subject_43	P1907	Indirect hospital contact (No ward contact)	No contact	No contact	No contact	KPC	Direct hospital contact (No ward contact)	No contact	No contact	No contact	NDM
Subject_43	P1908	Direct ward contact	No contact	No contact	No contact	KPC	No hospital nor ward contact	No contact	No contact	No contact	NDM
Subject_492	P1909	Direct hospital contact (No ward contact)	No contact	No contact	No contact	KPC	Indirect hospital contact (No ward contact)	No contact	No contact	No contact	NDM
Subject_492	P1910	Indirect ward contact	No contact	No contact	No contact	KPC	No hospital nor ward contact	No contact	No contact	No contact	NDM
Subject_492	P1911	Direct ward contact	No contact	No contact	No contact	KPC	Indirect ward contact	Direct contact	No contact	No contact	NDM
Subject_492	P1912	Indirect ward contact	No contact	No contact	No contact	KPC	No hospital nor ward contact	No contact	No contact	No contact	OXA-type
Subject_492	P1913	Direct ward contact	No contact	No contact	No contact	KPC	No hospital nor ward contact	No contact	No contact	No contact	OXA-type
Subject_492	P1914	Indirect hospital contact (No ward contact)	No contact	No contact	No contact	KPC	Indirect hospital contact (No ward contact)	Indirect contact	No contact	No contact	NDM
Subject_492	P1915	Indirect ward contact	Direct contact	No contact	No contact	KPC	No hospital nor ward contact	No contact	No contact	No contact	NDM
Subject_492	P1916	Indirect hospital contact (No ward contact)	No contact	No contact	No contact	KPC	Indirect hospital contact (No ward contact)	No contact	No contact	No contact	NDM
Subject_492	P1917	Direct hospital contact (No ward contact)	No contact	No contact	No contact	KPC	Indirect hospital contact (No ward contact)	Indirect contact	No contact	No contact	NDM
Subject_492	P1918	Direct hospital contact (No ward contact)	No contact	No contact	No contact	KPC	Indirect hospital contact (No ward contact)	No contact	No contact	No contact	OXA-type
Subject_492	P1919	Direct hospital contact (No ward contact)	No contact	No contact	No contact	KPC	No hospital nor ward contact	No contact	No contact	No contact	NDM
Subject_492	P1920	Direct hospital contact (No ward contact)	No contact	No contact	No contact	KPC	No hospital nor ward contact	No contact	No contact	No contact	NDM
Subject_492	P1921	Direct hospital contact (No ward contact)	No contact	No contact	No contact	KPC	Indirect hospital contact (No ward contact)	No contact	No contact	No contact	NDM
Subject_492	P1922	Indirect hospital contact (No ward contact)	No contact	No contact	No contact	KPC	Indirect hospital contact (No ward contact)	Indirect contact	No contact	No contact	NDM
Subject_492	P1923	Indirect hospital contact (No ward contact)	No contact	No contact	No contact	KPC	Indirect hospital contact (No ward contact)	Indirect contact	No contact	No contact	KPC
Subject_492	P1924	No hospital nor ward contact	No contact	No contact	No contact	KPC	No hospital nor ward contact	No contact	No contact	No contact	NDM
Subject_492	P1925	Direct hospital contact (No ward contact)	No contact	No contact	No contact	KPC	Indirect ward contact	No contact	No contact	No contact	Others
Subject_492	P1926	Direct hospital contact (No ward contact)	No contact	No contact	No contact	KPC	Indirect hospital contact (No ward contact)	No contact	No contact	No contact	NDM
Subject_492	P1927	Direct hospital contact (No ward contact)	No contact	No contact	No contact	KPC	Indirect hospital contact (No ward contact)	No contact	No contact	No contact	Others
Subject_492	P1928	Indirect hospital contact (No ward contact)	No contact	No contact	No contact	KPC	No hospital nor ward contact	No contact	No contact	No contact	NDM
Subject_492	P1929	Indirect hospital contact (No ward contact)	No contact	No contact	No contact	KPC	Indirect hospital contact (No ward contact)	No contact	No contact	No contact	NDM
Subject_492	P1930	Indirect hospital contact (No ward contact)	No contact	No contact	No contact	KPC	Indirect ward contact	Indirect contact	No contact	No contact	Others
Subject_492	P1931	No hospital nor ward contact	No contact	No contact	No contact	KPC	Indirect hospital contact (No ward contact)	No contact	No contact	No contact	OXA-type
Subject_492	P1932	Indirect ward contact	No contact	No contact	No contact	KPC	Indirect hospital contact (No ward contact)	No contact	No contact	No contact	NDM
Subject_492	P1933	Indirect ward contact	No contact	No contact	No contact	KPC	Indirect hospital contact (No ward contact)	No contact	No contact	No contact	NDM
Subject_492	P1934	Indirect ward contact	No contact	No contact	No contact	KPC	Indirect hospital contact (No ward contact)	No contact	No contact	No contact	NDM
Subject_492	P1935	No hospital nor ward contact	No contact	No contact	No contact	KPC	No hospital nor ward contact	No contact	No contact	No contact	NDM
Subject_492	P1936	No hospital nor ward contact	No contact	No contact	No contact	KPC	Indirect hospital contact (No ward contact)	Indirect contact	No contact	No contact	Others
Subject_492	P1937	Indirect hospital contact (No ward contact)	No contact	No contact	No contact	KPC	Indirect ward contact	Indirect contact	No contact	No contact	NDM
Subject_492	P1938	Indirect ward contact	No contact	No contact	No contact	KPC	No hospital nor ward contact	No contact	No contact	No contact	NDM
Subject_492	P1939	No hospital nor ward contact	No contact	No contact	No contact	KPC	No hospital nor ward contact	No contact	No contact	No contact	KPC
Subject_492	P1940	Indirect ward contact	No contact	No contact	No contact	KPC	Indirect ward contact	Indirect contact	No contact	No contact	NDM
Subject_492	P1941	Indirect hospital contact (No ward contact)	No contact	No contact	No contact	KPC	Direct hospital contact (No ward contact)	No contact	No contact	No contact	NDM
Subject_492	P1942	Direct hospital contact (No ward contact)	No contact	No contact	No contact	KPC	Indirect hospital contact (No ward contact)	Indirect contact	No contact	No contact	NDM
Subject_492	P1943	Indirect hospital contact (No ward contact)	No contact	No contact	No contact	KPC	Indirect hospital contact (No ward contact)	No contact	No contact	No contact	NDM
Subject_492	P1944	Indirect ward contact	No contact	No contact	No contact	KPC	Indirect ward contact	No contact	No contact	No contact	NDM
Subject_492	P1945	Indirect ward contact	Indirect contact	No contact	No contact	KPC	Direct hospital contact (No ward contact)	No contact	No contact	No contact	NDM
Subject_492	P1946	Indirect hospital contact (No ward contact)	No contact	No contact	No contact	KPC	Indirect hospital contact (No ward contact)	Indirect contact	No contact	No contact	NDM
Subject_492	P1947	Indirect hospital contact (No ward contact)	No contact	No contact	No contact	KPC	Indirect hospital contact (No ward contact)	No contact	No contact	No contact	NDM
Subject_492	P1948	Indirect hospital contact (No ward contact)	No contact	No contact	No contact	KPC	Direct hospital contact (No ward contact)	No contact	No contact	No contact	Others
Subject_492	P1949	Indirect ward contact	Indirect contact	No contact	No contact	KPC	Indirect hospital contact (No ward contact)	No contact	No contact	No contact	NDM
Subject_492	P1950	Indirect hospital contact (No ward contact)	No contact	No contact	No contact	KPC	Indirect ward contact	Direct contact	No contact	No contact	NDM
Subject_492	P1951	Indirect hospital contact (No ward contact)	No contact	No contact	No contact	KPC	Indirect ward contact	No contact	No contact	No contact	Others
Subject_492	P1952	Indirect hospital contact (No ward contact)	Indirect contact	No contact	No contact	KPC	No hospital nor ward contact	No contact	No contact	No contact	NDM
Subject_492	P1953	No hospital nor ward contact	No contact	No contact	No contact	KPC	No hospital nor ward contact	No contact	No contact	No contact	NDM
Subject_492	P1954	Indirect ward contact	No contact	No contact	No contact	KPC	Indirect ward contact	No contact	No contact	No contact	NDM
Subject_492	P1955	Indirect hospital contact (No ward contact)	No contact	No contact	No contact	KPC	Indirect ward contact	Indirect contact	No contact	No contact	NDM
Subject_492	P1956	Indirect ward contact	Indirect contact	No contact	No contact	KPC	Indirect hospital contact (No ward contact)	No contact	No contact	No contact	NDM
Subject_492	P1957	Indirect hospital contact (No ward contact)	No contact	No contact	No contact	KPC	Indirect hospital contact (No ward contact)	Indirect contact	No contact	No contact	KPC
Subject_492	P1958	Indirect hospital contact (No ward contact)	No contact	No contact	No contact	KPC	Indirect ward contact	No contact	No contact	No contact	NDM
Subject_492	P1959	Indirect ward contact	Indirect contact	No contact	No contact	KPC	No hospital nor ward contact	No contact	No contact	No contact	NDM
Subject_492	P1960	Indirect ward contact	No contact	No contact	No contact	KPC	No hospital nor ward contact	No contact	No contact	No contact	Others
Subject_492	P1961	Indirect hospital contact (No ward contact)	No contact	No contact	No contact	KPC	No hospital nor ward contact	No contact	No contact	No contact	KPC
Subject_492	P1962	Direct hospital contact (No ward contact)	No contact	No contact	No contact	KPC	Direct hospital contact (No ward contact)	No contact	No contact	No contact	NDM
Subject_492	P1963	Indirect hospital contact (No ward contact)	No contact	No contact	No contact	KPC	Indirect hospital contact (No ward contact)	No contact	No contact	No contact	NDM
Subject_492	P1964	Indirect ward contact	Indirect contact	No contact	No contact	KPC	No hospital nor ward contact	No contact	No contact	No contact	NDM
Subject_492	P1965	Indirect hospital contact (No ward contact)	No contact	No contact	No contact	KPC	Indirect ward contact	Indirect contact	No contact	No contact	NDM
Subject_492	P1966	Indirect hospital contact (No ward contact)	No contact	No contact	No contact	KPC	Indirect ward contact	Indirect contact	No contact	No contact	NDM
Subject_492	P1967	Indirect ward contact	No contact	No contact	No contact	KPC	No hospital nor ward contact	No contact	No contact	No contact	NDM
Subject_492	P1968	Indirect hospital contact (No ward contact)	No contact	No contact	No contact	KPC	No hospital nor ward contact	No contact	No contact	No contact	NDM
Subject_492	P1969	Direct hospital contact (No ward contact)	No contact	No contact	No contact	KPC	No hospital nor ward contact	No contact	No contact	No contact	NDM
Subject_492	P1970	Indirect hospital contact (No ward contact)	No contact	No contact	No contact	KPC	No hospital nor ward contact	No contact	No contact	No contact	Others
Subject_492	P1971	Indirect hospital contact (No ward contact)	No contact	No contact	No contact	KPC	Indirect hospital contact (No ward contact)	No contact	No contact	No contact	NDM
Subject_492	P1972	Indirect ward contact	No contact	No contact	No contact	KPC	No hospital nor ward contact	No contact	No contact	No contact	NDM
Subject_492	P1973	Indirect ward contact	Direct contact	No contact	No contact	KPC	Indirect hospital contact (No ward contact)	No contact	No contact	No contact	OXA-type
Subject_492	P1974	Indirect ward contact	No contact	No contact	No contact	KPC	Indirect ward contact	Indirect contact	No contact	No contact	NDM
Subject_492	P1975	Indirect hospital contact (No ward contact)	No contact	No contact	No contact	KPC	Indirect hospital contact (No ward contact)	No contact	No contact	No contact	NDM
Subject_492	P1976	Indirect ward contact	No contact	No contact	No contact	KPC	Indirect hospital contact (No ward contact)	No contact	No contact	No contact	NDM
Subject_492	P1977	Indirect hospital contact (No ward contact)	No contact	No contact	No contact	KPC	Indirect hospital contact (No ward contact)	No contact	No contact	No contact	NDM
Subject_492	P1978	No hospital nor ward contact	No contact	No contact	No contact	KPC	No hospital nor ward contact	No contact	No contact	No contact	NDM
Subject_492	P1979	Indirect hospital contact (No ward contact)	No contact	No contact	No contact	KPC	No hospital nor ward contact	No contact	No contact	No contact	Others
Subject_492	P1980	Indirect ward contact	No contact	No contact	No contact	KPC	Direct hospital contact (No ward contact)	No contact	No contact	No contact	NDM
Subject_492	P1981	Indirect hospital contact (No ward contact)	No contact	No contact	No contact	KPC	Indirect hospital contact (No ward contact)	No contact	No contact	No contact	OXA-type
Subject_492	P1982	Indirect ward contact	No contact	No contact	No contact	KPC	Direct hospital contact (No ward contact)	No contact	No contact	No contact	NDM
Subject_492	P1983	Direct hospital contact (No ward contact)	No contact	No contact	No contact	KPC	No hospital nor ward contact	No contact	No contact	No contact	OXA-type
Subject_492	P1984	Indirect hospital contact (No ward contact)	No contact	No contact	No contact	KPC	Indirect hospital contact (No ward contact)	Indirect contact	No contact	No contact	NDM
Subject_492	P1985	No hospital nor ward contact	No contact	No contact	No contact	KPC	Indirect hospital contact (No ward contact)	Indirect contact	No contact	No contact	NDM
Subject_492	P1986	Indirect hospital contact (No ward contact)	No contact	No contact	No contact	KPC	Indirect hospital contact (No ward contact)	No contact	No contact	No contact	NDM
Subject_492	P1987	Indirect ward contact	No contact	No contact	No contact	KPC	Indirect hospital contact (No ward contact)	No contact	No contact	No contact	NDM
Subject_492	P1988	No hospital nor ward contact	No contact	No contact	No contact	KPC	No hospital nor ward contact	No contact	No contact	No contact	NDM
Subject_492	P1989	Direct hospital contact (No ward contact)	Indirect contact	No contact	No contact	KPC	Indirect ward contact	No contact	No contact	No contact	NDM
Subject_492	P1990	No hospital nor ward contact	No contact	No contact	No contact	KPC	No hospital nor ward contact	No contact	No contact	No contact	NDM
Subject_492	P1991	Indirect hospital contact (No ward contact)	No contact	No contact	No contact	KPC	Indirect ward contact	Indirect contact	No contact	No contact	NDM
Subject_492	P1992	Indirect ward contact	Indirect contact	No contact	No contact	KPC	Indirect hospital contact (No ward contact)	No contact	No contact	No contact	NDM
Subject_492	P1993	Indirect ward contact	No contact	No contact	No contact	KPC	No hospital nor ward contact	No contact	No contact	No contact	NDM
Subject_492	P1994	Indirect ward contact	No contact	No contact	No contact	KPC	Indirect ward contact	Indirect contact	No contact	No contact	OXA-type
Subject_492	P1995	Indirect ward contact	No contact	No contact	No contact	KPC	No hospital nor ward contact	No contact	No contact	No contact	NDM
Subject_492	P1996	Indirect hospital contact (No ward contact)	No contact	No contact	No contact	KPC	Indirect hospital contact (No ward contact)	No contact	No contact	No contact	NDM
Subject_492	P1997	Direct hospital contact (No ward contact)	No contact	No contact	No contact	KPC	Indirect hospital contact (No ward contact)	Indirect contact	No contact	No contact	NDM
Subject_492	P1998	Indirect hospital contact (No ward contact)	No contact	No contact	No contact	KPC	No hospital nor ward contact	No contact	No contact	No contact	OXA-type
Subject_492	P1999	Indirect hospital contact (No ward contact)	No contact	No contact	No contact	KPC	Indirect hospital contact (No ward contact)	No contact	No contact	No contact	OXA-type
[truncated: 28,060 more rows]
